# Supplementary material for: Rapid human oogonia-like cell specification via transcription factor-directed differentiation
Source: EMBO Rep. 2025 Jan 23;26(4):1114–43. doi: 10.1038/s44319-025-00371-2 (PMC11850904; doi:10.1038/s44319-025-00371-2)
Supplement: Supplementary file 3 — Dataset EV1 [file 44319_2025_371_MOESM3_ESM.xlsx]

## Sheet: Legend
Legend
Rank	Ranking using the described PageRank algorithm
Gene	Official HGNC Gene Name
PageRank	PageRank Score

## Sheet: Dataset EV1
Rank	Gene	PageRank
1	OTX2	0.00333795
2	ZNF155	0.00325835
3	SOX13	0.00302143
4	DLX5	0.00273124
5	LYAR	0.00251007
6	ZBTB39	0.0023966
7	NR1D2	0.00232457
8	SATB1	0.00227473
9	NR2C1	0.00225035
10	HHEX	0.00224081
11	ETV5	0.00223508
12	CRX	0.00219935
13	LHX8	0.00219614
14	NFYC	0.00209654
15	SOHLH2	0.00209399
16	ZNF419	0.00203495
17	CARHSP1	0.0020214
18	KLF2	0.00202133
19	KMT2C	0.00199341
20	DMTF1	0.00196552
21	NFATC2	0.00193794
22	NR1H2	0.00192089
23	CENPA	0.00185507
24	SP1	0.0018476
25	ZGLP1	0.00184269
26	TCF4	0.00179974
27	TCF3	0.00179313
28	HSF2	0.00179271
29	TOX	0.00179197
30	CCDC88A	0.00174883
31	MTF1	0.00174165
32	ZNF574	0.00173815
33	CLOCK	0.00173715
34	ZNF281	0.00173151
35	PLAGL2	0.00172967
36	NOBOX	0.00169735
37	JAZF1	0.00169696
38	ZNF227	0.00166834
39	CEBPZ	0.00166416
40	RFX6	0.00165913
41	ZNF555	0.00165708
42	FOXO3	0.0016536
43	BCLAF1	0.00165268
44	STAT1	0.00164147
45	MAF1	0.00163966
46	ZNF134	0.00162354
47	EPAS1	0.00162291
48	TCF12	0.00160137
49	IRF6	0.00158457
50	ZFP36L2	0.00158366
51	PBRM1	0.00157771
52	HIF1A	0.00157301
53	ZNF746	0.00157063
54	BNC2	0.00156686
55	SOHLH1	0.00156506
56	ZNF229	0.00156409
57	ZNF589	0.00156294
58	ZBTB10	0.00155379
59	ZNF502	0.00155333
60	ZNF8	0.00153839
61	FIGLA	0.00153827
62	HIC2	0.00153156
63	GPBP1	0.0015304
64	AHCTF1	0.0015304
65	ZNF788	0.00152951
66	ZNF215	0.00151542
67	ZSCAN2	0.00151425
68	ZFP41	0.00151286
69	ZNF584	0.00150933
70	ZNF644	0.00150462
71	YBX1	0.00150219
72	ZNF395	0.00150218
73	HIVEP2	0.00150026
74	ZNF654	0.00149611
75	ZNF280B	0.00149542
76	E4F1	0.00149301
77	ZBTB33	0.00149091
78	YBX3	0.00149076
79	ZNF672	0.00149044
80	EBF3	0.00148541
81	BARHL2	0.00148511
82	NR2F1	0.00148393
83	FOXR1	0.00148184
84	ZBTB18	0.00147669
85	ZBTB38	0.00147411
86	BAZ2A	0.0014729
87	MYBL2	0.00146456
88	LRRFIP1	0.00146312
89	ZKSCAN5	0.00145737
90	ZBTB6	0.0014562
91	IKZF3	0.00145229
92	ZBTB49	0.00145127
93	THAP7	0.00144983
94	OLIG1	0.00144878
95	HMG20A	0.00144357
96	KLF16	0.00144322
97	PIAS1	0.00142226
98	ZFP64	0.0014172
99	SMAD4	0.00141334
100	GATA3	0.00141031
101	ZNF143	0.00140123
102	ZNF57	0.00139596
103	DEAF1	0.0013897
104	FOXN3	0.00137187
105	YY1	0.00136421
106	MAEL	0.00136316
107	THYN1	0.00135928
108	NFRKB	0.00135847
109	SMAD1	0.00135304
110	NFKB2	0.0013523
111	ZNF354A	0.00135159
112	TERF1	0.00134331
113	KLF10	0.00134026
114	MIER1	0.00132699
115	NR4A1	0.001319
116	ARGFX	0.00131891
117	ARID3B	0.00131887
118	ZNF267	0.00131842
119	ZNF142	0.0013051
120	ZNF3	0.00130072
121	THAP8	0.00130005
122	SALL1	0.00129819
123	ZNF618	0.00129809
124	HBP1	0.00129789
125	PEG3	0.00129514
126	ZNF449	0.00129313
127	ZNF646	0.00129243
128	MGA	0.00129216
129	ZFP91	0.00128867
130	THAP1	0.00128519
131	ZNF324	0.00128507
132	ZNF10	0.00128503
133	ZSCAN29	0.0012825
134	ZNF217	0.00127985
135	ZNF799	0.00127459
136	ZNF682	0.00127308
137	SMAD9	0.00127307
138	LHX2	0.00126997
139	GTF2I	0.00126778
140	TP63	0.00126746
141	ADNP	0.00126605
142	CEBPG	0.00126048
143	MXI1	0.00125833
144	RCOR1	0.00125775
145	ZNF408	0.00125429
146	E2F1	0.00125327
147	NPAS3	0.00124976
148	ATF3	0.00124811
149	ZKSCAN3	0.00124745
150	ZNF410	0.00124426
151	TMF1	0.00124337
152	MLXIPL	0.00124187
153	ZNF623	0.0012406
154	CSDE1	0.00123841
155	ZNF16	0.00123837
156	ZNF75D	0.00123832
157	TFE3	0.0012378
158	ZNF518A	0.0012321
159	WT1	0.00123181
160	BBX	0.0012318
161	ZNF181	0.00123059
162	ZNF569	0.0012266
163	BHLHE41	0.00122623
164	ZNF628	0.00122529
165	DUXA	0.00121594
166	ZIC3	0.00120866
167	CREB5	0.00120795
168	MAZ	0.00120518
169	CDC5L	0.00120208
170	NCOA1	0.00120103
171	NEUROD2	0.00119761
172	USF2	0.00119237
173	CREBL2	0.00119228
174	WDHD1	0.00118538
175	TGIF2LY	0.00118258
176	ZNF689	0.00118233
177	ZSCAN9	0.00118208
178	EMX1	0.00118198
179	ZNF850	0.00117947
180	MBD4	0.00117267
181	MEIS3	0.00116763
182	MLX	0.00116724
183	TSC22D1	0.00116707
184	DMRTA1	0.0011603
185	ARID4B	0.00116018
186	ZNF318	0.00115952
187	SOX4	0.00115831
188	ZNF793	0.00115589
189	RBPJ	0.00115519
190	EBF2	0.00114655
191	ID1	0.00114637
192	EMX2	0.00114369
193	SIX4	0.00114271
194	CPEB1	0.00113978
195	PRDM4	0.00113694
196	ZNF83	0.00113641
197	ZNF366	0.00113616
198	ZNF131	0.00113586
199	ZNF816	0.00113502
200	BACH1	0.00113472
201	GLI3	0.00113356
202	ZBTB17	0.00113137
203	ZNF549	0.00113059
204	GSC	0.00112393
205	ZNF770	0.00111712
206	ZNF436	0.00111464
207	CEBPB	0.00111431
208	OSR2	0.00111304
209	ZNF543	0.00111029
210	REL	0.00110219
211	ZBTB48	0.0011002
212	ZNF398	0.0010985
213	TEAD3	0.00109509
214	AFF1	0.00109175
215	NFIA	0.00108671
216	ZFHX3	0.00108657
217	ZNF649	0.00108397
218	GABPA	0.00108128
219	TFAP2C	0.00108038
220	ZNF222	0.00107995
221	PREB	0.0010773
222	E2F4	0.00107628
223	ZBTB43	0.00107349
224	ZNF416	0.00106777
225	SMAD2	0.00106722
226	PAXBP1	0.00106602
227	PLAG1	0.00106498
228	HMG20B	0.00106226
229	CBFB	0.0010615
230	ZNF541	0.00106055
231	ZBED4	0.00106005
232	MBD3	0.00105789
233	HES2	0.00105785
234	ZFHX4	0.00105666
235	ZNF469	0.00105344
236	THAP3	0.00105272
237	SFPQ	0.00105212
238	ZIM2	0.00105038
239	IRF1	0.0010496
240	PLSCR1	0.00104921
241	NFATC3	0.00104631
242	ZNF17	0.00104587
243	ZNF513	0.00104578
244	ZNF251	0.00104303
245	ZBTB24	0.00104253
246	ZNF74	0.00104184
247	JUN	0.00104094
248	ZNF329	0.00103867
249	SPIB	0.00103674
250	DMRTC2	0.00103639
251	CSRNP2	0.00103294
252	TAX1BP1	0.00103274
253	TCF15	0.00103112
254	MYNN	0.00102932
255	ARID4A	0.00102778
256	ZNF778	0.00102772
257	NCOR2	0.00102638
258	PBX1	0.00102583
259	BLZF1	0.00102495
260	EBF1	0.00102465
261	ZNF18	0.00102225
262	POU2F1	0.00101605
263	NR5A2	0.00101111
264	RLF	0.00100842
265	NCOR1	0.00100353
266	ZNF571	0.00100307
267	TSC22D2	0.00100207
268	ZNF445	0.000998635
269	PIAS2	0.000993434
270	ZKSCAN4	0.000993052
271	NFE2L2	0.000992052
272	ZNF747	0.000989843
273	YEATS4	0.000989657
274	ZNF425	0.000984893
275	NFYB	0.000983133
276	JUND	0.000982278
277	CREB3	0.000981739
278	GABPB1	0.000980387
279	YBX2	0.000979963
280	ZNF595	0.000979779
281	GRHL1	0.000977566
282	ZFAT	0.000977195
283	SOX15	0.00097604
284	TBR1	0.000976014
285	NFXL1	0.000972807
286	KLF7	0.000970842
287	MIS18BP1	0.000964689
288	SETDB2	0.000961259
289	THAP11	0.000960796
290	ZNF540	0.000960749
291	TFAP2D	0.000958261
292	NR2E1	0.000955673
293	ZNF524	0.00095243
294	SOX30	0.00095117
295	MXD4	0.000949921
296	ZNF223	0.000949516
297	HES6	0.000947821
298	SMARCAL1	0.00094106
299	ZNF714	0.000940795
300	ZNF556	0.000940443
301	ZNF107	0.000938438
302	FOXK2	0.000934859
303	SMARCC1	0.000934052
304	ZNF274	0.000933235
305	TULP3	0.000932285
306	EN2	0.000930886
307	CC2D1A	0.000929785
308	ARID5A	0.000929306
309	RARA	0.000927686
310	DMRTB1	0.000927628
311	RAX2	0.000926499
312	TSHZ2	0.000925229
313	CIC	0.000924845
314	WIZ	0.000924771
315	ZBTB7A	0.000924
316	ESRRA	0.00092324
317	ZNF132	0.000922772
318	ZNF718	0.000917132
319	ZBTB21	0.000916302
320	ZFP69B	0.000914205
321	ZNF664	0.000912997
322	ZHX1	0.000911702
323	ZNF24	0.000911604
324	DMRTA2	0.000910147
325	ZFP69	0.000908243
326	ZGPAT	0.000908234
327	NKX3-1	0.000905248
328	TFDP1	0.000903472
329	ISL1	0.000901949
330	FOXH1	0.000901597
331	ZNF581	0.000901194
332	ZNF180	0.000900076
333	ZNF212	0.00089907
334	SIX5	0.000898646
335	TGIF2LX	0.000897369
336	SREBF2	0.00089678
337	NR3C2	0.000895678
338	ZNF443	0.000894543
339	LEF1	0.000893521
340	HSF1	0.000893286
341	ZHX3	0.000893234
342	SMARCC2	0.000892368
343	PIAS4	0.000891041
344	ZBTB11	0.000889857
345	SAMD11	0.000889236
346	ZNF530	0.000886429
347	LCOR	0.000885013
348	NR0B1	0.000884983
349	MXD1	0.000880186
350	ZNF438	0.000879501
351	SNAI3	0.000878917
352	ZNF780B	0.000877725
353	HOXA7	0.000877609
354	HOXB13	0.000875461
355	MYC	0.000874784
356	ATF4	0.000873935
357	ZNF292	0.000872347
358	ZNF579	0.000871258
359	IRF3	0.000871002
360	ZNF22	0.000868925
361	BNC1	0.000868252
362	RXRB	0.000863449
363	ZNF239	0.000862993
364	ZNF652	0.000861965
365	NR1D1	0.000861753
366	ZBTB22	0.000858263
367	ZNF493	0.000858035
368	PRDM10	0.000857877
369	FOXJ2	0.000856973
370	POU4F1	0.000854421
371	ZNF148	0.000854317
372	ZNF497	0.000852399
373	ZNF394	0.00085224
374	ZNF707	0.000850683
375	HOXB7	0.000849836
376	ZNF526	0.000848824
377	SOX9	0.000848245
378	ZNF576	0.000846489
379	ZBTB44	0.000845978
380	JUNB	0.000845323
381	TCF19	0.000845124
382	CAMTA2	0.000841951
383	ESRRB	0.000841451
384	IRF5	0.000840069
385	SATB2	0.000838835
386	RBCK1	0.000838582
387	TEAD4	0.000836886
388	PITX1	0.000834871
389	ZNF473	0.000833045
390	CREB3L1	0.00083051
391	HMGB1	0.000828423
392	NPAS1	0.000827911
393	ZSCAN22	0.000827896
394	ZNF225	0.000826687
395	STAT4	0.000824723
396	ZNF687	0.000824033
397	FOXD4L3	0.000823748
398	KLF11	0.000823351
399	STAT6	0.000822923
400	TSHZ1	0.000822871
401	GATA6	0.00082263
402	ADNP2	0.00082186
403	MYBL1	0.000820548
404	ZNF30	0.000818578
405	KLF4	0.000817487
406	FOXK1	0.00081117
407	RELA	0.000810387
408	ZBTB2	0.000810041
409	SMAD5	0.000809837
410	BATF2	0.000808184
411	FOXM1	0.000806942
412	ZNFX1	0.000806782
413	ZNF607	0.000806766
414	ZNF544	0.000806644
415	PGR	0.000806085
416	ZNF586	0.000806064
417	PMS1	0.000806056
418	UBTF	0.0008054
419	SOX18	0.00080507
420	HOXC9	0.00080385
421	THAP10	0.000802639
422	HMGXB4	0.000801561
423	ZNF597	0.000801451
424	ZBTB5	0.000799044
425	GATAD2A	0.000797259
426	ZNF684	0.000795511
427	FEZF2	0.000791465
428	PURA	0.000785288
429	PKNOX1	0.000784067
430	ZBTB40	0.000783329
431	ZNF500	0.000782976
432	ZNF821	0.000781951
433	IRF4	0.000780864
434	ZNF773	0.000780775
435	ZBTB8B	0.000780676
436	CSDC2	0.000776498
437	GLIS3	0.000776434
438	ZNF232	0.000776414
439	ZNF202	0.0007755
440	HSF5	0.000775495
441	FOXL2	0.000775353
442	ZNF629	0.00077466
443	ZKSCAN8	0.000774621
444	ZNF350	0.000773738
445	ZNF761	0.00077373
446	ZNF337	0.000772268
447	FOXA2	0.000771553
448	ZNF407	0.000771299
449	RUNX3	0.000771018
450	ZNF300	0.000770688
451	ZNF599	0.000770076
452	ZXDA	0.000769908
453	ZNF564	0.000769683
454	ZNF548	0.000768873
455	HMBOX1	0.000767328
456	MESP2	0.000767147
457	ZNF561	0.000767107
458	AEBP2	0.000767036
459	NR2C2	0.000767016
460	ZNF43	0.000765103
461	TFCP2	0.000762467
462	EGR3	0.000761557
463	ZNF335	0.000761438
464	PAX5	0.000760519
465	ZNF19	0.000758573
466	MBD1	0.000757371
467	ZNF639	0.000754965
468	ZNF772	0.000754541
469	ZNF25	0.000753584
470	ZNF692	0.000753238
471	ZNF195	0.000752799
472	KLF3	0.000752021
473	PRDM15	0.000750165
474	JARID2	0.000748534
475	ATMIN	0.000748234
476	ZNF462	0.000747831
477	REST	0.000747726
478	NR6A1	0.0007455
479	ZNF286B	0.000744666
480	ZNF681	0.000743423
481	ZNF784	0.000742963
482	ZNF263	0.000742849
483	PHTF1	0.000742215
484	ZNF516	0.000741506
485	ZNF525	0.000740344
486	ZBTB16	0.000740271
487	ZIC5	0.000739807
488	MESP1	0.000738175
489	NR1I2	0.000738039
490	TSHZ3	0.000737105
491	CIZ1	0.000736656
492	ZBTB45	0.000735986
493	HMGXB3	0.000733706
494	SHOX	0.000732835
495	ZNF235	0.000732792
496	ETV6	0.000732088
497	TPRX1	0.000731886
498	ZNF296	0.000731841
499	MEF2C	0.000731834
500	ZNF184	0.00073177
501	CUX2	0.000731228
502	ELF1	0.000730529
503	ZNF277	0.000728407
504	ZNF136	0.000728336
505	KLF5	0.000728156
506	TFB1M	0.000726435
507	GATAD2B	0.000726082
508	HOXA10	0.000725103
509	HMGB2	0.000723528
510	GCM1	0.000723293
511	EOMES	0.00072274
512	SNAPC4	0.000720409
513	CREM	0.000720238
514	ZNF280D	0.000719644
515	NKRF	0.000718662
516	BACH2	0.000718539
517	RXRA	0.000712791
518	FOXJ3	0.000710002
519	ZNF512B	0.00070963
520	ZNF92	0.000708606
521	ZNF691	0.000706395
522	ZIC4	0.000705692
523	THAP4	0.000702645
524	ZNF511	0.000700836
525	ZNF440	0.000699858
526	SIX1	0.000699788
527	MAFB	0.000697897
528	HNF1A	0.000696666
529	ZNF554	0.000693747
530	FOXI1	0.000692714
531	FOXO1	0.000692457
532	ZNF606	0.000691312
533	ZBTB20	0.000689362
534	ZNF749	0.000688328
535	ZNF521	0.00068452
536	ATF2	0.000683465
537	ZNF85	0.000683054
538	ZNF518B	0.000682729
539	ZNF750	0.000682052
540	ARID1A	0.000681
541	ZNF665	0.000680792
542	ZBED5	0.000679848
543	FOXD1	0.000678658
544	SP100	0.000676934
545	SALL2	0.000675599
546	GATAD1	0.000675181
547	NFKB1	0.000674187
548	RFXANK	0.000673358
549	ZNF100	0.000672576
550	ZNF480	0.000672381
551	NR1I3	0.00066937
552	ZNF367	0.000668495
553	ZNF256	0.000668243
554	HLX	0.000667073
555	TADA2A	0.000665641
556	ZBTB7C	0.000665534
557	ZNF532	0.000664089
558	ZKSCAN2	0.000663341
559	ZSCAN18	0.000663162
560	PLAGL1	0.000662903
561	HOXA9	0.000662782
562	CUX1	0.000661159
563	GON4L	0.000660663
564	PAX6	0.000660063
565	TCF25	0.000659829
566	ZNF600	0.000659047
567	NR3C1	0.000657444
568	PAX4	0.000657347
569	MAFA	0.000656664
570	ZNF211	0.000656312
571	ZNF84	0.000655877
572	STAT3	0.000655775
573	TCF23	0.000654971
574	MIXL1	0.000654168
575	CAPN15	0.000652873
576	KLF14	0.000652797
577	ZNF573	0.00065059
578	ZBTB37	0.000647856
579	LMX1B	0.000647502
580	ZNF282	0.000646972
581	ZNF845	0.000645787
582	ZNF397	0.000645444
583	AHRR	0.000645082
584	TEAD2	0.000643828
585	ZNF846	0.000641901
586	RORA	0.000641808
587	ID2	0.000641475
588	POU6F2	0.000639885
589	ARID2	0.000638642
590	THRB	0.000638613
591	FOXO6	0.000636672
592	ZNF236	0.00063542
593	ZNF766	0.000635371
594	ZNF558	0.000635285
595	HOXD13	0.000634775
596	ZNF563	0.000633955
597	ZFP62	0.000633923
598	ZNF512	0.000632639
599	ZFPM1	0.000632145
600	MITF	0.000631457
601	DLX6	0.000630637
602	DMRTC1	0.000630221
603	ZNF559	0.000628247
604	MTA2	0.000628218
605	DMRT3	0.000627682
606	LRRFIP2	0.000626964
607	ZNF792	0.00062659
608	RFX5	0.000626574
609	KLF6	0.000626263
610	ZNF415	0.000625685
611	SCX	0.0006232
612	ZNF280C	0.000621523
613	CSRNP1	0.000621514
614	XPA	0.000621333
615	SALL4	0.000620458
616	LCORL	0.000620232
617	ZNF566	0.000616689
618	ZMIZ1	0.000615922
619	IRF7	0.000615321
620	ZNF814	0.000615121
621	RFX7	0.000615058
622	ZNF547	0.000614598
623	ZNF704	0.000614544
624	HOXA13	0.000614466
625	ZNF736	0.000614273
626	ZNF79	0.000612927
627	ZNF71	0.000612783
628	RERE	0.00061256
629	FOXC1	0.000611633
630	SOX17	0.000610961
631	ZNF93	0.000610493
632	SETDB1	0.000609329
633	ZNF76	0.000608736
634	ZNF557	0.00060684
635	AHR	0.000606658
636	BARX1	0.00060563
637	ZNF160	0.000603046
638	SSRP1	0.00060266
639	NFATC4	0.000602565
640	ZBTB41	0.000601274
641	ZNF304	0.000600388
642	TSC22D4	0.000599905
643	TRPS1	0.000599597
644	CNBP	0.000596873
645	GRHL2	0.000596528
646	ZNF420	0.000595196
647	ZNF354C	0.000593711
648	TTF1	0.000592935
649	NANOGNB	0.000592749
650	GLI4	0.00059272
651	ZNF266	0.000592625
652	ZNF320	0.00059091
653	SP2	0.000590132
654	PARP12	0.00058892
655	HOXD8	0.000588903
656	ZNF322	0.000587955
657	EGR4	0.000587381
658	GRHL3	0.000586362
659	THAP9	0.000585685
660	ZNF627	0.000585546
661	ZSCAN26	0.000585017
662	ATF5	0.000582966
663	HKR1	0.000582849
664	PHB	0.000582507
665	ZNF90	0.000581852
666	FOXQ1	0.000580899
667	ZSCAN16	0.000580812
668	ZNF787	0.000580687
669	VEZF1	0.000580226
670	STAT5B	0.000579999
671	ZNF610	0.000579413
672	FOSB	0.000579146
673	PBX2	0.000578591
674	NANOG	0.000578048
675	SMAD3	0.000577442
676	ZNF77	0.000577394
677	ZNF626	0.000576918
678	ZNF430	0.000576699
679	TOX2	0.000576162
680	KHSRP	0.000574667
681	NFIC	0.000574212
682	ZNF273	0.000573884
683	ZNF285	0.000573736
684	ID3	0.00057326
685	ZNF483	0.000572731
686	TFAM	0.000572318
687	ARNTL2	0.000571343
688	TCF7	0.000568575
689	ZNF534	0.000568532
690	ZNF706	0.000568217
691	ZNF34	0.000568046
692	ERG	0.000567398
693	ZNF653	0.000566503
694	ZNF140	0.000566132
695	MYSM1	0.000564054
696	TCFL5	0.000563884
697	SP110	0.000563726
698	ZNF135	0.000562762
699	SMARCE1	0.000562653
700	ATF6	0.000561819
701	ZEB2	0.000561666
702	ZNF80	0.000561235
703	EGR1	0.000561207
704	ZSCAN10	0.000560671
705	ZFP42	0.000560598
706	ZBTB26	0.000560288
707	BCL11B	0.000558737
708	TOX4	0.000558501
709	MSX1	0.000557395
710	ZNF667	0.000557178
711	HINFP	0.00055573
712	ERF	0.000555574
713	TEAD1	0.00055528
714	CAMTA1	0.00055514
715	ZNF560	0.000553854
716	ZNF529	0.00055255
717	HEY2	0.00055196
718	MECOM	0.000550647
719	SOX21	0.000549434
720	ZNF827	0.000549032
721	DNAJC1	0.000547745
722	ARNTL	0.000546822
723	ZNF578	0.000546562
724	ETV7	0.000545562
725	CREB3L2	0.000544854
726	TBX22	0.000543976
727	HOXD9	0.000543316
728	CREBRF	0.000543225
729	ZNF174	0.000541955
730	ZNF2	0.000541569
731	ZNF362	0.000539962
732	NFATC1	0.000539386
733	ZFP28	0.00053913
734	ZNF765	0.000536271
735	TADA2B	0.000536058
736	LHX9	0.000535959
737	CDX2	0.000535514
738	TWIST1	0.000535306
739	KLF9	0.000533653
740	IRX1	0.000533488
741	ESR2	0.000533477
742	LHX6	0.000533022
743	HOXB8	0.000532668
744	MTA3	0.000531871
745	GBX2	0.000530748
746	HOXC8	0.00053007
747	L3MBTL3	0.000529449
748	MYEF2	0.00052892
749	ZKSCAN7	0.000528658
750	ZNF879	0.00052713
751	MXD3	0.000526471
752	SUB1	0.000526266
753	SMAD7	0.000526049
754	FOXP4	0.000525968
755	TUB	0.000525617
756	ZNF189	0.000525448
757	ZNF622	0.000524441
758	MLXIP	0.00052433
759	TGIF2	0.000523063
760	CEBPD	0.000522843
761	BCL6B	0.000522589
762	ZNF519	0.000522
763	FOXP1	0.000521956
764	ZNF506	0.000521675
765	ZNF446	0.000521289
766	ZNF805	0.000520405
767	SP3	0.000519831
768	NEUROG1	0.00051956
769	ZNF865	0.000519473
770	NR1H3	0.000519289
771	FOXG1	0.000519249
772	ZNF385B	0.000518072
773	TFAP4	0.000517849
774	PROX1	0.000515606
775	ZNF91	0.000514195
776	GMEB2	0.000514134
777	ZNF813	0.000513768
778	ZNF426	0.0005129
779	ESX1	0.000512466
780	ZXDC	0.000512017
781	GBX1	0.000512
782	HDX	0.000511344
783	PRDM16	0.00051102
784	ZNF114	0.000510536
785	SON	0.000510023
786	ZNF609	0.000509507
787	ZNF737	0.00050796
788	ZNF280A	0.000507633
789	ZNF503	0.000507516
790	ZNF200	0.000506695
791	FOXA1	0.000505313
792	PRDM2	0.000503634
793	ZBTB8A	0.00050339
794	NFIB	0.000502854
795	IRF9	0.000502694
796	GPBP1L1	0.000502221
797	ZNF214	0.000500052
798	GLIS2	0.000499894
799	IRF8	0.000499313
800	ZNF580	0.000499304
801	IRF2	0.000498443
802	ATF1	0.000497932
803	ZNF620	0.000496139
804	ZNF207	0.00049553
805	AFF3	0.000495528
806	ZNF341	0.000495228
807	HIVEP3	0.000495091
808	POU3F3	0.000494109
809	ELF2	0.000493923
810	UBP1	0.000493223
811	ZMIZ2	0.000492696
812	ZNF23	0.000492573
813	ZNF587	0.000491943
814	ZNF800	0.000489477
815	MSX2	0.000488531
816	NFE2L3	0.000488508
817	ZNF783	0.000487544
818	ZNF829	0.000487534
819	GATA2	0.000486487
820	ZNF501	0.000486298
821	IRX2	0.000486123
822	ZNF276	0.000485603
823	PIAS3	0.000484918
824	ZNF45	0.000484491
825	ZXDB	0.000483782
826	ZNF112	0.000482842
827	ATF6B	0.000482663
828	ZFPM2	0.000480286
829	RARB	0.000479978
830	ZNF550	0.000479505
831	INSM1	0.000479176
832	NFIL3	0.000478924
833	MEF2D	0.000478807
834	ATF7	0.000478491
835	ZNF546	0.000478429
836	RELB	0.000478077
837	FOS	0.000477866
838	PRDM14	0.000477579
839	MAF	0.000476139
840	BARX2	0.000475445
841	TBX3	0.000475347
842	ELK3	0.000474979
843	NKX2-4	0.000474708
844	PDX1	0.000474535
845	REPIN1	0.000473027
846	EN1	0.000472903
847	BHLHE22	0.000472757
848	ZNF775	0.000472336
849	POU5F2	0.000471217
850	SLC2A4RG	0.000471075
851	NFE2L1	0.000469866
852	ZIK1	0.000469494
853	ZNF552	0.000469413
854	ZNF587B	0.000467031
855	ZNF671	0.000466822
856	ZNF575	0.000466661
857	ZHX2	0.000465365
858	MECP2	0.000465159
859	IKZF5	0.000463043
860	ETS2	0.000462922
861	SOX14	0.000462693
862	POU4F3	0.000462539
863	ZNF197	0.000461767
864	ZNF81	0.000460652
865	E2F5	0.000460573
866	CDIP1	0.000460395
867	ZNF333	0.000459497
868	ZNF264	0.000459423
869	ZNF562	0.000458606
870	NME2	0.000458298
871	ZNF205	0.000457508
872	NR2F6	0.000456693
873	SALL3	0.000456367
874	MEIS1	0.000454642
875	EVX2	0.0004543
876	NRF1	0.000454256
877	MLLT10	0.000453996
878	ASCL2	0.000453935
879	ZFP82	0.000453374
880	IKZF4	0.000453363
881	ZNF124	0.000452718
882	TBX2	0.000452196
883	HOXA1	0.00045175
884	ZNF275	0.000451027
885	ZSCAN4	0.000450736
886	HMGA2	0.000450579
887	ZNF675	0.000450499
888	ZNF487	0.000450243
889	ZNF711	0.000447966
890	ZNF641	0.000447005
891	PKNOX2	0.000446722
892	ZNF98	0.000446076
893	ID4	0.000445878
894	ZNF7	0.000445738
895	GMEB1	0.000444489
896	SCRT1	0.000444211
897	PURB	0.000444119
898	GZF1	0.000443715
899	ZNF233	0.000443611
900	ZBTB34	0.000443513
901	ZNF507	0.000442827
902	ZNF429	0.000441641
903	SP8	0.000440599
904	HOXA4	0.000440173
905	MEOX1	0.000439896
906	TBX1	0.000439827
907	POU3F2	0.000439344
908	PRDM13	0.000438377
909	ATOH8	0.000438048
910	ZNF695	0.000437958
911	NOTO	0.000437476
912	ZNF44	0.000436893
913	HMGA1	0.000435709
914	ZNF302	0.000435466
915	ZNF570	0.000435096
916	ZFP3	0.000434586
917	ARNT	0.000433946
918	DBX1	0.000433742
919	ZNF780A	0.000433689
920	SRF	0.000433533
921	MAFG	0.000433158
922	ZNF433	0.00043278
923	PROP1	0.000431975
924	EHF	0.000431883
925	FOSL1	0.000431622
926	ZNF382	0.000431474
927	POU2F2	0.000430833
928	MAFF	0.000429619
929	VENTX	0.000429521
930	CTCFL	0.000429442
931	ZNF138	0.000428065
932	ZNF343	0.00042796
933	BHLHA15	0.000427243
934	ZNF616	0.000426306
935	HLF	0.000426277
936	SIM2	0.00042622
937	ZBED6	0.000425728
938	PRDM6	0.000425274
939	ELK1	0.000424554
940	AFF4	0.000424438
941	OSR1	0.000424252
942	TFDP2	0.000423384
943	GCM2	0.000421994
944	ZKSCAN1	0.000421776
945	FAM170A	0.000421546
946	SP4	0.000419881
947	PPARA	0.000418551
948	UBTFL1	0.000418217
949	RFX1	0.000417363
950	ZSCAN25	0.000417283
951	ARX	0.000416802
952	ASCL4	0.000416764
953	ZNF208	0.00041639
954	GABPB2	0.000416112
955	ZNF655	0.000415398
956	AKNA	0.000415369
957	ZNF48	0.000414632
958	ZNF582	0.000414575
959	ZNF585B	0.000414379
960	SOX3	0.000414176
961	NEUROD1	0.000413831
962	ZNF444	0.00041356
963	GATA4	0.00041312
964	IKZF2	0.00041238
965	ZNF14	0.000411165
966	ZNF358	0.000410966
967	ZNF710	0.000410033
968	NKX3-2	0.000409914
969	FOXN1	0.000409896
970	ZNF777	0.00040975
971	ZNF776	0.000409614
972	CREB1	0.000407582
973	ZSCAN32	0.000407105
974	ZNF485	0.000406754
975	LHX4	0.000406617
976	TP73	0.000406449
977	ZNF717	0.000404739
978	GSX1	0.000404024
979	ZNF517	0.000403878
980	ARID1B	0.000403557
981	FOSL2	0.000403467
982	TGIF1	0.000403435
983	HOXB6	0.000403244
984	MIER3	0.000403147
985	TBX5	0.000402637
986	MEF2A	0.00040202
987	ZIC1	0.000401735
988	ZFP14	0.000401678
989	MZF1	0.000401581
990	LIN28B	0.000400752
991	ZNF592	0.000399547
992	LIN28A	0.000399484
993	ZNF117	0.000399452
994	DMBX1	0.000398738
995	PRDM9	0.000398167
996	BHLHE23	0.000397734
997	ZNF596	0.000397667
998	ZNF326	0.000396719
999	TCF7L1	0.000396027
1000	ZBTB12	0.000395686
1001	MNT	0.00039428
1002	FOXD4L6	0.000394169
1003	E2F8	0.000393908
1004	ZNF660	0.000393883
1005	POU5F1	0.000393864
1006	SNAI1	0.000392552
1007	NPAS2	0.000391075
1008	KLF12	0.000390602
1009	IRX4	0.000390134
1010	LYL1	0.000390026
1011	ZNF230	0.000389349
1012	ZNF286A	0.000389265
1013	ZNF37A	0.000388293
1014	TFEB	0.000387588
1015	GATA5	0.00038698
1016	NR2F2	0.000386928
1017	ZIM3	0.000386731
1018	ZNF32	0.000386333
1019	ZNF28	0.000386238
1020	HIF3A	0.000386053
1021	CDX4	0.000385559
1022	NFX1	0.000385121
1023	BSX	0.00038466
1024	ZNF431	0.000384051
1025	HEYL	0.000383731
1026	HMGB3	0.000383565
1027	FIZ1	0.000383455
1028	OLIG3	0.000381927
1029	POU2F3	0.000381153
1030	C11orf95	0.000380414
1031	ZNF729	0.000380413
1032	TFAP2B	0.000380279
1033	SOX12	0.000379737
1034	ZNF26	0.000379655
1035	ZNF630	0.000378696
1036	MTA1	0.000378333
1037	FOXO4	0.000377176
1038	PITX2	0.00037644
1039	ZNF347	0.000376239
1040	FOXS1	0.000375679
1041	NPAS4	0.000375458
1042	NR1H4	0.000375285
1043	HOXD10	0.000373903
1044	ZFX	0.000372928
1045	NFIX	0.000372174
1046	ETV1	0.000372053
1047	ZIC2	0.000371684
1048	ZSCAN31	0.000371122
1049	ATOH7	0.000371072
1050	ZNF250	0.000370069
1051	ZNF404	0.000370047
1052	TBX10	0.000369576
1053	HOXA3	0.000368995
1054	MEIS2	0.000367256
1055	ZBED2	0.000366981
1056	SRY	0.000366617
1057	ZNF490	0.000366588
1058	ZNF625	0.00036641
1059	ZNF121	0.000366409
1060	ZNF697	0.000365993
1061	NKX1-1	0.000365301
1062	ZNF768	0.00036524
1063	GCFC2	0.000365218
1064	VAX1	0.00036509
1065	ARID3C	0.000364935
1066	HIVEP1	0.00036415
1067	ZNF708	0.000363776
1068	ZNF461	0.000363388
1069	GTF2IRD1	0.000363032
1070	RBAK	0.00036258
1071	TERF2	0.000362178
1072	HOXC6	0.000361827
1073	ZNF432	0.000361588
1074	ZBTB4	0.00036122
1075	GFI1	0.000360014
1076	ETS1	0.000359749
1077	ZBED1	0.000359494
1078	ZNF226	0.000359377
1079	HOXA2	0.000359272
1080	ZNF735	0.000359034
1081	ZNF678	0.000358821
1082	OVOL3	0.000358679
1083	ZFHX2	0.000358309
1084	ZNF101	0.00035638
1085	ZSCAN5A	0.000355431
1086	ZNF219	0.000355152
1087	BHLHA9	0.000355104
1088	ZNF331	0.000355027
1089	NR4A3	0.000354706
1090	UNCX	0.000354205
1091	BAZ2B	0.000353317
1092	CEBPE	0.000353071
1093	FOXN4	0.000353024
1094	ZNF257	0.000351809
1095	DMRT2	0.000351761
1096	ZBED3	0.000351216
1097	NFAT5	0.000351169
1098	DNAJC2	0.000351143
1099	SPZ1	0.000350947
1100	ZNF492	0.000350207
1101	DLX4	0.000350114
1102	BARHL1	0.000349663
1103	ZEB1	0.000349108
1104	HIC1	0.000348608
1105	ZNF614	0.0003483
1106	KLF8	0.000348253
1107	HES1	0.000347982
1108	THRA	0.000347967
1109	ETV4	0.000344944
1110	ZNF33B	0.000344826
1111	PTF1A	0.000343975
1112	HOXB1	0.000343799
1113	TEF	0.000343604
1114	RFX2	0.000343351
1115	IRX5	0.000343149
1116	AIRE	0.000342983
1117	THAP6	0.00034279
1118	SEBOX	0.000341772
1119	DBP	0.000341004
1120	FOXB2	0.000340777
1121	SMAD6	0.000340463
1122	HMX3	0.000340156
1123	ASCL1	0.000340086
1124	ZFP37	0.000339964
1125	ZNF669	0.000339644
1126	ZNF680	0.000339631
1127	ZNF764	0.000339569
1128	PRDM1	0.000339568
1129	BHLHE40	0.000339081
1130	POU4F2	0.000339011
1131	FOXF1	0.000338096
1132	BATF3	0.000337692
1133	KLF17	0.000337341
1134	SOX1	0.000337311
1135	ZNF470	0.000337226
1136	ZNF384	0.000333933
1137	ZNF133	0.000333583
1138	ZNF486	0.00033329
1139	DDIT3	0.000333061
1140	ZNF510	0.000331967
1141	SOX7	0.000331866
1142	NKX2-3	0.000331664
1143	NR2E3	0.000331053
1144	PPARG	0.000330987
1145	ELF4	0.000330951
1146	MYT1	0.000330831
1147	THAP2	0.000330774
1148	SIX2	0.000330695
1149	CEBPA	0.000330634
1150	ONECUT2	0.000330581
1151	ZSCAN5B	0.000329514
1152	ZNF844	0.000329279
1153	ZNF613	0.000328794
1154	NFYA	0.000328711
1155	ZNF621	0.00032849
1156	CASZ1	0.000328289
1157	ZNF287	0.000327285
1158	MYRFL	0.000326771
1159	ZNF721	0.000326489
1160	ZFP36L1	0.000326425
1161	ZNF354B	0.00032595
1162	HSFY1	0.000325893
1163	TLX2	0.000325426
1164	TAL2	0.000325025
1165	SP9	0.00032429
1166	ZNF676	0.00032345
1167	FOXP3	0.000323269
1168	TCF7L2	0.000321894
1169	RCOR2	0.000321665
1170	ZNF732	0.000321433
1171	SIM1	0.000320477
1172	TBX4	0.000320294
1173	CTCF	0.000319102
1174	ZNF852	0.000318667
1175	ZNF611	0.000318185
1176	ZNF514	0.000317429
1177	ZNF146	0.000317252
1178	ZNF565	0.000316923
1179	POU6F1	0.00031685
1180	FOXI2	0.00031637
1181	ZNF182	0.000316075
1182	ZNF468	0.000315836
1183	CCDC169-SOHLH2	0.000314789
1184	TULP4	0.000314702
1185	FOXF2	0.000314439
1186	HMX1	0.000314308
1187	ZNF268	0.000313917
1188	POU3F1	0.000313114
1189	NKX1-2	0.000312999
1190	TOX3	0.00031224
1191	ZNF782	0.0003121
1192	ALX4	0.000311247
1193	ZNF324B	0.000311149
1194	LMX1A	0.000310324
1195	ZNF417	0.000309501
1196	ZNF677	0.000309429
1197	NFE2	0.000309125
1198	ZNF670	0.000309077
1199	KLF15	0.000308249
1200	NEUROD4	0.00030726
1201	SP6	0.000307103
1202	ZNF441	0.000306992
1203	NKX2-5	0.000306782
1204	ZNF283	0.000306538
1205	TRERF1	0.000306105
1206	ZSCAN12	0.000306092
1207	ARID5B	0.000305765
1208	ZNF69	0.000305577
1209	HOXC11	0.00030499
1210	ZBTB25	0.000304928
1211	GLMP	0.000304786
1212	FOXE3	0.000303601
1213	ZNF345	0.000302705
1214	CREBZF	0.000302455
1215	ZNF439	0.000302244
1216	TFDP3	0.000301869
1217	ZNF837	0.000300732
1218	HSFY2	0.000300544
1219	CREB3L3	0.000300336
1220	ZNF726	0.000299869
1221	TULP1	0.000299816
1222	PAX7	0.000299092
1223	YY2	0.000298153
1224	PAX3	0.000298127
1225	HNF1B	0.000296859
1226	PAX8	0.000296331
1227	KIAA1549	0.000295915
1228	ZNF334	0.000295419
1229	ZNF700	0.000295401
1230	ZNF696	0.000295184
1231	OVOL1	0.000294811
1232	ZNF496	0.000294749
1233	XBP1	0.00029437
1234	ZNF568	0.000294271
1235	CENPT	0.000293071
1236	LBX1	0.000292837
1237	MBD2	0.000292826
1238	GLIS1	0.000292472
1239	ZNF70	0.000292422
1240	GTF2IRD2B	0.00029238
1241	MEF2B	0.000291894
1242	FOXD2	0.00029149
1243	PBX3	0.000290992
1244	ZSCAN20	0.000290991
1245	ZNF594	0.00029063
1246	MEOX2	0.000290544
1247	BCL6	0.00029042
1248	E2F2	0.000289742
1249	MAFK	0.000289518
1250	ZNF880	0.000288624
1251	ZNF567	0.000287743
1252	ELF5	0.000287398
1253	ZNF224	0.000287011
1254	IRX3	0.00028662
1255	ZNF423	0.000286422
1256	ZNF836	0.000286119
1257	ISL2	0.000286013
1258	ZSCAN21	0.00028584
1259	HEY1	0.000285593
1260	FOXD4	0.00028534
1261	ZNF253	0.000284875
1262	HAND1	0.000284859
1263	HOXA6	0.000284719
1264	ZNF878	0.000284685
1265	STAT2	0.000284294
1266	ZNF705A	0.000283968
1267	TET2	0.000283761
1268	MSC	0.000283754
1269	GATA1	0.00028352
1270	TFCP2L1	0.000283324
1271	ZNF316	0.000282437
1272	PURG	0.000282276
1273	LHX5	0.000280455
1274	ONECUT3	0.000280348
1275	HNF4A	0.000279962
1276	CSRNP3	0.000279823
1277	ZNF888	0.000279389
1278	DACH1	0.000278823
1279	ZNF662	0.000278232
1280	LTF	0.000278211
1281	ZNF701	0.000277822
1282	ZNF442	0.000277467
1283	FOXB1	0.000277174
1284	ZNF705E	0.000276622
1285	FOXD3	0.000275457
1286	HOXB5	0.000275297
1287	ZBTB46	0.000275228
1288	HOXD1	0.000275151
1289	ZNF619	0.000274787
1290	HOXA11	0.000274611
1291	THAP5	0.000273733
1292	ZNF12	0.000273512
1293	TFAP2A	0.000273361
1294	AFF2	0.000273343
1295	HES5	0.00027303
1296	ZBTB1	0.000272362
1297	ZNF883	0.000272344
1298	ZNF213	0.00027189
1299	PPARD	0.00027144
1300	HOMEZ	0.00027119
1301	MYRF	0.000270683
1302	ELK4	0.000270328
1303	ZNF583	0.000270161
1304	SOX11	0.000269834
1305	ZNF572	0.000268979
1306	ZNF311	0.000268953
1307	ZNF234	0.000268582
1308	FOXP2	0.000267756
1309	ZNF688	0.000267709
1310	DMRTC1B	0.000267628
1311	ZNF705D	0.000266712
1312	FOXD4L5	0.000266202
1313	ZNF460	0.000265862
1314	HOXC5	0.000264731
1315	HOXB2	0.000264139
1316	NKX6-2	0.000263997
1317	ZNF479	0.000263673
1318	ZNF674	0.000263535
1319	TBX18	0.000263301
1320	JDP2	0.000263079
1321	ZFP92	0.000262043
1322	ZNF683	0.000261889
1323	ZSCAN1	0.000261806
1324	ZNF471	0.000261575
1325	ZSCAN23	0.000261143
1326	RAX	0.000261079
1327	ZNF33A	0.000261058
1328	VDR	0.000260994
1329	PROX2	0.000260695
1330	ZFP1	0.00025945
1331	FEV	0.000258386
1332	ZNF177	0.000258247
1333	MNX1	0.000257905
1334	SPDEF	0.000257815
1335	ZNF791	0.000257727
1336	RORB	0.000257267
1337	ZNF713	0.000257145
1338	HOXB9	0.00025704
1339	RCOR3	0.000256406
1340	ZNF254	0.000256208
1341	ZNF154	0.000256027
1342	NR5A1	0.000255804
1343	ZNF831	0.000255096
1344	ASCL3	0.00025413
1345	ZNF165	0.000253708
1346	ZNF605	0.000253602
1347	OTX1	0.000253528
1348	ZNF658	0.000252867
1349	HOXC4	0.000252456
1350	IRX6	0.00025187
1351	ZNF528	0.000251535
1352	HOXD4	0.00025145
1353	FOXN2	0.000251116
1354	HSF4	0.000250844
1355	HOXC12	0.000250512
1356	DPRX	0.000249912
1357	RFX3	0.000249261
1358	ZNF624	0.000248429
1359	ZNF585A	0.000247732
1360	PHOX2A	0.000247509
1361	ISX	0.00024749
1362	AR	0.00024731
1363	ZNF157	0.000246888
1364	MAX	0.000246874
1365	MYF5	0.000246816
1366	GTF3A	0.000246558
1367	FOXD4L1	0.00024514
1368	ZNF705B	0.000245085
1369	ZNF260	0.000245043
1370	RXRG	0.00024503
1371	TBX20	0.00024484
1372	ZNF284	0.000244591
1373	HMGB4	0.000244289
1374	ZNF221	0.000243699
1375	SP5	0.000242864
1376	ARNT2	0.000242776
1377	ZNF559-ZNF177	0.000242454
1378	RREB1	0.000242426
1379	MYT1L	0.000241546
1380	GFI1B	0.000241096
1381	ESR1	0.000241038
1382	FOXR2	0.000240875
1383	ZFP30	0.000240354
1384	ZNF418	0.000240141
1385	ZNF615	0.000239905
1386	PRRX2	0.000239719
1387	HES7	0.000239414
1388	ETV3L	0.000239343
1389	ZNF720	0.000239202
1390	GLI2	0.000239152
1391	ZNF484	0.0002389
1392	MSGN1	0.000238821
1393	USF1	0.000238264
1394	ZNF317	0.000237952
1395	TBX15	0.000237605
1396	SHOX2	0.000237605
1397	ZNF248	0.000237566
1398	POU1F1	0.000235535
1399	NKX2-8	0.000235032
1400	NKX2-6	0.000234843
1401	ZNF891	0.000233443
1402	OVOL2	0.00023344
1403	HOXB3	0.000233395
1404	ARID3A	0.000232646
1405	ZNF20	0.000232118
1406	ZNF385A	0.000232003
1407	TCF24	0.000231957
1408	EGR2	0.0002316
1409	ZBTB14	0.00023107
1410	CDX1	0.000231054
1411	ELF3	0.00023078
1412	ZNF789	0.000230289
1413	E2F6	0.000230175
1414	SETBP1	0.000230099
1415	DBX2	0.000229992
1416	NR0B2	0.000229864
1417	MYOG	0.000229326
1418	TLX1	0.000228977
1419	PLEK	0.000228875
1420	FOXL1	0.000228575
1421	DLX2	0.000228477
1422	BATF	0.000228087
1423	PATZ1	0.000227961
1424	SIX6	0.000227914
1425	GSX2	0.000227812
1426	RHOXF1	0.000227291
1427	SOX6	0.000227247
1428	FLI1	0.000226459
1429	CREB3L4	0.000226262
1430	ZNF454	0.000226046
1431	MYOD1	0.000224439
1432	ZNF679	0.000224424
1433	SPIC	0.000224361
1434	ZNF705G	0.000223305
1435	FOXI3	0.000222857
1436	TBX21	0.000222268
1437	HES4	0.000222074
1438	FEZF1	0.00022203
1439	ZNF414	0.000221975
1440	ZNF175	0.000221642
1441	ZFP90	0.00022019
1442	ETV2	0.000220023
1443	ELMSAN1	0.000219261
1444	ZNF785	0.000218622
1445	ZNF551	0.000218199
1446	SREBF1	0.000217863
1447	PAX1	0.000217744
1448	ZNF730	0.00021726
1449	TSC22D3	0.000216951
1450	TBX6	0.000216322
1451	STAT5A	0.000216068
1452	ZNF790	0.000215942
1453	ZNF75A	0.000215829
1454	ZNF648	0.00021565
1455	ATOH1	0.000215173
1456	ZNF99	0.000215053
1457	SP140	0.000214252
1458	RARG	0.000214134
1459	LBX2	0.000212713
1460	ZNF823	0.000212474
1461	TWIST2	0.000212157
1462	HNF4G	0.000212074
1463	MYCL	0.000211158
1464	RFX4	0.000210931
1465	ZNF668	0.000210767
1466	ZBTB3	0.000210551
1467	BCL11A	0.000210075
1468	ZNF699	0.000209614
1469	ETV3	0.00020858
1470	ZNF740	0.00020796
1471	HELT	0.000207759
1472	NKX2-1	0.000207563
1473	PBX4	0.000207274
1474	FOXJ1	0.000206128
1475	PAX9	0.000205874
1476	ZNF577	0.000205815
1477	ZNF383	0.000205579
1478	ZNF771	0.000205165
1479	ZNF716	0.000204244
1480	DLX3	0.000203894
1481	ZNF835	0.000202589
1482	HMX2	0.00020258
1483	ZNF319	0.000202465
1484	NR4A2	0.000201752
1485	ZNF786	0.000201644
1486	SMARCA1	0.000201622
1487	PRDM5	0.000201388
1488	RHOXF2B	0.000201321
1489	RBPJL	0.000201141
1490	ZFY	0.000200996
1491	NKX6-1	0.000200877
1492	ZBTB47	0.000200381
1493	ZFP2	0.0002002
1494	ST18	0.000199707
1495	HES3	0.000198845
1496	LEUTX	0.000198446
1497	SOX10	0.000198385
1498	ZNF853	0.000198271
1499	HOXB4	0.000197919
1500	MYB	0.000197893
1501	SOX2	0.000197708
1502	ZBTB42	0.00019756
1503	SOX5	0.000196241
1504	SOX8	0.000195315
1505	DLX1	0.000195222
1506	NRL	0.000194533
1507	ANKRD30A	0.000194334
1508	ZNF727	0.000194187
1509	ASCL5	0.000193635
1510	INSM2	0.000192557
1511	ALX1	0.000192539
1512	TFEC	0.000192195
1513	ZNF141	0.000191176
1514	VSX1	0.000190324
1515	ZNF808	0.000190095
1516	ZNF728	0.000189048
1517	ZNF527	0.000188416
1518	LHX3	0.00018828
1519	ZNF396	0.000187843
1520	ZNF774	0.000187589
1521	HOXA5	0.000187344
1522	ZFP91-CNTF	0.000186964
1523	HOXC13	0.000186963
1524	DACH2	0.000186834
1525	FOXC2	0.00018561
1526	VSX2	0.000185484
1527	LHX1	0.000184868
1528	ZNF860	0.000184848
1529	HOPX	0.000184091
1530	GTF2IRD2	0.000183941
1531	RAG1	0.000183792
1532	PRDM8	0.000183787
1533	OTP	0.000183455
1534	L3MBTL4	0.000182708
1535	ZNF536	0.00018024
1536	HSFX1	0.000180058
1537	RUNX2	0.000180056
1538	BHMG1	0.000179974
1539	SP140L	0.000179799
1540	PRRX1	0.00017973
1541	NEUROG2	0.000179433
1542	NKX2-2	0.000179378
1543	NEUROD6	0.000178405
1544	LITAF	0.000177917
1545	IKZF1	0.000175496
1546	HAND2	0.000175417
1547	E2F7	0.000174987
1548	ONECUT1	0.000174639
1549	ZNF781	0.000174621
1550	OLIG2	0.000174072
1551	HOXD3	0.000173341
1552	FOXE1	0.000173035
1553	TFAP2E	0.00017272
1554	EBF4	0.000172269
1555	ZNF41	0.000172132
1556	DMRT1	0.000171492
1557	TAL1	0.000171281
1558	VAX2	0.000171273
1559	ZNF467	0.000167422
1560	HESX1	0.000167174
1561	SPI1	0.000167129
1562	MYF6	0.00016693
1563	FOXA3	0.000166196
1564	MKX	0.000165568
1565	NHLH1	0.000165426
1566	HSFX2	0.00016432
1567	ZNF841	0.000164043
1568	ZNF491	0.000163723
1569	ZNF35	0.000163163
1570	E2F3	0.000162905
1571	TLX3	0.000162683
1572	SP7	0.000161369
1573	POU5F1B	0.000160806
1574	FERD3L	0.000159866
1575	NEUROG3	0.000158123
1576	FOXD4L4	0.000156647
1577	TBX19	0.00015654
1578	L3MBTL1	0.00015624
1579	SCRT2	0.000155072
1580	ZNF169	0.000154901
1581	ZNF608	0.000153663
1582	ANHX	0.000153443
1583	RHOXF2	0.000152478
1584	RUNX1	0.000152011
1585	POU3F4	0.00015184
1586	ZFP57	0.000150715
1587	ZNF488	0.000149995
1588	ESRRG	0.000147754
1589	SNAI2	0.000147687
1590	PRDM11	0.000147469
1591	KLF13	0.000146599
1592	NHLH2	0.000146566
1593	TCF21	0.000145089
1594	ZNF763	0.000144088
1595	RORC	0.00014366
1596	ZNF391	0.000142183
1597	HOXC10	0.0001409
1598	CARF	0.000139205
1599	TULP2	0.000138243
1600	ALX3	0.000135997
1601	ZSCAN30	0.000135865
1602	TP53	0.000134674
1603	ZBTB7B	0.00013291
1604	RFX8	0.000132871
1605	PITX3	0.000131107
1606	PRDM12	0.000127226
1607	GLI1	0.000124934
1608	PAX2	0.000123963
1609	MYCN	0.000122423
1610	KLF1	0.000119706
1611	ZNF709	0.000116045
1612	HOXD11	0.000114717
1613	ZBTB32	0.000114295
1614	SIX3	0.000107742
1615	PHOX2B	9.29e-05
