# Supplementary material for: Rapid human oogonia-like cell specification via transcription factor-directed differentiation
Source: EMBO Rep. 2025 Jan 23;26(4):1114–43. doi: 10.1038/s44319-025-00371-2 (PMC11850904; doi:10.1038/s44319-025-00371-2)
Supplement: Supplementary file 5 — Dataset EV3 [file 44319_2025_371_MOESM5_ESM.csv]

sample	23147FL-04-01-01_S27_L003_R1_001	23147FL-04-01-02_S28_L003_R1_001	23147FL-04-01-03_S29_L003_R1_001	23147FL-04-01-04_S30_L003_R1_001	23147FL-04-01-05_S31_L003_R1_001	23147FL-04-01-06_S32_L003_R1_001	23147FL-04-01-07_S33_L003_R1_001	23147FL-04-01-08_S34_L003_R1_001	23147FL-04-01-09_S35_L003_R1_001	23147FL-04-01-10_S36_L003_R1_001	23147FL-04-01-11_S37_L003_R1_001	23147FL-04-01-12_S38_L003_R1_001	23147FL-04-01-13_S39_L003_R1_001	23147FL-04-01-14_S40_L003_R1_001	23147FL-04-01-15_S41_L003_R1_001	23147FL-04-01-16_S42_L003_R1_001	23147FL-04-01-17_S43_L003_R1_001	23147FL-04-01-18_S44_L003_R1_001	23147FL-04-01-19_S45_L003_R1_001	23147FL-04-01-20_S46_L003_R1_001	23147FL-04-01-21_S47_L003_R1_001	23147FL-04-01-22_S48_L003_R1_001	23147FL-04-01-23_S49_L003_R1_001	23147FL-04-01-24_S50_L003_R1_001	Tang2015.hESC.2	Tang2015.hESC.1	Tang2015.hPGCw7f.1	Tang2015.hPGCw9f.2	Tang2015.Week7SomaF.1	Tang2015.hPGCw7f.2	Tang2015.Week7SomaF.3	Tang2015.hPGCw9f.1	Tang2015.Week7SomaF.2	Yamashiro2018_iPSC_1	Yamashiro2018_ag21_1	Yamashiro2018_ag21_2	Yamashiro2018_ag120_1390G3_AGplusVTminus_2	Yamashiro2018_ag63_2	Yamashiro2018_iMeLC_1	Yamashiro2018_ag7_2	Yamashiro2018_iPSC_3	Yamashiro2018_ag77_1390G3_AGplusVTminus	Yamashiro2018_ag7_1	Yamashiro2018_ag35_2	Yamashiro2018_ag120_1390G3_AGplusVTplus	Yamashiro2018_ag120_1390G3_AGplus/minusVTplus	Yamashiro2018_ag63_1	Yamashiro2018_iMeLC_2	Yamashiro2018_ag49
name	F3_D3	F3_ZGLP1+AR-V7+ANHX	F3_ZGLP1	F3_AR-V7	F3_ANHX	F3_ZGLP1+AR-V7	F3_D5_1	PGP1_D3	PGP1_ZGLP1+AR-V7+ANHX	PGP1_ZGLP1	PGP1_AR-V7	PGP1_ANHX	PGP1_ZGLP1+AR-V7	PGP1_D5_1	F2_D3	F2_D5	F3_D5_2	PGP1_D5_2	F2_D5_naive	F3_D5_naive	PGP1_D5_naive	F2_D5_unsorted	F3_D5_unsorted	PGP1_D5_unsorted	Tang_hESC.1	Tang_hESC.2	Tang_hPGC_wk7f.1	Tang_hPGC_wk9f.1	Tang_soma_wk7f.1	Tang_hPGC_wk7f.2	Tang_soma_wk7f.2	Tang_hPGC_wk9f.2	Tang_soma_wk7f.3	Yamashiro2018_iPSC_1	Yamashiro2018_ag21_1	Yamashiro2018_ag21_2	Yamashiro2018_ag120_1390G3_AGplusVTminus_2	Yamashiro2018_ag63_2	Yamashiro2018_iMeLC_1	Yamashiro2018_ag7_2	Yamashiro2018_iPSC_3	Yamashiro2018_ag77_1390G3_AGplusVTminus	Yamashiro2018_ag7_1	Yamashiro2018_ag35_2	Yamashiro2018_ag120_1390G3_AGplusVTplus	Yamashiro2018_ag120_1390G3_AGplus/minusVTplus	Yamashiro2018_ag63_1	Yamashiro2018_iMeLC_2	Yamashiro2018_ag49
heatmap_label	F3.D3.iOLC	F3.D5+ARV7.iOLC	F3.D3+ZGLP1.iOLC	F3.D3+ARV7.iOLC	F3.D3+ANHX.iOLC	F3.D3+ZGLP1+ARV7.iOLC	F3.D5.iOLC	PGP1.D3.iOLC	PGP1.D5+ARV7.iOLC	PGP1.D3+ZGLP1.iOLC	PGP1.D3+ARV7.iOLC	PGP1.D3+ANHX.iOLC	PGP1.D3+ZGLP1+ARV7.iOLC	PGP1.D5.iOLC	F2.D3.iOLC	F2.D5.iOLC	F3.D5.iOLC	PGP1.D5.iOLC	F2.D5.reset.iOLC	F3.D5.reset.iOLC	PGP1.D5.reset.iOLC	F2.D5.unsorted	F3.D5.unsorted	PGP1.D5.unsorted	hESC.1	hESC.2	hPGC.wk7F.1	hPGC.wk9F.1	Soma.wk7F.1	hPGC.wk7F.2	Soma.wk7F.2	hPGC.wk9F.2	Soma.wk7F.3	iPSC.M.1	xrOvary.d21.TFAP2C+	xrOvary.d21.TFAP2C+	xrOvary.d120.TFAP2C+DDX4-	xrOvary.d63.TFAP2C+	iMeLC.M.1	xrOvary.d7.TFAP2C+	iPSC.M.3	xrOvary.d77.TFAP2C+	xrOvary.d7.TFAP2C+	xrOvary.d35.TFAP2C+	xrOvary.d120.TFAP2C+DDX4+	xrOvary.d120.TFAP2C+/-DDX4+	xrOvary.d63.TFAP2C+	iMeLC.M.2	xrOvary.d49.TFAP2C+
heatmap_group	iOLC	iOLC	iOLC	iOLC	iOLC	iOLC	iOLC	iOLC	iOLC	iOLC	iOLC	iOLC	iOLC	iOLC	iOLC	iOLC	iOLC	iOLC	iOLC	iOLC	iOLC	iOLC unsorted	iOLC unsorted	iOLC unsorted	hPSC	hPSC	hPGC	hPGC	Soma	hPGC	Soma	hPGC	Soma	hPSC	xrOvary	xrOvary	xrOvary	xrOvary	hiMeLC	xrOvary	hPSC	xrOvary	xrOvary	xrOvary	xrOvary	xrOvary	xrOvary	hiMeLC	xrOvary
Study	Smela2024	Smela2024	Smela2024	Smela2024	Smela2024	Smela2024	Smela2024	Smela2024	Smela2024	Smela2024	Smela2024	Smela2024	Smela2024	Smela2024	Smela2024	Smela2024	Smela2024	Smela2024	Smela2024	Smela2024	Smela2024	Smela2024	Smela2024	Smela2024	Tang2015	Tang2015	Tang2015	Tang2015	Tang2015	Tang2015	Tang2015	Tang2015	Tang2015	Yamashiro2018	Yamashiro2018	Yamashiro2018	Yamashiro2018	Yamashiro2018	Yamashiro2018	Yamashiro2018	Yamashiro2018	Yamashiro2018	Yamashiro2018	Yamashiro2018	Yamashiro2018	Yamashiro2018	Yamashiro2018	Yamashiro2018	Yamashiro2018
Cluster	Late Oogonia	Late Oogonia	Late Oogonia	Late Oogonia	Late Oogonia	Late Oogonia	Late Oogonia	Late Oogonia	Late Oogonia	Late Oogonia	Late Oogonia	Late Oogonia	Late Oogonia	Late Oogonia	Late Oogonia	Late Oogonia	Late Oogonia	Late Oogonia	Late Oogonia	Late Oogonia	Late Oogonia	Late Oogonia	Late Oogonia	Late Oogonia	Pluripotent	Pluripotent	Early Oogonia	Early Oogonia	Soma	Early Oogonia	Soma	Early Oogonia	Soma	Pluripotent	PGC-like	PGC-like	Early Oogonia	Early Oogonia	Pluripotent	PGC-like	Pluripotent	Early Oogonia	PGC-like	Early Oogonia	Early Oogonia	Late Oogonia	Early Oogonia	Pluripotent	Early Oogonia
ENSG00000000003.15	1481.284332	1057.214182	967.3863125	997.9241169	705.1532964	1611.92376	670.3392122	705.0787948	544.7226442	420.6757025	354.1053434	419.2712559	812.3599664	400.8132054	1258.327081	598.6425521	799.7661878	539.300769	641.7245471	567.042115	529.0914725	534.8611075	564.5050888	505.025017	500.9737744	445.7564832	518.9222602	675.5877097	334.9032054	387.2056693	350.5293144	575.4285085	271.294527	637.9213603	756.2070829	773.8599011	1301.124413	885.7869298	845.8648096	485.929534	718.8432791	1069.009935	673.0014895	810.4804112	1350.287932	1507.072915	776.1153493	625.304219	1049.172183
ENSG00000000005.6	5.279210408	8.027084007	15.65172291	7.297864502	49.2333804	3.726991352	12.38995357	2.747773947	6.163764008	3.529158578	2.764048648	12.73735461	1.040953314	9.224357363	3.126710031	25.53935802	8.682907556	4.204642844	18.55161461	14.0828575	7.602882035	7.326864486	9.267993996	0.331381245	8.174397251	1.234782502	1.721706238	0	13.13345903	0.807519644	6.579901806	2.416316472	17.07021743	0	0	0	4.646872903	0	13.21663765	0	15.29453785	0	0	0	0	0	0	0	0
ENSG00000000419.14	609.2829894	926.7347182	701.307023	715.4261361	953.6834007	777.7765078	1237.072778	669.9072882	1167.648044	410.7940585	640.9521697	890.5533765	687.6537593	915.8894182	550.6483776	1109.634027	978.5871488	653.0474228	911.1262548	904.6164932	726.7664055	778.9372807	500.0504033	971.9411908	77.94871664	92.29999201	201.4396299	132.5208496	262.6691807	197.8423128	189.6208066	177.0814786	287.1454432	476.369847	345.6946665	283.9852848	450.7466716	287.2822475	674.0485202	302.5598986	504.7197492	409.8440644	315.0219738	250.5121271	351.3760418	334.4347199	243.9219669	651.0016527	312.6672068
ENSG00000000457.14	32.29634603	23.294283	40.63956124	42.61011209	37.81123615	43.79214839	31.40212371	45.06349273	32.74499629	49.40822009	40.84649668	54.84138791	51.42309372	31.24379107	53.67518886	37.59393501	35.20097658	22.79359015	25.00435012	38.10655558	34.21296916	57.2411288	64.03341306	38.77160563	77.65677388	89.83042701	149.7884427	104.7631041	140.4269851	123.9542654	128.0089988	153.9538781	142.0485951	472.2275005	972.2662494	752.5610047	604.0934773	909.7271171	462.5823178	1109.386295	1085.912188	922.1491449	830.5124764	972.5764934	828.2435271	1443.572652	1020.037316	770.9230098	889.3644992
ENSG00000000460.17	33.22797139	26.59955288	39.81578635	34.13517267	29.1461612	35.87229176	30.76126404	49.45993104	47.38393581	64.93651783	16.27717537	47.41126438	33.31050605	45.22910707	52.63295218	45.56221472	37.31303517	44.48069535	44.68519345	34.37874036	58.0583719	41.67154177	38.7570658	43.07956182	164.0718305	134.2825971	222.1001047	285.18845	179.3222291	201.879911	150.7395686	246.8094682	176.7986805	240.2560967	1584.433888	1214.037093	404.2779425	688.2803847	422.9324048	2457.153116	672.9596656	433.7516348	2205.153817	707.3283588	567.2213246	609.6025274	620.8922795	248.4085254	750.4012962
ENSG00000000938.13	4.347585042	0	10.15989031	7.768694469	4.46382649	3.261117433	0.427239778	8.6096917	5.393293507	41.64407122	7.67791291	5.661046494	0.208190663	3.273159064	10.59607288	2.860408099	4.693463544	7.302800729	2.097139043	7.248529593	6.911710941	9.158580608	11.79562872	0.662762489	0	0	0	3.581644584	3.030798239	1.615039288	9.570766263	2.416316472	4.267554358	0	14.40394444	0	0	0	0	0	0	6.830734407	0	0	10.03931548	4.233350885	0	0	6.94816015
ENSG00000000971.16	35.7123057	14.00804856	40.63956124	33.19351273	42.40635166	29.81593082	21.36198892	33.88921201	63.17858108	107.2864208	25.79778738	34.67390977	63.2899615	24.39991303	37.86793259	33.30332286	34.02761069	20.80191723	22.10061914	34.5858412	35.94089689	26.55988376	36.65070353	4.639337426	0	0	0	0	20.20532159	0.403759822	32.89950903	0.345188067	18.8991693	0	0	0	0	5.985046823	0	0	0	0	0	0	0	0	0	0	0
ENSG00000001036.14	365.5076853	336.0357716	490.6952428	478.8340773	196.1457875	684.368787	237.5453168	316.3603737	290.4673789	386.7957801	241.3935819	96.23779039	679.7425141	195.794424	340.6376872	207.7882169	225.7555964	239.2220481	183.2576886	260.5328637	166.9178192	342.5309147	446.5488016	291.2841141	235.013921	143.5434658	25.13691108	38.95038485	140.4269851	30.28198665	119.0364054	17.94977951	110.3467627	236.1137502	115.2315555	127.7933782	37.17498322	35.91028094	356.8492166	55.01089065	229.4180678	81.96881288	21.47877094	22.10401121	35.13760418	55.0335615	110.8736213	171.3162244	62.53344135
ENSG00000001084.13	272.6556905	322.9720859	250.9767498	225.2921396	332.2924955	288.8418298	325.770331	198.5724639	340.1627262	196.2212169	203.3111339	264.6539236	263.1529978	279.1112002	200.6305603	289.9227923	228.8063477	188.545037	175.8370428	231.5387453	183.851511	201.4887734	189.151332	292.6096391	144.2197229	198.4912872	76.44375698	98.94293164	181.8478943	77.11812601	182.4427319	85.26145266	149.9740531	149.1244738	86.42366662	78.09595332	65.05622064	59.85046823	145.3830142	9.168481774	122.3563028	27.32293763	71.59590314	44.20802243	60.23589288	71.96696504	66.5241728	197.0136581	41.6889609
ENSG00000001167.15	152.1654765	176.1236667	171.3451771	118.1783219	152.1639677	184.4860719	148.465823	136.6559576	187.2243317	127.0497088	113.018878	135.157485	176.7538727	165.4433127	175.0957617	148.945536	140.8039063	138.7532138	129.3773471	133.994247	161.3884505	92.95959317	97.73520941	91.79260479	364.6365059	338.0217099	265.4871019	393.0854931	502.6073746	364.5951193	509.6433035	333.4516732	650.4972142	111.8433554	86.42366662	49.69742484	120.8186955	119.7009365	39.64991295	137.5272266	137.6508407	102.4610161	100.2342644	169.464086	105.4128125	220.134246	96.09047182	171.3162244	55.5852812
ENSG00000001460.18	18.63250732	10.07320346	26.90997974	19.77485865	16.67370483	14.67502845	11.10823424	29.30958877	22.72887978	27.52743691	17.19852492	22.64418597	20.81906628	23.8047932	23.45032523	15.52792968	16.66179558	21.24451121	17.42238589	22.36689132	11.40432305	32.05503213	36.22943107	13.58663103	54.88523868	49.08260445	37.18885474	83.72094215	34.85417975	40.77974202	35.2922006	58.3367834	15.24126556	16.56938598	21.60591665	56.79705696	18.58749161	23.94018729	26.4332753	18.33696355	30.58907571	40.98440644	21.47877094	29.47201495	50.1965774	50.80021062	36.95787378	8.56581122	48.63712105
ENSG00000001461.17	74.2194875	57.92091989	95.28329561	66.15161048	38.59897024	103.656947	46.14189606	64.29791036	110.9477521	119.9913916	88.75667324	44.22692573	120.5423938	52.07298512	79.90481189	39.02413906	55.61754299	63.73353363	48.55683476	63.57995957	46.65404885	58.61491589	88.04594296	47.71889924	82.32785802	80.26086262	33.74544227	84.6163533	100.5214749	54.91133579	102.8857373	50.39745785	92.66689463	45.56581145	36.00986109	49.69742484	41.82185612	77.8056087	39.64991295	18.33696355	15.29453785	40.98440644	14.31918063	36.84001869	45.17691966	25.40010531	29.56629902	25.69743366	34.74080075
ENSG00000001497.18	65.83485921	80.58562767	87.04554671	79.57026457	121.8362054	52.17787893	118.5590385	61.55013641	55.47387607	74.81816185	120.6967909	70.76308117	52.6722377	83.91189601	92.75906424	83.76909432	105.8376029	76.56875916	98.08157984	89.26046442	63.24215511	104.4078189	94.36502977	44.73646804	410.7634618	413.0347469	647.0172043	741.8481345	398.0448354	658.1285099	413.337468	743.8802854	390.1763984	265.1101757	144.0394444	106.4944818	362.4560864	215.4616856	198.2495648	284.222935	198.8289921	239.0757042	143.1918063	198.9361009	215.8452828	347.1347726	199.5725184	214.1452805	194.5484842
ENSG00000001561.7	286.9406128	498.1513898	527.4905212	223.1734048	192.8635622	814.1146734	480.6447507	189.9627722	954.998186	382.5607898	152.6369087	247.6707841	1069.059054	414.7985214	174.9220556	523.8633118	402.4644989	296.759266	200.1961194	234.8523588	186.2706099	155.6958703	188.3087871	321.1084261	22.18764968	27.16521504	49.92948091	90.43652575	16.66939031	29.87822683	12.56163072	81.11919585	17.07021743	16.56938598	108.0295833	7.09963212	125.4655684	149.6261706	39.64991295	0	61.17815141	85.38418008	7.159590314	51.57602617	175.6880209	135.4672283	96.09047182	0	69.4816015
ENSG00000001617.12	3.726501464	6.453145966	4.39346608	19.0686137	6.433161706	4.192865271	2.777058559	11.90702044	8.860410762	28.23326862	16.27717537	6.722492711	9.57677049	4.760958639	7.469362851	3.064722963	3.989444012	7.302800729	5.807461964	5.591722829	7.257296488	16.02751606	17.69344308	5.964862405	63.64352145	58.34347321	9.985896181	22.38527865	71.22375861	12.9203143	54.43373312	5.523009079	57.91680914	0	0	0	4.646872903	0	0	9.168481774	0	3.415367203	7.159590314	7.368003738	10.03931548	4.233350885	0	8.56581122	0
ENSG00000001626.16	21.42738342	6.61053977	30.2050793	23.07066842	33.21612065	14.20915453	11.10823424	47.07852696	41.99064231	75.52399357	26.10490389	21.22892435	16.2388717	29.45843158	36.30457758	25.1307283	26.98741538	41.60383446	18.55161461	35.20714374	33.86738361	50.37219334	52.23778434	24.19083087	7.006626215	3.39565188	0.688682495	0	4.041064318	0	7.178074697	0	3.657903735	24.85407897	0	0	0	0	0	0	30.58907571	0	0	0	0	0	0	17.13162244	0
ENSG00000001629.10	554.006551	843.1586083	569.5030406	661.5161048	710.0109899	845.7940999	962.7848405	294.0118123	712.2999782	400.2065827	486.1654455	589.8102816	648.930296	737.3534692	334.0368549	858.7353742	740.1592008	418.6939085	728.6751581	645.5333355	439.2392303	364.5115082	376.1963017	428.1445682	301.57687	299.1260611	204.1943598	239.074776	340.9648019	188.9595967	310.4517307	249.5709728	263.9787196	153.2668203	136.8374721	156.1919066	139.4061871	203.491592	171.8162895	137.5272266	137.6508407	163.9376258	200.4685288	132.6240673	155.6093899	148.167281	206.9640932	179.8820356	145.9113632
ENSG00000001630.17	1.552708944	1.416544236	1.09836652	4.708299678	1.050312115	1.164684797	0.640859668	4.213253385	1.155705752	16.23412946	0.921349549	3.538154059	0.832762651	2.975599149	2.258179467	1.634518914	2.346731772	1.770375934	1.613183879	2.278109301	4.838197659	2.747574182	0.842544909	1.325524979	7.006626215	10.80434689	2.754729981	2.238527865	9.597527756	2.422558932	7.776247589	2.416316472	9.754409961	0	0	0	4.646872903	0	0	0	0	0	0	0	0	0	0	0	0
ENSG00000001631.16	84.46736653	87.66834886	97.48002865	118.4137369	67.61384242	121.5930929	145.6887644	84.81462249	115.5705752	96.69894503	136.3597333	78.9008355	134.9075495	102.0630508	70.5246818	157.7310752	120.1526667	97.59197338	123.8925219	90.0888678	74.64647816	71.43692874	63.61214061	90.13569857	40.28810074	26.54782379	18.59442737	59.54484121	83.34695156	23.8218295	63.40632649	40.38700389	53.03960416	16.56938598	28.80788887	0	18.58749161	17.95514047	0	27.50544532	45.88361356	27.32293763	42.95754188	14.73600748	40.15726192	12.70005265	29.56629902	25.69743366	6.94816015
ENSG00000002016.18	34.15959676	19.04465029	22.51651366	23.77691338	25.99522485	29.11711994	11.53547402	40.48386948	21.18793878	58.58403239	52.82404082	30.78194031	26.64840484	21.12675396	60.79713948	23.49620938	27.69143491	27.21952999	25.97226045	34.17163951	38.01441018	20.60680637	28.6465269	12.26110606	69.19043387	69.1478201	160.1186802	245.342654	202.558349	86.80836173	171.6756198	170.1777173	135.3424382	45.56581145	43.21183331	113.5941139	55.76247483	77.8056087	0	9.168481774	45.88361356	37.56903924	78.75549345	110.5200561	115.452128	25.40010531	66.5241728	17.13162244	111.1705624
ENSG00000002079.14	16.14817301	8.971446831	23.34028855	21.65817852	37.67994714	12.81153277	8.972035346	20.51671214	12.71276327	57.17236896	15.35582582	24.413263	2.081906628	11.60483668	21.53955799	13.28046617	12.90702474	11.28614658	7.743282619	18.01777356	12.09549415	19.69094831	32.85925144	2.651049958	4.379141384	2.778260629	0	12.53575604	3.535931279	2.01879911	4.785383132	10.35564202	2.43860249	0	0	0	0	0	0	0	0	0	7.159590314	0	0	0	0	0	0
ENSG00000002330.14	9.62679545	6.61053977	7.68856564	10.59367428	8.271207908	3.494054392	4.913257451	14.28842452	6.163764008	15.52829774	15.66294234	15.56787786	9.160389164	4.165838809	15.98096238	4.903556741	7.040195315	7.524097721	7.098009067	13.04735327	7.602882035	3.663432243	6.74035927	7.953149874	28.02650486	33.64782318	29.26900605	4.924761303	40.41064318	14.13159377	44.26479397	10.35564202	71.32912284	37.28111846	72.01972218	42.59779272	23.23436451	17.95514047	79.2998259	73.34785419	0	34.15367203	35.79795157	36.84001869	20.07863096	101.6004212	36.95787378	42.8290561	20.84448045
ENSG00000002549.13	400.2883656	735.3438525	578.0153811	387.0222336	709.4858339	496.6215977	1058.913791	337.2434557	621.3844591	217.3961684	168.6069675	465.9748895	396.395022	413.6082818	315.9714192	807.0437136	1114.228245	348.3214651	459.7574055	595.4149309	393.2763525	364.9694372	319.3245204	729.7015009	100.1363663	148.1739002	98.82593807	73.87141955	101.531741	71.06172868	81.94968613	102.8660441	126.8073295	352.0994521	151.2414166	205.8893315	116.1718226	53.86542141	356.8492166	229.2120444	321.1852949	105.8763833	193.3089385	51.57602617	135.530759	127.0005265	73.91574756	436.8563722	118.1187226
ENSG00000002586.20	7.763544718	3.934845101	6.31560749	5.649959614	2.757069303	4.65873919	1.068099446	9.525616349	5.008058257	1.411663431	11.67042762	4.599600276	11.45048646	2.975599149	14.24390125	3.473352691	5.397483075	3.76204886	5.807461964	4.349117756	6.566125394	10.07443867	21.06362272	7.290387384	0	0	0	0	0	0	0	0	0	0	0	0	0	0	0	0	0	0	0	0	0	0	0	0	0
ENSG00000002586.20_PAR_Y	2.173792521	1.416544236	3.02050793	5.41454463	0.787734086	2.795243514	0.213619889	5.312362964	3.852352505	5.646653725	6.449446844	2.476707841	4.788385245	1.487799575	5.55859561	0.204314864	1.64271224	2.212969918	2.258457431	2.071008455	6.911710941	4.579290304	5.055269452	1.325524979	0	0	0	0	0	0	0	0	0	0	0	0	0	0	0	0	0	0	0	0	0	0	0	0	0
ENSG00000002587.10	20.18521627	7.39750879	27.73375463	12.94782412	19.69335216	9.783352299	10.04013479	22.1653765	10.40135176	35.99741749	12.59177717	18.0445857	5.204766571	6.843878044	39.43128761	26.35661748	20.88591277	15.71208642	27.58544433	19.67458032	36.28648244	185.9191863	75.82904178	78.20597376	2.043599313	7.099999386	2.410388733	3.133939011	81.32641941	0.807519644	87.33324215	2.071128405	103.0309552	0	0	0	0	0	0	9.168481774	0	0	0	0	0	0	0	8.56581122	0
ENSG00000002726.21	7.763544718	1.101756628	8.51234053	5.885374598	3.150936346	2.795243514	0.854479557	12.45657523	4.622823006	22.5866149	13.51312672	3.184338653	2.706478617	5.058518554	12.1594279	2.45177837	2.581404949	5.975018778	1.613183879	4.349117756	5.529368753	13.27994188	15.16580836	0.331381245	0.291942759	0	0	0	0	3.230078576	0	0	0.609650623	0	0	0	0	0	0	0	0	0	0	0	0	0	0	8.56581122	0
ENSG00000002745.13	19.87467448	45.01462796	15.92631454	60.26623588	12.34116735	106.6851275	7.69031601	19.23441763	65.48999259	47.99655666	42.38207926	11.67590839	141.7778414	5.356078469	25.36109247	8.581224296	22.29395183	7.302800729	5.323506801	23.60949639	10.71315196	10.99029673	15.58708081	6.627624895	0	0	14.11799115	0.447705573	8.587261676	1.615039288	2.392691566	5.868197147	0	0	14.40394444	0	0	5.985046823	0	0	30.58907571	0	0	0	15.05897322	0	0	0	0
ENSG00000002746.15	26.70659383	24.08125202	32.12722071	40.02054727	39.25541531	38.90047224	17.94407069	38.28565033	36.5973488	74.11233014	38.38956455	29.01286328	16.44706236	28.56575183	36.6519898	23.90483911	32.38489845	24.56396609	14.51865491	32.3077319	21.42630392	40.29775467	39.17833825	5.964862405	30.36204693	16.9782594	0	0	25.76178503	0	11.36528494	3.451880675	39.01763984	8.284692991	7.201972218	14.19926424	0	5.985046823	0	0	0	0	7.159590314	0	0	0	0	34.26324488	0
ENSG00000002822.16	3.726501464	0.78696902	7.13938238	5.41454463	2.757069303	0.698810878	0.213619889	8.79287663	2.696646754	32.46825892	10.44196156	6.722492711	1.45733464	4.463398724	9.380130092	1.634518914	2.112058595	8.63058268	0.806591939	8.284033821	4.147026565	10.99029673	11.37435627	0	4.087198625	16.9782594	3.443412476	8.058700314	2.020532159	1.615039288	3.589037349	3.797068742	6.096506225	0	7.201972218	7.09963212	9.293745805	0	0	0	0	6.830734407	0	0	15.05897322	0	59.13259804	0	34.74080075
ENSG00000002834.18	83.53574116	48.79207926	38.4428282	81.68899942	93.34648925	19.79964156	24.77990714	108.2622935	41.99064231	57.17236896	74.62931349	116.0514531	14.98972772	73.19973908	100.5758393	43.31475121	34.02761069	111.3123869	66.46317581	58.40243844	96.41836763	20.14887734	24.43380235	21.20839966	986.4745825	1177.673811	925.2449324	736.4756676	704.1554575	1157.98317	701.6568017	847.0915175	714.5105296	567.5014699	763.4090551	1043.645922	525.096638	622.4448696	581.5320566	1173.565667	581.1924384	536.2126509	1353.162569	692.5923514	451.7691966	283.6345093	554.3681067	873.7127444	604.4899331
ENSG00000002919.15	25.15388489	38.8762696	21.41814714	79.33484958	32.03451952	23.99250683	22.00284859	29.4927737	18.10605677	50.81988352	50.67422521	38.56587924	22.06821026	25.8877126	35.2623409	13.28046617	19.71254688	42.04642844	27.10148917	40.79886657	31.44828478	11.90615479	25.69761972	14.58077477	31.82176073	30.86956255	37.87753724	26.86233438	54.04923526	38.35718309	25.72143433	65.58573282	24.3860249	70.41989042	14.40394444	56.79705696	32.52811032	35.91028094	79.2998259	110.0217813	45.88361356	54.64587525	85.91508377	147.3600748	30.11794644	38.10015796	73.91574756	25.69743366	41.6889609
ENSG00000002933.9	28.25930277	2.675694669	21.69273877	6.356204566	9.058941994	7.919856623	5.34049723	5.129178034	5.778528758	13.4108026	5.835213812	8.137754335	1.45733464	8.629237533	15.11243181	2.656093235	6.101502607	2.876860893	2.097139043	7.041428748	4.147026565	9.158580608	3.791452089	0.662762489	0	0	3.099071229	8.058700314	3.535931279	0	8.37442048	0	40.23694109	0	7.201972218	14.19926424	0	11.97009365	0	0	0	0	7.159590314	0	0	12.70005265	0	0	0
ENSG00000003056.8	39.43880717	71.45678704	40.63956124	47.08299678	69.58317764	64.9894117	57.2501303	56.05458851	56.62958183	21.17495147	30.71165164	67.22492711	51.00671239	52.37054503	32.65674921	38.61550933	44.58790366	46.02977429	44.68519345	53.2249173	41.1246801	20.60680637	25.27634726	17.56320597	302.1607555	246.6478047	263.0767132	251.610532	148.5091137	322.6040978	93.31497107	286.506096	117.6625701	3649.407263	3910.670914	3194.834454	2002.802221	3620.953328	2828.360457	3493.191556	10507.34751	3360.721328	2598.931284	3440.857746	2083.157962	2937.945514	3939.709345	4437.090212	3793.695442
ENSG00000003096.14	150.9233093	183.3637817	208.6896388	130.6553161	117.2410899	351.7348088	161.4966362	20.69989707	92.07122487	81.17064729	31.01876816	65.80966549	159.4740477	52.66810494	116.3830956	124.6320672	135.1717501	36.07140966	96.46839596	126.3315158	39.74233791	66.39970941	94.78630223	48.38166173	21.89570692	17.90434628	58.88235335	105.6585152	33.84391367	44.81734024	49.64834999	77.66731518	17.67986805	37.28111846	57.61577774	85.19558544	264.8717555	53.86542141	13.21663765	9.168481774	61.17815141	181.0144618	0	88.41604486	306.1991221	313.2679655	118.2651961	8.56581122	62.53344135
ENSG00000003137.9	28.25930277	39.66323862	52.72159296	91.10559878	40.30572742	22.36194811	51.90963307	30.95825313	27.73693804	52.93737867	29.17606906	40.33495627	13.94877441	26.78039234	23.45032523	31.05585936	43.1798646	24.56396609	24.35907657	53.84621983	29.72035705	31.13917407	27.38270953	15.5749185	0	0.308695625	14.80667365	63.57419137	348.5417975	24.22558932	409.7484306	14.8430869	367.6193254	0	0	0	0	0	0	0	0	0	0	0	5.01965774	8.46670177	0	0	0
ENSG00000003147.19	25.15388489	24.23864582	59.58638371	38.60805736	21.40010935	42.86040055	33.5383226	26.74499975	59.71146383	64.23068612	71.86526484	17.69077029	65.37186813	48.79982605	55.06483776	37.59393501	52.33211851	72.8067103	48.55683476	42.45567333	53.91134534	34.34467728	51.81651189	26.84188082	53.71746765	45.99564819	14.80667365	35.36874027	7.576995597	21.80303039	12.56163072	40.04181583	14.63161494	107.7010089	43.21183331	49.69742484	41.82185612	65.83551505	13.21663765	18.33696355	76.47268927	47.81514085	0	66.31203364	25.0982887	63.50026327	29.56629902	34.26324488	118.1187226
ENSG00000003249.15	3.105417887	1.731331845	4.66805771	8.474939421	4.069959447	1.630558716	0.854479557	11.17428072	1.540941002	30.35076377	6.756563361	2.122892435	3.122859942	2.975599149	10.24866066	2.247463506	3.050751303	5.753721786	1.935820655	2.899411837	6.220539847	6.868935456	20.22107781	4.307956182	134.5856119	159.5956384	2.754729981	11.19263933	3.535931279	0.807519644	2.990864457	4.832632944	1.219301245	178.1208993	158.4433888	141.9926424	27.88123742	5.985046823	343.6325789	210.8750808	91.76722712	27.32293763	186.1493482	66.31203364	5.01965774	12.70005265	14.78314951	137.0529795	27.7926406
ENSG00000003393.16	466.1232248	508.5393809	410.7890785	600.779039	699.9017358	552.9923419	416.9860237	369.8503732	634.8676928	646.5418515	653.5439469	602.5476362	429.4973374	521.0274111	341.85363	447.4495526	350.8363999	366.6891154	375.8718438	379.2016481	347.6590603	272.4677731	282.6738169	377.4432378	259.8290555	363.6434468	402.5349185	351.0011692	398.5499684	356.5199228	273.3650114	474.2884047	344.4526017	111.8433554	216.0591665	298.184549	292.7529929	269.327107	79.2998259	284.222935	244.7126057	239.0757042	300.7027932	265.2481346	271.061518	190.5007898	266.0966912	171.3162244	236.2374451
ENSG00000003400.15	54.9658966	15.26719899	39.54119472	36.01849254	20.74366428	20.49845244	9.399275124	46.7121571	16.17988052	40.9382395	26.71913693	16.62932407	20.19449429	15.17555566	37.52052037	18.59265264	17.60048829	18.8102443	11.77624232	25.05920231	15.55134962	19.69094831	27.80398199	13.58663103	19.26822209	5.247825633	142.9016178	91.77964247	9.092394716	163.9264877	13.15980361	108.3890532	8.535108715	4.142346495	172.8473332	156.1919066	74.34996644	89.77570235	0	192.5381173	30.58907571	54.64587525	322.1815641	88.41604486	35.13760418	21.16675442	81.30732231	25.69743366	48.63712105
ENSG00000003402.20	88.19386799	58.07831369	108.1891022	106.6429877	79.42985372	81.76087278	47.63723529	126.0312317	77.8175206	179.9870875	113.6331111	70.40926576	72.03396934	91.05333397	102.3129004	69.0584241	60.78035289	103.3456952	51.78320251	81.80483398	91.58016997	160.2751606	144.9177243	86.82188612	49.63026902	37.66086631	616.026492	393.9809043	642.5292266	585.0479821	561.6843451	466.6942672	683.4183479	28.99642547	352.8966387	333.6827096	515.8028922	502.7439331	79.2998259	201.706599	45.88361356	471.3206741	157.5109869	559.9682841	326.2777531	224.3675969	591.3259804	42.8290561	667.0233744
ENSG00000003436.16	526.3683319	218.9347814	760.0696318	218.4651051	268.2234564	343.8149522	385.5839	279.9065727	164.1102167	504.6696766	106.8765477	174.7848105	169.6753902	252.6283678	409.599014	387.5852974	954.1811384	761.9255427	732.5467994	906.6875017	1315.298592	754.6670421	2056.652122	708.16172	126.9951001	119.1565114	1.033023743	1.343116719	17.67965639	6.863916974	5.383556023	2.416316472	17.07021743	41.42346495	28.80788887	21.29889636	4.646872903	17.95514047	198.2495648	27.50544532	15.29453785	13.66146881	21.47877094	0	0	12.70005265	29.56629902	274.105959	0
ENSG00000003509.16	98.44174702	116.6288088	135.3736736	175.619578	90.58941994	170.2769174	99.97410814	98.18712237	99.39069463	165.8704532	146.4945783	87.39240525	140.5286974	103.8484103	118.8149812	87.24244701	93.39992452	64.6187216	109.5351854	92.78117879	74.30089262	85.63272868	99.84157168	70.91558637	276.4697927	254.9825866	123.6185079	81.93011986	96.98554364	169.9828851	97.50218131	86.64220493	75.59667719	501.223926	604.9656663	269.7860206	302.0467387	748.1308529	740.1317084	385.0762345	994.1449605	467.9053069	329.3411544	390.5041981	371.4546727	241.3010004	716.9827513	1147.818703	708.7123353
ENSG00000003756.17	118.6269633	105.7686363	112.5825683	240.1232836	104.7686335	115.070858	82.24365733	198.0229091	137.1437492	304.2134694	407.2365008	156.7402248	196.5319857	121.1068854	206.0154498	100.1142835	102.3175052	126.8031763	104.2116786	95.47348978	109.5506184	130.5097737	165.1388021	149.7843226	400.837408	484.652132	886.3343714	1030.618229	1598.746071	804.2895655	1476.888869	975.8466667	1568.631052	244.3984432	893.044555	930.0518077	618.0340961	610.474776	317.1993036	678.4676513	321.1852949	751.3807847	472.5329607	817.8484149	617.417902	529.1688606	746.5490503	342.6324488	826.8310579
ENSG00000003987.14	23.29063415	19.5168317	46.13139384	51.79129646	24.02588964	31.91236345	21.57560881	52.94044471	38.1382898	53.64321038	30.40453512	38.21206383	29.77126478	31.54135098	39.60499372	31.66880395	29.8034935	21.68710519	17.90634106	25.26630315	22.46306056	27.93367085	38.7570658	17.56320597	46.12695591	43.21738756	43.3869972	106.5539264	40.41064318	75.0993269	46.05931264	89.0585214	65.23261661	107.7010089	230.463111	198.7896994	167.2874245	221.4467325	171.8162895	73.34785419	290.5962192	256.1525403	171.8301675	176.8320897	160.6290477	93.13371947	295.6629902	231.2769029	201.4966444
ENSG00000003989.18	82.29357401	117.1009902	189.1936331	80.98275447	51.33400464	157.6983216	150.388402	99.28623194	102.8578119	207.5145244	68.79409967	60.14861899	122.2079191	95.21917278	142.7864247	113.5990645	176.9435756	122.3772365	123.4085667	166.0948781	185.9250243	231.2541603	217.7978589	112.338242	221.2926113	215.4695466	138.7695228	222.9573754	183.3632934	65.81285099	196.7988813	147.3953048	235.9347909	53.85050444	36.00986109	28.39852848	106.8780768	89.77570235	79.2998259	27.50544532	91.76722712	116.1224849	57.27672251	103.1520523	90.35383932	97.36707035	59.13259804	25.69743366	48.63712105
ENSG00000004059.11	59.93456522	52.41213675	28.83212115	43.31635704	34.52901079	31.44648953	13.67167291	64.29791036	16.17988052	9.881644018	97.3559357	55.54901872	24.77468888	61.29734248	60.10231503	17.36676346	21.35525912	57.53721786	52.75111284	44.52668179	67.04359613	4.121361274	5.897814361	2.651049958	11.09382484	14.19999877	41.32094972	12.98346162	38.39011102	35.93462416	31.70316325	24.16316472	40.23694109	492.939233	720.1972218	809.3580617	464.6872903	616.4598228	330.4159413	1219.408076	458.8361356	454.243838	1009.502234	744.1683775	436.7102234	482.6020009	620.8922795	308.3692039	805.9865774
ENSG00000004139.14	9.005711872	0.78696902	8.78693216	8.004109453	5.120271562	5.357550068	0.640859668	15.57071903	5.778528758	32.46825892	6.756563361	8.49156974	1.249143977	5.058518554	15.28613793	2.656093235	4.224117189	8.187988696	2.581094206	7.662731284	9.33080977	19.23301928	20.64235026	2.319668713	27.7345621	40.74782256	6.542483705	20.14675079	101.026608	3.633838398	105.2784289	26.23429313	166.43462	74.56223692	36.00986109	106.4944818	18.58749161	53.86542141	39.64991295	91.68481774	137.6508407	27.32293763	42.95754188	66.31203364	0	12.70005265	14.78314951	214.1452805	48.63712105
ENSG00000004142.12	92.85199482	141.339636	136.7466317	140.3073304	109.23246	111.8097406	121.1224772	119.986129	134.4471024	103.0514305	202.6969008	108.975145	205.6923749	103.5508504	68.09279622	84.58635378	109.3577006	111.0910899	110.5030957	151.3907181	103.6756641	185.0033283	187.8875146	132.5524979	243.480261	246.3391091	242.0718971	209.0785026	240.4433269	206.7250289	219.5294512	206.4224643	276.7813826	480.5121935	2355.044915	2094.391475	669.149698	1657.85797	806.2148967	1952.886618	718.8432791	1157.809482	1603.74823	1775.688901	798.1255806	897.4703876	1574.405423	959.3708566	1570.284194
ENSG00000004399.13	18.32196553	9.601022047	29.10671278	26.60189318	10.8969882	20.03257852	6.408596675	34.62195173	16.17988052	85.40563759	29.48318557	12.3835392	14.5733464	7.736557789	42.73170375	10.21574321	11.96833204	26.55563901	8.388556171	25.88760569	21.77188946	57.69905783	84.67576332	27.50464331	176.3334264	195.4043309	76.44375698	136.9979053	48.49277182	108.2076323	64.00449939	121.1610117	45.72379669	33.13877196	86.42366662	113.5941139	41.82185612	29.92523412	171.8162895	64.17937242	30.58907571	75.13807847	85.91508377	73.68003738	30.11794644	25.40010531	0	128.4871683	34.74080075
ENSG00000004455.17	271.7240651	245.3769405	175.4640516	194.9236067	271.1118148	241.32269	257.4119665	243.4527717	191.8471548	167.9879483	231.2587369	303.9274336	199.8630363	248.7600889	277.4086622	197.3681588	235.1425235	300.3000179	241.9775818	225.9470225	272.6669966	183.1716122	190.8364218	167.0161473	321.7209204	380.3130106	394.2707285	272.652694	403.0961657	184.9219985	401.3740102	209.874345	373.7158316	281.6795617	180.0493055	241.3874921	162.6405516	269.327107	251.1161154	192.5381173	367.0689085	218.583501	178.9897578	228.4081159	230.904256	190.5007898	170.0062194	197.0136581	180.6521639
ENSG00000004468.13	33.53851318	21.24816355	12.35662335	18.12695376	51.72787168	9.783352299	16.23511158	13.37249987	19.64699778	67.7598447	28.56183603	36.4429868	6.870291873	21.12675396	18.9339663	21.86169047	18.06983464	16.1546804	21.77798237	29.82252175	11.40432305	18.31716122	27.80398199	7.621768629	0.291942759	7.717390636	158.7413152	42.53202944	0.50513304	187.7483172	0	121.1610117	2.43860249	0	136.8374721	120.693746	65.05622064	101.745796	0	614.2882789	0	75.13807847	386.6178769	103.1520523	40.15726192	46.56685973	88.69889707	0	145.9113632
ENSG00000004478.8	59.00293985	117.7305654	79.90616433	73.92030495	98.46676081	62.66004211	101.6830672	69.97664318	78.97322635	45.87906151	68.79409967	128.4349923	42.88727654	180.3213085	66.18202898	63.54192276	100.9094662	131.4504131	152.6071949	160.0889536	127.8666524	33.42881922	29.4890718	23.52806838	1014.501087	1058.825995	1254.435165	952.7174594	1403.259585	792.5805306	418.1228511	684.5079378	306.0446125	546.7897374	396.108472	362.0812381	255.5780096	395.0130903	568.315419	586.7828336	764.7268927	358.6135564	494.0117316	501.0242542	306.1991221	444.5018429	413.9281863	659.5674639	298.7708865
ENSG00000004487.17	341.9065094	407.9647401	439.8957912	416.6845215	272.1621269	395.0610833	370.2032679	310.3152711	352.4902542	445.3798125	367.9255867	298.9740179	435.1184853	315.4135098	363.2194819	311.1715382	379.2318543	383.2863898	378.6142564	384.3791693	371.5044631	406.640979	334.9116012	296.586214	1150.838356	1230.769459	1620.12557	1704.862822	1170.393253	1464.840634	1097.049083	1532.63502	960.1997305	782.9034876	806.6208884	1036.54629	618.0340961	796.0112275	1176.280751	1072.712368	1024.734036	696.7349095	787.5549345	810.4804112	843.3025003	876.3036332	798.2900736	916.5418005	667.0233744
ENSG00000004534.15	160.8606465	186.354264	213.3576965	347.4725163	191.681961	195.8999829	190.762561	216.3414021	197.2404483	467.2605957	462.2103572	222.5498903	194.6582697	180.3213085	308.8494686	217.1867006	172.4847852	225.0590406	184.3869174	206.6866438	176.248629	277.0470634	258.661287	156.4119475	361.7170783	439.5825707	623.2576582	969.2825656	704.6605905	694.4668939	906.2319306	659.3092089	1044.331516	136.6974344	194.4532499	177.490803	153.3468058	227.4317793	118.9497389	146.6957084	214.1235299	232.2449698	150.3513966	125.2560635	301.1794644	228.6009478	118.2651961	214.1452805	236.2374451
ENSG00000004660.15	8.695170084	2.360907061	7.68856564	19.0686137	6.564450721	2.562306554	2.990678449	20.69989707	6.163764008	60.70152754	11.67042762	14.15261623	3.122859942	6.546318129	13.89648903	2.860408099	4.928136721	9.95836463	3.710322922	9.733739739	15.20576407	26.10195473	38.7570658	5.302099916	21.89570692	13.27391189	16.18403864	8.506405887	24.75151895	5.248877686	22.73056988	1.38075227	24.99567552	0	0	7.09963212	4.646872903	0	0	0	30.58907571	0	7.159590314	7.368003738	0	8.46670177	0	0	0
ENSG00000004700.16	99.99445596	121.5080167	64.25444142	241.7711885	259.6896705	66.85290738	95.70171035	88.47832109	96.69404788	50.81988352	195.3261044	228.5647522	57.04424161	168.1213519	66.52944121	113.5990645	80.02355342	149.1541725	150.3487375	145.7989952	167.2634048	54.03562559	61.92705079	83.83945492	183.0481099	148.7912915	89.18438314	105.2108097	45.96710662	50.46997775	40.67575662	83.88070039	62.79401412	260.9678292	136.8374721	106.4944818	199.8155348	203.491592	317.1993036	174.2011537	412.952522	211.7527666	236.2664804	88.41604486	185.7273364	228.6009478	214.3556679	453.9879946	187.6003241
ENSG00000004766.17	141.2965139	168.0965827	131.5293908	168.3217135	162.2732218	158.6300694	222.1646847	126.7639714	232.2968561	98.11060847	140.6593645	157.801671	135.7403122	197.5797835	149.5609631	230.4671668	170.6073998	153.8014093	120.6661541	174.5860128	145.4915153	174.9288896	231.2785774	162.0454287	65.395178	37.04347506	90.90608938	135.207083	117.6959983	113.0527502	79.55699456	151.5375616	73.76772533	74.56223692	64.81774996	21.29889636	144.05306	35.91028094	66.08318825	64.17937242	30.58907571	99.0456489	50.1171322	88.41604486	185.7273364	203.2008425	184.7893689	68.52648976	125.0668827
ENSG00000004776.13	0.310541789	0	0.54918326	1.17707492	1.18160113	1.164684797	0	2.747773947	0	2.823326862	0.614233033	0.353815406	0	0.59511983	2.084473354	0.204314864	0	0.663890975	1.129228715	0.207100846	1.727927735	2.289645152	2.106362272	0	0.291942759	0.308695625	0.344341248	6.715583595	18.68992247	1.615039288	24.52508855	6.558573282	40.23694109	0	0	0	0	0	0	9.168481774	0	0	0	0	5.01965774	0	0	0	0
ENSG00000004777.18	25.15388489	6.453145966	61.50852512	83.80773428	22.31913245	14.67502845	9.612895013	37.36972568	18.87652728	176.4579289	55.58808947	36.79680221	8.952198502	18.44871473	28.4878025	6.538075654	18.30450782	21.90840219	6.13009874	31.89353021	26.61008712	15.111658	22.32744008	3.313812447	33.86536004	43.21738756	42.35397346	62.23107465	80.82128637	42.39478131	91.52045239	47.98114138	85.35108715	4.142346495	36.00986109	21.29889636	4.646872903	17.95514047	26.4332753	18.33696355	0	13.66146881	21.47877094	22.10401121	10.03931548	25.40010531	14.78314951	17.13162244	0
ENSG00000004779.10	924.482905	1656.412394	1092.050912	710.7178365	879.1112405	1742.601394	1928.56036	731.2742397	935.3511882	567.4886993	421.670977	808.114387	1451.921683	1143.225193	775.4240876	1308.636705	1739.632262	951.1344707	1991.798135	1286.096251	1067.168169	863.1962223	685.8315557	893.0724546	124.6595581	101.8695564	1396.6481	356.8213417	139.416719	850.721945	96.90400842	345.8784436	120.7108233	1246.846295	2333.438999	2768.856527	2500.017622	1556.112174	1189.497389	3153.95773	917.6722712	2582.017606	2255.270949	2261.977148	1781.978498	1981.208214	2505.743842	805.1862546	2167.825967
ENSG00000004799.8	23.91171773	48.94947306	18.12304758	72.27240006	14.44179159	51.01319413	4.486017673	19.23441763	101.3168709	29.64493205	44.22477836	21.93655516	91.60389164	19.04383456	32.65674921	21.24874588	20.65123959	11.06484959	15.9705204	22.57399216	8.294053129	22.89645152	15.58708081	7.621768629	2.335542072	1.543478127	10.67457868	2.686233438	27.27718415	3.230078576	3.589037349	7.594137484	10.97371121	0	14.40394444	21.29889636	0	0	0	9.168481774	0	0	0	0	0	4.233350885	0	0	0
ENSG00000004809.14	8.695170084	0.78696902	9.88529868	4.472884695	6.433161706	5.590487028	0.213619889	91.77564982	61.25240483	395.2657607	155.0938408	112.1594837	19.98630363	55.34614418	14.59131348	6.742390518	6.336175784	73.91319526	3.387686146	9.733739739	48.72756213	20.14887734	26.11889217	1.656906224	0	0	0	0	0.50513304	0	1.196345783	0	0	0	0	0	0	0	13.21663765	0	0	0	0	0	0	0	0	34.26324488	0
ENSG00000004838.14	3.105417887	0	4.11887445	1.17707492	0.525156058	1.397621757	0.213619889	3.663698596	1.926176253	9.175812303	2.149815615	1.061446218	0.208190663	0.892679745	4.516358933	0.817259457	0.704019532	2.43426691	0.483955164	1.449705919	2.073513282	5.037219334	5.055269452	0.662762489	0	0	0	7.610994741	1.515399119	1.615039288	2.990864457	0	9.144759338	0	0	0	4.646872903	0	0	0	15.29453785	3.415367203	0	7.368003738	5.01965774	4.233350885	0	0	0
ENSG00000004846.17	10.55842082	6.138358358	17.29927269	15.53738894	18.77432906	16.07265021	6.194976786	26.01226003	31.20405529	52.23154695	15.66294234	21.22892435	21.8600196	12.19995651	20.49732131	14.09772563	17.60048829	10.62225561	5.000870025	22.78109301	18.31603399	25.6440257	40.44215562	1.656906224	2.91942759	0.926086876	2.754729981	1.790822292	3.535931279	0	5.981728915	0	0	0	0	0	0	5.985046823	0	0	0	0	7.159590314	0	5.01965774	0	0	0	0
ENSG00000004848.8	1.552708944	5.193995534	3.02050793	2.589564823	8.533785937	3.028180473	7.69031601	2.198219157	5.008058257	2.823326862	1.228466066	3.891969464	8.11943585	0.892679745	2.084473354	2.247463506	5.162809898	2.43426691	3.226367758	2.485210146	1.036756641	7.326864486	3.791452089	0	0.583885518	1.234782502	0.688682495	0	160.1271736	0.403759822	212.3513765	5.523009079	195.0881992	0	14.40394444	0	4.646872903	0	0	0	0	0	0	14.73600748	0	4.233350885	0	0	0
ENSG00000004864.14	302.778244	265.051166	298.4811018	261.5460471	193.7825853	288.6088928	233.272919	335.2284215	249.2472071	244.9236053	229.7231543	144.710501	329.5658193	174.3701102	459.6263745	252.737487	249.4575873	231.9192474	226.3296982	230.2961402	231.5423165	244.0761732	169.3515266	304.5393639	343.0327418	286.1608448	249.3030633	196.5427466	124.2627278	227.7205396	160.3103349	218.8492348	122.5397751	281.6795617	172.8473332	234.28786	311.3404845	203.491592	396.4991295	119.1902631	412.952522	262.9832747	128.8726256	375.7681906	250.982887	237.0676496	288.2714155	608.1725966	257.0819256
ENSG00000004866.22	49.3761444	53.67128718	37.89364494	63.56204566	52.51560576	62.19416819	19.43940992	55.68821866	44.30205381	52.23154695	65.72293451	35.02772518	54.75414432	31.24379107	48.46400547	32.28174854	34.9663034	39.16956755	26.617534	35.82844627	36.28648244	54.03562559	45.07615262	30.15569327	103.9316222	75.63042824	92.97213686	69.39436382	67.68782733	52.48877686	65.20084517	68.34723736	38.40798922	45.56581145	86.42366662	49.69742484	23.23436451	65.83551505	66.08318825	36.6739271	15.29453785	40.98440644	50.1171322	29.47201495	30.11794644	63.50026327	29.56629902	85.6581122	55.5852812
ENSG00000004897.12	386.3139851	291.3359313	457.4696556	426.1011209	207.8305098	506.6378869	228.7869013	475.5480777	321.2861989	444.6739808	454.2253278	187.8759805	495.0773962	202.935862	524.7661668	279.2984194	252.977685	274.1869728	251.6566851	245.4145019	304.8064525	361.763934	441.9148046	420.5227996	251.946601	222.569546	197.9962174	243.1041261	222.7636705	186.5370378	257.8125162	237.4893904	179.237283	140.8397808	172.8473332	127.7933782	153.3468058	155.6112174	105.7331012	100.8532995	76.47268927	143.4454225	121.7130353	73.68003738	170.6683632	156.6339827	125.6567708	119.9213571	145.9113632
ENSG00000004939.16	14.59546407	4.879207926	27.459163	30.13311794	15.88597074	3.494054392	2.56343867	27.11136961	11.17182226	73.40649842	37.16109848	21.58273976	4.580194582	14.58043583	34.22010422	12.87183644	7.274868493	16.81857138	5.323506801	17.60357187	15.55134962	20.14887734	27.80398199	2.319668713	2.627484831	0	6.198142457	0.447705573	62.13136389	7.671436618	0	9.665265889	10.36406058	0	0	0	0	0	0	0	0	0	0	22.10401121	5.01965774	0	7.391574756	0	0
ENSG00000004948.16	17.07979838	12.74889813	26.36079648	16.00821891	21.66268738	12.81153277	15.59425191	15.93708889	23.49935028	28.23326862	7.67791291	13.79880083	8.952198502	28.86331175	17.54431739	19.61422696	16.4271224	19.69543227	6.775372292	22.36689132	15.20576407	13.27994188	17.27217063	4.307956182	3.503313107	2.469565004	0	0	2.020532159	0	0.598172891	0	1.219301245	0	0	0	4.646872903	0	26.4332753	0	0	0	0	0	0	0	0	162.7504132	0
ENSG00000004961.15	115.2110036	206.3432771	135.099082	209.5193357	233.1692896	172.8392239	223.0191643	175.1247929	270.0499106	197.6328804	101.9626834	229.9800138	232.3407797	247.5698492	157.3777382	402.7045973	189.381254	228.8210895	328.2829194	200.2665176	151.3664696	260.5616183	113.7435627	171.3241035	136.9211539	129.0347714	190.7650512	89.98882018	67.18269429	129.203143	74.17343854	140.1463554	37.7983386	211.2596713	64.81774996	56.79705696	125.4655684	53.86542141	145.3830142	128.3587448	183.5344542	92.21491449	143.1918063	95.78404859	145.5700745	182.0340881	81.30732231	119.9213571	69.4816015
ENSG00000004975.12	39.12826538	32.58051744	36.52068679	34.13517267	31.11549642	15.83971325	17.51683091	67.22886923	37.75305455	34.58575406	37.77533152	47.41126438	27.27297683	39.57546869	59.92860892	13.89341077	15.95777605	33.41584576	24.19775818	41.4201691	54.94810198	32.51296116	50.97396698	34.13226821	80.28425871	98.47390452	174.2366713	123.1190326	163.1579719	206.7250289	149.5432229	124.9580804	157.2898606	74.56223692	216.0591665	276.8856527	97.58433096	185.5364515	118.9497389	174.2011537	15.29453785	174.1837274	200.4685288	221.0401121	95.37349706	135.4672283	206.9640932	34.26324488	201.4966444
ENSG00000005001.10	1.242167155	0	1.09836652	0.706244952	0.393867043	0.698810878	0.640859668	4.396438315	0.385235251	16.23412946	5.220980779	3.891969464	0	1.487799575	3.647828369	0	0.704019532	2.212969918	1.774502267	1.035504228	2.764684376	6.411006426	4.212724544	0.331381245	0	0	0.344341248	0	0	0	0	1.38075227	0	0	0	0	0	0	0	0	0	0	0	0	0	0	0	0	0
ENSG00000005007.13	101.8577067	66.2627915	175.4640516	219.17135	70.37091172	62.42710515	47.4236154	248.5819497	75.12087385	1095.450823	366.6971206	203.7976738	100.3478995	95.21917278	271.1552421	35.55078637	48.10800132	151.1458454	61.13966901	109.3492464	110.5873751	66.39970941	78.77794896	40.09713061	148.8908071	146.3217265	178.024425	175.052879	165.178504	189.7671163	223.7166614	137.3848508	172.5311262	178.1208993	158.4433888	212.9889636	144.05306	173.5663579	171.8162895	302.5598986	152.9453785	157.1068914	250.585661	191.5680972	145.5700745	249.7677022	155.2230699	145.6187907	145.9113632
ENSG00000005020.13	359.9179331	439.6008947	362.4609516	176.090408	398.1995807	486.3723714	479.5766512	247.6660251	511.2071774	221.6311587	159.393472	376.4595918	387.6510142	426.700918	186.0392468	467.2680944	407.1579624	492.1645097	408.9421133	452.5153475	566.7602972	221.1797217	160.9260776	384.4022439	26.56679106	28.39999754	38.91056098	148.1905447	47.98763878	36.7421438	72.37891987	53.50415046	40.23694109	16.56938598	28.80788887	42.59779272	250.9311367	113.7158896	26.4332753	0	15.29453785	126.3685865	7.159590314	29.47201495	366.435015	254.0010531	59.13259804	25.69743366	41.6889609
ENSG00000005022.6	876.0383859	1600.852381	907.7999287	693.2971277	1075.388317	1131.607749	1440.225293	755.6378354	1151.082929	270.3335471	622.5251787	1063.922925	1138.802926	1288.136872	736.3402122	1120.871345	1238.605029	1617.017119	1546.07543	1420.7118	1408.60669	1010.191441	713.6355377	1503.476707	402.0051791	419.8260506	1239.972833	809.0039704	288.4309657	1346.942766	375.6525758	941.673048	285.3164913	1872.340616	2635.921832	2932.148066	3726.792068	1933.170124	1810.679358	3905.773236	1743.577315	2558.110035	2405.622345	2748.265394	3769.762963	4207.95078	2845.756281	1867.346846	2501.337654
ENSG00000005059.16	102.1682485	105.7686363	212.5339216	54.61627627	138.1160432	119.2637233	272.5789786	100.7517114	89.75981337	158.1063043	63.88023541	110.0365912	121.7915378	171.6920709	84.76858305	243.9519478	169.1993607	203.5932324	249.2369093	207.5150472	239.4907841	296.7380117	228.7509427	282.0054393	31.52981797	21.60869378	23.41520484	6.715583595	33.33878063	5.652637508	44.26479397	11.39120623	34.14043486	99.41631589	194.4532499	134.8930103	37.17498322	185.5364515	118.9497389	201.706599	229.4180678	88.79954729	186.1493482	154.7280785	35.13760418	122.7671757	81.30732231	111.3555459	104.2224023
ENSG00000005073.6	11.49004618	2.203513257	9.33611542	7.768694469	8.92765298	7.453982704	5.34049723	28.39366412	8.089940261	58.58403239	17.81275795	14.15261623	3.955622594	5.653638384	12.33313401	7.151020247	10.3256198	14.60560146	6.614053904	10.56214312	21.42630392	33.42881922	31.17416162	13.58663103	0	0	0	0	0	0	0	0	0	0	0	0	0	0	0	0	0	0	0	0	0	0	0	0	0
ENSG00000005075.15	53.10264587	68.62369857	62.88148327	55.79335119	54.09107394	57.76836596	47.4236154	104.5985949	45.84299481	43.76156637	119.7754414	59.79480359	72.24216	76.17533823	80.59963635	43.51906607	63.12708466	86.96971777	102.4371763	71.03559001	92.61692661	86.09065771	64.45468552	37.44608065	73.2776325	50.31738695	232.7746834	63.12648579	60.61596477	163.1189681	76.56613011	66.96648509	75.59667719	33.13877196	208.8571943	85.19558544	55.76247483	95.76074917	39.64991295	82.51633597	76.47268927	109.2917505	64.43631282	162.0960822	50.1965774	165.1006845	118.2651961	77.09230098	145.9113632
ENSG00000005100.13	321.4107513	433.777324	343.2395375	366.54113	443.6255797	362.449909	413.1408657	291.8135932	229.9854446	257.6285762	352.8768773	441.2078111	216.5182893	316.3061896	231.3765423	310.5585936	457.8473687	365.3613334	419.4278085	407.7815648	317.2475322	191.8722637	178.6195206	213.4095216	562.2817537	444.213005	725.1826675	619.1768075	173.2606326	897.9618442	142.9633211	636.1816083	182.8951868	414.2346495	583.3597497	575.0702017	631.9747148	813.9663679	409.7157672	375.9077527	152.9453785	631.8429326	486.8521413	729.4323701	672.6341371	524.9355097	813.0732231	402.5931273	875.4681789
ENSG00000005102.14	4.968668619	0.629575216	9.88529868	11.06450424	7.220895793	1.863495676	1.068099446	15.57071903	5.393293507	33.17409063	7.063679877	8.137754335	2.498287954	3.868278894	13.5490768	3.88198242	5.162809898	6.19631577	3.87164131	12.01184904	11.05873751	10.5323677	12.21690118	1.325524979	0	0	0.344341248	0.447705573	4.041064318	0	6.579901806	0	11.58336183	0	0	0	0	0	0	0	0	0	0	0	5.01965774	0	0	0	0
ENSG00000005108.16	71.11406961	91.44580015	34.59854538	78.62860463	120.7858933	54.97312244	89.93397334	48.36082146	105.1692234	72.70066671	56.50943902	107.5598834	29.97945545	62.19002222	65.1397923	176.3237278	90.81851957	47.57885323	149.3808272	75.38470777	77.41116254	88.8382319	139.8624548	35.45779319	8.758282769	1.852173753	0.688682495	3.133939011	207.1045463	6.05639733	303.8718289	5.177821012	268.2462739	12.42703949	14.40394444	0	0	5.985046823	0	0	15.29453785	0	0	0	0	0	0	25.69743366	0
ENSG00000005156.12	72.04569498	59.80964554	42.28711102	68.74117531	40.17443841	50.54732021	38.87881983	54.58910908	50.85105307	62.11319097	83.84280898	64.74821927	51.42309372	45.52666699	90.848297	35.9594161	50.22005992	53.55387201	57.59066448	53.01781645	53.22017425	62.73627716	76.25031424	32.14398074	504.4770875	513.3608251	435.247337	373.3864479	363.6957886	447.7696426	421.1137156	573.7025681	496.2556067	629.6366673	1310.758944	1214.037093	771.3809018	897.7570235	541.8821437	1567.810383	1483.570172	1127.071177	1331.683798	825.2164187	863.3811313	884.7703349	1271.350858	865.1469332	1188.135386
ENSG00000005175.10	825.7306162	1154.483553	850.6848697	1200.145588	1334.290253	1059.397292	1145.429846	681.8143087	1296.701853	674.0692884	1004.271009	1152.730592	975.581446	1021.820748	483.5978181	989.7012022	768.7893284	684.9141896	652.3715607	716.5689255	605.1202929	764.7414808	575.0369002	1106.481976	220.7087258	191.3912878	166.6611639	163.8602397	148.5091137	132.8369814	168.6847554	181.5689235	131.6845345	223.6867108	57.61577774	35.4981606	130.1124413	107.7308428	171.8162895	73.34785419	321.1852949	153.6915242	107.3938547	73.68003738	155.6093899	135.4672283	133.0483456	291.2375815	138.963203
ENSG00000005187.12	18.63250732	5.03660173	18.67223084	14.36031402	24.41975668	11.18097406	14.52615246	30.04232849	12.71276327	31.7624272	13.82024324	19.10603192	3.122859942	15.17555566	28.31409639	19.81854183	25.57937631	18.36765032	8.388556171	27.33731161	17.6248629	15.111658	17.27217063	13.25524979	5.54691242	8.334781887	12.05194367	19.69904521	1160.290592	10.49775537	1109.610714	25.54391699	1252.222379	144.9821273	331.290722	120.693746	69.70309354	191.5214983	158.5996518	183.3696355	290.5962192	170.7683602	143.1918063	110.5200561	150.5897322	402.1683341	280.8798407	179.8820356	361.3043278
ENSG00000005189.20	27.63821919	13.53586715	21.9673304	23.07066842	22.31913245	13.97621757	11.96271379	21.61582171	23.49935028	55.76070553	25.79778738	35.73535599	8.952198502	31.8389109	27.44556582	15.11929995	24.87535678	24.56396609	22.42325592	19.67458032	30.41152814	35.26053534	30.75288917	11.92972481	56.05300972	34.57391005	54.40591713	119.537388	68.69809341	96.09483764	37.08671927	96.65265889	18.28951868	16.56938598	36.00986109	28.39852848	60.40934773	29.92523412	26.4332753	18.33696355	0	30.73830483	14.31918063	44.20802243	90.35383932	207.4341934	36.95787378	34.26324488	34.74080075
ENSG00000005194.15	208.9946238	241.4420954	161.1852868	200.3381513	231.0686654	201.7234069	236.9044571	136.8391426	205.3303885	55.05487382	109.3334798	156.7402248	198.822083	184.1895873	188.9922507	160.1828535	222.2354988	191.2006009	177.7728635	158.6392477	135.81512	185.9191863	125.9604639	170.9927223	136.0453257	141.6912921	149.0997602	86.40717559	77.28535509	134.4520207	86.13689637	113.5668742	72.54842408	298.2489477	244.8670554	212.9889636	195.1686619	131.6710301	251.1161154	256.7174897	290.5962192	286.8908451	315.0219738	228.4081159	331.2974108	304.8012637	332.620864	265.5401478	243.1856053
ENSG00000005206.17	8.695170084	15.89677421	8.78693216	19.53944367	12.47245637	11.41391102	9.185655235	9.159246489	9.245646012	35.29158578	30.71165164	18.0445857	13.74058375	10.41459702	19.10767241	9.807113481	14.78441016	6.417612762	14.84129169	14.70416003	15.20576407	12.36408382	17.69344308	6.29624365	57.80466627	37.04347506	46.83040968	29.54856782	105.5728053	54.91133579	111.2601578	37.62549935	100.5923527	37.28111846	57.61577774	63.89668908	23.23436451	47.88037459	26.4332753	91.68481774	15.29453785	30.73830483	57.27672251	51.57602617	45.17691966	46.56685973	29.56629902	17.13162244	20.84448045
ENSG00000005238.20	50.92885335	58.3931013	23.88947181	51.79129646	80.08629879	34.47467001	23.7118077	37.91928047	53.93293507	41.64407122	80.4645273	72.5321582	52.25585637	52.96566486	27.27185971	41.47591743	33.32359116	46.02977429	71.948001	37.69235388	41.81585119	143.7897155	118.7988321	52.02685542	31.23787521	18.83043315	249.9917458	117.2988601	97.49067668	176.4430422	75.36978432	215.052166	82.30283404	12.42703949	259.2709999	319.4834454	209.1092806	227.4317793	39.64991295	201.706599	15.29453785	184.429829	93.07467408	309.456157	210.8256251	203.2008425	266.0966912	17.13162244	201.4966444
ENSG00000005243.10	8.695170084	5.03660173	13.18039824	8.004109453	8.533785937	8.152793582	2.56343867	10.99109579	6.934234509	30.35076377	11.36331111	6.014861899	8.535817176	5.058518554	13.72278291	2.656093235	9.15225391	11.50744357	6.452735516	19.88168117	12.78666524	7.326864486	12.63817363	0.994143734	0	0.308695625	0	2.238527865	2.525665199	6.460157152	4.785383132	2.76150454	5.486855603	0	0	14.19926424	0	0	0	0	0	0	0	0	0	12.70005265	0	0	0
ENSG00000005249.13	432.2741699	462.7377839	437.4244666	214.9338803	405.0266095	667.8302629	521.6597694	219.6387308	625.6220468	219.5136635	175.9777639	356.2921137	605.2102568	435.3301556	307.1124075	581.8887332	493.987038	350.977029	405.3931088	365.947194	377.0338318	173.5551025	195.4704188	388.7102001	84.6634001	67.29564635	103.9910568	84.6163533	495.030379	104.1700341	550.917233	104.5919844	541.9794034	240.2560967	446.5222775	298.184549	325.2811032	275.3121539	92.51646355	421.7501616	214.1235299	208.3373994	486.8521413	353.6641794	230.904256	254.0010531	243.9219669	59.96067854	375.2006481
ENSG00000005302.19	159.3079376	197.6866179	220.4970789	294.2687299	209.274689	185.6507567	193.3259997	131.3435947	192.6176253	124.2263819	232.1800864	197.4289965	164.887005	160.3847942	421.7584419	319.9570773	130.4782865	155.3504882	239.0738509	146.4202978	170.0280891	513.3384431	369.8772149	237.9317337	50.5060973	84.27390575	134.2930866	140.1318444	154.0655771	164.7340074	128.6071717	182.9496758	143.2678963	70.41989042	136.8374721	99.39484968	171.9342974	119.7009365	52.8665506	192.5381173	45.88361356	163.9376258	93.07467408	169.464086	291.1401489	419.1017376	170.0062194	25.69743366	166.7558436
ENSG00000005339.15	479.7870635	517.0386463	456.0966974	698.9470873	550.8887045	482.878317	436.8526734	462.9083176	633.7119871	465.1431006	669.5140058	549.8291407	562.7393616	468.656866	354.5341763	480.3442457	365.1514637	383.7289838	342.4789375	322.2489156	329.3430263	644.3061458	714.0568101	643.5423773	702.414278	806.930365	852.5889291	1898.27163	1480.54494	1164.039567	1628.226611	1524.350506	1796.640385	240.2560967	223.2611388	227.1882278	181.2280432	185.5364515	145.3830142	119.1902631	91.76722712	177.5990946	157.5109869	169.464086	266.0418602	160.8673336	206.9640932	265.5401478	145.9113632
ENSG00000005379.17	6.210835774	0.314787608	10.43448194	13.88948405	4.726404519	2.795243514	0.854479557	19.23441763	2.696646754	38.82074436	15.35582582	8.137754335	1.040953314	5.356078469	13.20166457	2.043148642	3.520097658	7.302800729	0.322636776	8.076932975	4.492612112	25.18609667	20.22107781	0.994143734	10.80188208	12.96521627	13.08496741	4.47705573	113.654934	1.615039288	108.8674662	14.49789883	95.71514774	0	28.80788887	14.19926424	0	0	0	0	45.88361356	3.415367203	0	0	0	0	0	17.13162244	0
ENSG00000005381.8	11.17950439	3.620057493	18.94682247	16.71446386	15.75468173	2.795243514	1.922579003	17.76893819	7.31946976	53.64321038	6.756563361	7.076308117	1.873715965	7.438997874	18.58655407	3.473352691	3.754770835	10.40095861	3.549004534	13.46155496	11.05873751	24.27023861	32.43797899	0.994143734	0	0	11.01891992	6.715583595	10.1026608	9.286475906	15.55249518	3.106692607	0.609650623	0	0	0	0	0	0	0	0	3.415367203	7.159590314	7.368003738	5.01965774	0	7.391574756	0	0
ENSG00000005421.9	5.589752197	6.767933574	8.78693216	17.42070881	9.058941994	9.550415339	2.56343867	8.060136911	7.70470501	10.58747573	20.5768066	20.52129354	6.245719885	8.629237533	13.37537069	7.763964839	6.570848961	6.638909754	6.452735516	8.284033821	9.676395317	9.616509638	12.21690118	0.662762489	2.335542072	4.013043131	0	0.447705573	15.15399119	0	8.972593372	0	15.24126556	0	14.40394444	0	0	0	0	0	0	0	0	0	0	0	0	0	6.94816015
ENSG00000005436.14	231.0430908	265.051166	302.8745679	148.7822698	217.2833189	330.3046086	238.6134162	213.0440733	349.023137	208.9261878	230.9516203	194.5984732	300.8355078	256.4966467	260.5591692	305.6550368	262.8339584	247.6313338	233.5890257	231.1245436	225.6673622	259.1878312	277.6185474	326.7419073	100.1363663	108.9695558	190.7650512	145.0566057	167.7041692	146.1610556	174.0683114	182.9496758	171.9214756	57.99285094	266.4729721	177.490803	297.3998658	269.327107	158.5996518	119.1902631	260.0071435	321.0445171	171.8301675	228.4081159	190.7469941	228.6009478	273.488266	188.4478468	368.252488
ENSG00000005448.17	40.68097432	11.8045353	18.94682247	22.36442347	30.0651843	8.152793582	21.7892287	64.66428021	7.70470501	33.17409063	55.28097295	28.65904787	7.911245187	30.94623115	96.75430484	26.76524721	22.76329819	40.2760525	32.90895113	44.73378263	46.9996344	23.81230958	30.75288917	18.22596846	92.25391183	81.49564512	244.8266271	107.4493375	93.9547454	184.5182387	129.2053446	157.7509468	104.8599071	153.2668203	266.4729721	269.7860206	204.4624077	365.0878562	52.8665506	339.2338257	214.1235299	266.3986419	214.7877094	221.0401121	291.1401489	224.3675969	317.8377145	51.39486732	229.289285
ENSG00000005469.12	54.9658966	39.19105721	51.34863481	43.08094206	64.06903903	47.98501366	48.06447507	55.3218488	36.98258405	40.9382395	44.83901139	56.25664953	41.4299419	41.36082818	66.18202898	53.93912415	73.21803128	70.81503737	50.81529219	62.75155619	87.4331434	81.96929644	79.62049387	110.3499545	35.03313107	16.9782594	18.25008612	15.66969506	69.70835949	20.1879911	47.85383132	21.05647212	64.01331537	8.284692991	21.60591665	14.19926424	13.94061871	23.94018729	0	0	30.58907571	13.66146881	14.31918063	14.73600748	35.13760418	55.0335615	22.17472427	8.56581122	20.84448045
ENSG00000005471.19	21.73792521	68.78109237	21.69273877	55.08710624	39.78057137	34.00879609	21.36198892	30.04232849	65.10475734	55.05487382	83.84280898	37.85824843	26.02383285	24.99503286	30.22486363	37.38962015	22.52862501	22.57229316	26.94017078	36.44974881	25.57333048	44.87704498	54.34414661	6.959006139	1.167771036	1.234782502	4.132094972	1.790822292	4.041064318	0	2.392691566	1.035564202	1.828951868	0	0	0	0	0	0	0	0	0	0	0	0	0	0	0	0
ENSG00000005483.21	514.5677439	586.4493139	860.0209851	713.3074013	377.8497835	682.2723544	671.1936918	681.6311237	808.6087908	1202.031412	640.6450532	447.9303038	774.0528844	634.3977387	705.9416425	650.5385276	620.4758805	577.8064455	568.8086357	605.5628723	656.9581249	408.9306241	943.2290253	642.2168523	473.8230978	554.1086477	371.8885474	916.9010135	1298.191912	455.8448391	1256.163072	556.0979767	1221.739848	91.1316229	187.2512777	99.39484968	111.5249497	173.5663579	185.0329271	64.17937242	168.2399164	136.6146881	42.95754188	73.68003738	135.530759	127.0005265	96.09047182	179.8820356	215.3929647
ENSG00000005486.17	100.3049978	68.30891096	38.71741983	169.7342034	44.90084293	64.05766386	21.57560881	98.91986209	31.20405529	33.17409063	239.2437663	63.68677305	86.39912507	40.76570835	76.08327741	13.89341077	31.68087892	55.76684193	50.33133702	49.49710208	63.9333262	11.90615479	13.48071854	12.5924873	56.928838	54.63912571	68.17956703	57.75401892	203.568615	65.81285099	217.1367596	70.76355383	222.5224772	70.41989042	72.01972218	70.9963212	46.46872903	5.985046823	132.1663765	183.3696355	61.17815141	58.06124246	64.43631282	66.31203364	55.21623514	105.8337721	22.17472427	94.22392342	27.7926406
ENSG00000005513.10	8.384628295	26.12737147	46.40598547	10.59367428	3.544803389	25.8560025	15.59425191	4.945993104	18.49129202	31.7624272	35.6255159	4.599600276	25.1910702	14.58043583	8.859011753	6.33376079	22.29395183	11.72874056	21.93930075	30.44382429	9.676395317	6.868935456	7.582904178	2.651049958	20.72793589	16.05217252	0	4.924761303	23.74125287	1.615039288	38.88123794	2.071128405	42.06589295	8.284692991	21.60591665	7.09963212	0	11.97009365	13.21663765	45.84240887	61.17815141	3.415367203	42.95754188	7.368003738	30.11794644	21.16675442	14.78314951	42.8290561	6.94816015
ENSG00000005700.15	481.6503143	342.17413	622.4992252	608.7831484	374.6988471	642.9060082	401.3917718	509.6204747	481.9292984	478.5539032	777.926136	289.0671866	645.5992454	324.6378672	552.2117326	500.7757321	432.0333192	433.2995099	443.6255667	406.9531614	421.6143674	298.5697278	404.8428286	486.136286	410.4715191	348.5173611	169.4158938	312.0507844	202.0532159	162.7152083	233.8856006	392.4788327	213.9873685	120.1280484	172.8473332	170.3911709	190.521789	143.6411238	171.8162895	110.0217813	107.061765	208.3373994	85.91508377	169.464086	190.7469941	118.5338248	140.4399204	128.4871683	111.1705624
ENSG00000005801.18	258.9918518	256.8666882	333.3542388	302.9790843	361.1760786	284.8819015	277.9194758	497.8966392	341.7036672	420.6757025	402.01552	350.9848826	267.9413831	297.5599149	391.0124599	408.6297284	294.045491	363.1483635	284.888273	311.8938733	332.7988818	294.9062956	283.5163618	437.7546243	736.8635236	564.2956033	160.1186802	96.2566982	233.3714644	194.6122342	260.8033807	180.1881712	314.5797212	410.0923031	208.8571943	92.29521756	153.3468058	191.5214983	303.982666	100.8532995	305.8907571	187.8451962	136.032216	154.7280785	195.7666519	177.8007372	162.6146446	316.9350151	187.6003241
ENSG00000005810.19	563.3228047	461.1638459	567.0317159	806.060905	503.0995032	602.1420403	481.92647	308.4834218	440.7091266	475.0247446	629.5888586	435.90058	426.5826681	355.5840984	376.7685587	429.0612148	469.1116812	358.5011267	352.8033143	370.5034126	337.2914939	328.7930438	376.1963017	402.2968311	581.2580331	674.8086373	630.8331657	1188.658296	1235.050282	630.672842	1215.487315	1203.325603	1151.630026	49.70815795	36.00986109	49.69742484	195.1686619	167.581311	132.1663765	45.84240887	137.6508407	163.9376258	64.43631282	81.04804112	135.530759	186.2674389	88.69889707	119.9213571	173.7040038
ENSG00000005812.11	453.0804697	612.2618978	429.1867177	239.1816237	519.116763	593.5233728	792.1025491	305.5524629	843.6651986	193.3978901	151.4084426	444.3921497	717.0086428	618.0319433	324.830431	1043.844641	484.3654377	396.3429123	603.008134	299.6749235	367.011851	692.388694	400.6301041	900.6942232	52.25775385	66.06086385	123.9628491	151.7721893	249.5357217	134.0482609	247.0454042	154.6442542	199.3557536	190.5479388	288.0788887	248.4871242	394.9841967	550.6243077	264.332753	330.0653439	321.1852949	341.5367203	443.8945995	294.7201495	501.965774	427.5684394	517.4102329	376.8956937	785.142097
ENSG00000005844.19	24.53280131	3.620057493	36.52068679	40.49137723	20.87495329	10.48216318	6.622216565	48.72719132	24.65505603	163.752958	38.08244803	35.73535599	6.453910548	25.29259277	53.67518886	15.52792968	17.60048829	23.01488715	9.679103274	32.3077319	30.75711369	25.6440257	42.96979034	1.325524979	0.291942759	0	1.033023743	6.715583595	1.515399119	10.09399555	2.990864457	9.665265889	3.657903735	8.284692991	0	0	0	0	0	0	0	0	0	0	0	4.233350885	0	0	0
ENSG00000005882.12	5.589752197	13.85065476	17.29927269	8.239524437	3.544803389	17.00439804	7.476696121	10.80791086	14.25370427	28.23326862	7.67791291	5.307231088	47.88385245	8.926797448	10.76977899	9.807113481	12.90702474	16.37597739	22.10061914	14.0828575	11.7499086	45.33497401	41.28470053	14.58077477	30.36204693	36.4260838	37.18885474	76.55765299	172.2503666	40.77974202	225.5111801	47.98114138	266.417322	70.41989042	21.60591665	14.19926424	37.17498322	11.97009365	52.8665506	0	198.8289921	88.79954729	35.79795157	7.368003738	80.31452384	160.8673336	36.95787378	85.6581122	13.8963203
ENSG00000005884.18	33.53851318	14.95241138	15.65172291	24.01232836	15.36081469	9.783352299	9.185655235	39.75112976	9.245646012	39.52657607	32.55435074	26.88997084	11.24229579	20.53163413	35.2623409	12.25889185	7.744214847	21.4658082	14.51865491	15.73966426	16.58810626	27.01781279	38.7570658	14.24939352	72.69374698	127.4912933	28.9246648	18.35592849	159.1169075	26.24438843	273.9631843	32.79286641	172.5311262	8.284692991	21.60591665	21.29889636	0	17.95514047	13.21663765	0	0	10.24610161	0	0	5.01965774	8.46670177	0	17.13162244	6.94816015
ENSG00000005889.16	691.2660217	624.8534021	719.4300706	522.3858493	470.0146716	1153.03795	641.927767	205.3503063	413.3574238	290.8026668	233.1014359	144.0028702	503.4050227	235.9650125	468.8327985	563.7047103	677.0321162	247.1887398	364.4182383	381.8939591	188.6897087	351.2315663	425.4851789	287.9703017	410.7634618	384.0173581	196.2745112	303.9920841	497.0509111	270.1153209	573.04963	209.5291569	516.9837279	49.70815795	36.00986109	63.89668908	111.5249497	41.89532776	52.8665506	9.168481774	61.17815141	95.63028169	21.47877094	29.47201495	145.5700745	118.5338248	44.34944853	59.96067854	41.6889609
ENSG00000005893.16	1280.984878	992.2105407	715.3111961	1058.425768	1023.660445	1039.59765	655.5994399	751.424582	1000.07071	316.9184403	637.8810046	860.479067	1037.830454	812.6361277	910.7411495	660.5499559	537.6362489	664.9974603	587.6828871	456.6573644	578.5102058	608.5876814	593.9941606	836.0748805	260.1209982	221.6434591	520.9883077	311.1553732	492.5047138	366.2101586	419.9173698	412.1545525	531.6153429	107.7010089	280.8769165	205.8893315	130.1124413	185.5364515	224.6828401	311.7283803	61.17815141	105.8763833	293.5432029	213.6721084	170.6683632	110.067123	288.2714155	171.3162244	201.4966444
ENSG00000005961.19	5.589752197	1.416544236	9.33611542	10.59367428	3.807381418	4.192865271	2.136198892	13.5556848	1.926176253	86.1114693	11.36331111	8.845385146	1.45733464	4.760958639	13.20166457	2.247463506	3.989444012	7.745394712	5.000870025	11.18344566	7.948467582	16.48544509	16.42962572	3.313812447	15.47296622	40.43912694	23.75954609	56.4109022	13.13345903	48.45117864	6.579901806	32.44767834	13.4123137	20.71173248	28.80788887	7.09963212	27.88123742	35.91028094	0	0	30.58907571	10.24610161	7.159590314	22.10401121	10.03931548	50.80021062	0	0	55.5852812
ENSG00000005981.13	7.14246114	2.046119453	8.2377489	12.00616418	9.452809038	4.192865271	6.408596675	7.144212262	18.10605677	19.05745632	10.13484504	6.368677305	3.539241268	6.843878044	11.63830956	11.85026212	13.84571745	9.515770647	4.516914861	16.56806764	15.20576407	27.47574182	25.27634726	6.29624365	0	0	1.377364991	0	4.041064318	0	0	6.903761349	0	0	0	7.09963212	0	0	0	0	0	6.830734407	0	0	0	0	0	0	0
ENSG00000006007.12	242.8436788	198.7883745	169.972219	344.1767065	223.5851915	231.5393377	127.9583136	234.1103403	166.8068635	110.1097476	266.8842528	190.7065038	181.1258767	162.4677136	231.8976606	107.6739334	136.5797891	221.9608828	107.276728	167.7516849	172.1016024	101.2023157	174.8280686	134.2094041	333.3986307	293.2608442	372.2328887	153.115306	250.5459877	228.9318191	227.9038716	217.8136706	251.7857071	227.8290573	417.7143887	603.4687302	278.8123742	149.6261706	237.8994777	449.2556069	229.4180678	283.4754779	343.6603351	302.0881533	150.5897322	203.2008425	295.6629902	256.9743366	326.5635271
ENSG00000006015.18	36.64393107	37.93190678	67.27494935	88.28061897	36.76092404	29.81593082	44.86017673	61.91650627	20.03223303	81.17064729	114.2473441	31.48957112	31.85317141	49.09738597	61.49196394	29.21702558	42.24117189	31.86676682	54.36429672	52.18941307	53.56575979	31.13917407	58.1355987	22.2025434	75.61317457	57.72608196	97.44857308	64.02189694	71.72889165	96.49859746	55.63007891	60.40791181	82.91248466	103.5586624	108.0295833	85.19558544	97.58433096	95.76074917	66.08318825	55.01089065	61.17815141	88.79954729	85.91508377	81.04804112	90.35383932	80.43366681	59.13259804	42.8290561	125.0668827
ENSG00000006016.12	94.40470377	31.95094222	66.17658283	70.62449518	17.06757187	89.21485549	14.31253258	186.1158887	67.80140409	114.3447379	159.7005885	31.48957112	250.2451767	44.63398724	25.36109247	5.720816197	10.09094662	51.34090209	12.42151587	11.59764735	22.80864611	10.5323677	34.54434126	45.39923053	14.30519519	23.15217191	14.4623324	20.59445636	145.9834485	27.85942772	160.9085078	19.33053178	124.9783776	8.284692991	50.41380553	92.29521756	0	29.92523412	0	18.33696355	0	6.830734407	14.31918063	29.47201495	0	12.70005265	29.56629902	0	0
ENSG00000006025.12	10.24787903	1.731331845	10.9836652	13.41865408	5.776716634	3.261117433	3.417918227	19.23441763	3.081882004	49.40822009	25.79778738	10.61446218	4.580194582	8.034117703	26.05591692	3.473352691	3.285424481	12.83522552	3.710322922	8.491134666	13.47783634	11.90615479	17.69344308	7.290387384	20.72793589	17.59565065	11.36326117	22.83298422	51.01843702	4.441358042	31.70316325	9.665265889	37.18868797	8.284692991	0	0	0	0	13.21663765	0	0	10.24610161	14.31918063	0	20.07863096	16.93340354	14.78314951	0	13.8963203
ENSG00000006042.12	505.562032	638.7040568	689.4995829	521.2087744	292.2493461	935.4748293	357.1724547	496.9807145	578.238111	359.9741749	360.5547903	318.0800499	842.9639938	415.9887611	446.7721222	255.5978951	457.6126955	503.2293593	383.9377632	377.1306397	479.3271538	162.1068768	173.5642512	281.0112955	72.10986146	68.83912448	50.6181634	59.09713564	332.8826732	55.71885544	424.10458	61.78866408	323.1148299	244.3984432	172.8473332	220.0885957	134.7593142	101.745796	171.8162895	201.706599	260.0071435	153.6915242	164.6705772	198.9361009	195.7666519	275.1678075	110.8736213	205.5794693	125.0668827
ENSG00000006047.13	8.384628295	7.082721182	11.53284846	14.12489904	5.908005649	4.891676149	12.38995357	10.25835607	11.55705752	14.82246603	5.220980779	9.199200552	8.535817176	15.17555566	13.37537069	12.25889185	12.90702474	10.8435526	13.55074458	12.21894989	14.51459298	8.242722547	8.425449087	2.319668713	26.27484831	31.17825817	0.344341248	30.44397896	2.020532159	2.422558932	0.598172891	3.451880675	0	20.71173248	14.40394444	7.09963212	4.646872903	5.985046823	13.21663765	0	15.29453785	0	7.159590314	0	5.01965774	25.40010531	0	0	0
ENSG00000006059.4	1.863250732	0.157393804	2.19673304	4.002054727	3.413514375	2.096432635	0	4.030068455	3.467117255	7.058317156	1.535582582	2.122892435	0.624571988	0.892679745	5.55859561	0.612944593	2.112058595	1.991672926	0.967910327	3.313613528	3.110269923	5.953077395	2.106362272	0	0	0	0	0	0	0	0	0	0	0	0	0	0	0	0	18.33696355	0	0	0	0	0	0	0	0	0
ENSG00000006062.18	9.62679545	1.259150432	20.04518899	16.94987884	9.584098052	5.124613109	1.708959113	26.56181482	7.31946976	49.40822009	18.11987447	13.44498542	2.081906628	12.79507634	23.97144357	5.516501333	7.040195315	9.294473655	3.387686146	15.9467651	16.93369181	20.14887734	13.05944608	0.662762489	16.3487945	22.53478066	16.87272113	46.11367402	25.25665199	34.72334469	16.74884096	36.58993515	49.99135105	12.42703949	14.40394444	7.09963212	27.88123742	5.985046823	13.21663765	36.6739271	45.88361356	10.24610161	21.47877094	0	30.11794644	8.46670177	7.391574756	0	6.94816015
ENSG00000006071.16	42.23368326	3.620057493	61.78311675	48.73090167	41.35603954	22.12901115	7.049456343	84.81462249	42.37587756	201.1620389	48.83152611	48.82652601	13.74058375	25.8877126	81.64187302	24.5177837	35.67032293	47.35755624	17.09974912	55.5030266	50.45548987	87.00651577	90.57357769	3.976574937	5.54691242	6.79130376	0.344341248	2.686233438	0	0.403759822	7.776247589	0.345188067	0	0	0	0	0	0	0	0	0	0	0	0	0	0	0	0	0
ENSG00000006116.4	0.310541789	0.157393804	2.7459163	1.647904887	2.363202259	0.931747838	0.427239778	3.114143806	0.770470501	12.70497088	4.913864262	1.769077029	1.249143977	0.892679745	6.948244513	1.430204049	2.581404949	1.991672926	1.451865491	2.692310992	3.801441018	7.784793517	10.53181136	0	0	0	0	0	0.50513304	0	0	1.38075227	0.609650623	0	0	0	0	0	0	0	0	0	0	0	0	0	0	0	0
ENSG00000006118.15	5.589752197	4.407026513	10.43448194	20.01027363	5.120271562	6.289297906	4.699637562	14.28842452	3.852352505	43.76156637	16.58429189	7.783938929	7.286673199	6.546318129	13.72278291	3.269037827	5.397483075	9.073176663	3.549004534	10.35504228	16.24252071	21.98059346	20.22107781	4.307956182	86.41505665	86.1260795	120.8637779	133.8639663	259.6383825	140.1046582	300.2827915	97.68822309	209.7198142	132.5550879	360.0986109	220.0885957	120.8186955	161.5962642	105.7331012	192.5381173	137.6508407	140.0300553	293.5432029	235.7761196	110.4324703	59.26691239	214.3556679	111.3555459	145.9113632
ENSG00000006125.18	206.8208313	187.2986268	132.6277573	302.9790843	149.8007654	177.2650262	104.6737457	146.7311288	151.3974535	112.2272428	326.7719735	144.710501	396.1868314	134.1995216	258.9958142	110.1257118	110.5310665	143.1791537	142.7667733	127.1599191	146.1826864	160.7330897	168.0877093	175.3006785	1784.646085	1824.391146	760.9941573	1041.363163	700.6195262	841.8392289	672.34633	986.2023087	661.4709255	306.5336407	345.6946665	340.7823418	329.9279761	269.327107	462.5823178	550.1089065	504.7197492	471.3206741	451.0541898	361.0321832	225.8845983	309.0346146	206.9640932	565.3435405	319.6153669
ENSG00000006128.12	31.05417887	73.9750879	74.68892336	45.4350919	189.8439148	56.60368116	68.14474465	5.495547894	31.20405529	5.646653725	4.913864262	84.561882	13.94877441	54.75102435	4.34265282	30.03428504	10.09094662	16.1546804	17.58370428	21.33138709	6.911710941	18.77509025	15.16580836	9.941437342	0	2.778260629	0.344341248	0.895411146	599.5929182	1.211279466	449.2278415	1.38075227	638.9138524	12.42703949	0	0	0	0	39.64991295	0	0	0	0	0	0	0	0	51.39486732	0
ENSG00000006194.10	57.7607727	53.19910577	76.06188151	129.9490711	64.06903903	47.7520767	65.1540662	58.98554739	53.54769982	98.11060847	157.8578894	61.91769602	59.33433891	46.41934673	91.02200311	65.17644168	52.09744533	30.76028186	47.91156121	68.34327902	55.29368753	144.7055736	95.20757468	62.63105525	78.2406594	101.8695564	333.3223277	290.5609169	170.2298344	292.725871	193.8080168	269.9370688	195.6978498	132.5550879	252.0690276	234.28786	325.2811032	281.2972007	132.1663765	137.5272266	152.9453785	262.9832747	200.4685288	383.1361944	250.982887	245.5343513	266.0966912	162.7504132	277.926406
ENSG00000006210.7	13.35329691	9.915809655	21.41814714	33.89975768	10.8969882	6.522234866	1.708959113	25.8290751	7.31946976	78.34732043	27.64048648	4.599600276	15.40610905	5.356078469	24.49256191	5.107871605	7.744214847	17.26116536	2.419775818	13.46155496	11.40432305	24.72816764	26.96143708	8.284531118	14.88908071	2.160869378	0.344341248	0	27.78231719	0	35.89037349	0	37.7983386	24.85407897	0	0	0	0	13.21663765	9.168481774	0	0	0	0	0	0	0	0	0
ENSG00000006282.21	32.9174296	25.18300865	24.7132467	40.9622072	11.29085524	24.22544379	11.10823424	15.57071903	21.95840928	24.70411005	23.95508828	13.09117002	34.55965003	13.39019617	15.45984404	9.398483753	13.84571745	8.187988696	8.549874558	21.12428624	11.40432305	10.99029673	14.32326345	8.947293608	43.20752832	44.45217007	17.21706238	66.70813038	99.0060758	20.59175092	121.429097	13.46233463	95.71514774	20.71173248	28.80788887	21.29889636	0	11.97009365	0	0	15.29453785	3.415367203	7.159590314	7.368003738	0	4.233350885	7.391574756	8.56581122	20.84448045
ENSG00000006283.18	11.17950439	6.925327378	26.08620485	19.53944367	9.452809038	9.31747838	3.631538116	24.36359566	16.56511577	102.3455988	23.03373873	16.98313948	17.69620634	13.39019617	27.61927194	6.33376079	9.621600264	19.03154129	8.065919395	20.9171854	23.15423165	28.39159988	37.49324844	6.29624365	10.80188208	6.482608135	6.886824953	17.46051735	381.375445	4.03759822	442.6479397	24.50835279	589.532152	8.284692991	0	14.19926424	4.646872903	5.985046823	13.21663765	0	15.29453785	0	7.159590314	0	10.03931548	8.46670177	0	0	0
ENSG00000006327.14	18.01142374	40.92238905	1.92214141	80.98275447	22.71299949	13.51034365	8.972035346	38.46883526	30.81882004	31.05659549	125.9177717	19.81366273	62.87358017	33.62427039	9.380130092	8.376909432	1.877385417	26.77693601	12.90547103	5.798823674	11.7499086	62.27834813	16.85089817	54.67790538	194.7258202	137.678249	19.97179236	6.267878022	42.93630838	4.441358042	31.10499036	8.629701687	65.23261661	182.2632458	0	0	0	0	39.64991295	0	76.47268927	0	7.159590314	0	0	0	0	162.7504132	0
ENSG00000006377.11	32.9174296	8.499265419	40.91415287	2.354149839	19.03690709	12.81153277	38.45158005	37.18654075	13.86846902	50.11405181	5.220980779	20.87510895	12.9078211	16.96091515	43.94764654	35.9594161	37.54770835	34.9649247	23.22984786	24.02369808	24.19098829	35.26053534	30.75288917	42.41679933	0	0	0	0.895411146	0	0.403759822	0	0	0	0	0	0	0	0	0	0	0	0	0	0	0	29.63345619	0	0	0
ENSG00000006432.16	84.46736653	82.00217191	61.23393349	125.0053565	90.1955529	66.61997042	68.14474465	74.18989656	70.11281559	126.3438771	125.3035387	90.22292849	39.7644166	77.36557789	88.76382365	54.55206874	60.54567971	63.51223664	67.9150413	83.87584243	69.8082805	48.99840625	67.4035927	32.14398074	322.8886914	202.8130259	73.0003445	159.8308896	108.6036036	145.7572957	132.7943819	184.6756161	142.6582457	99.41631589	28.80788887	49.69742484	41.82185612	47.88037459	52.8665506	64.17937242	76.47268927	37.56903924	50.1171322	88.41604486	85.33418158	76.20031593	44.34944853	85.6581122	27.7926406
ENSG00000006451.8	529.163208	552.609646	503.0518661	487.5444317	506.9068846	537.6185025	572.501303	437.8119822	503.1172372	350.7983626	418.5998119	548.4138791	435.326676	574.8857557	352.2759968	617.2352047	552.1859859	497.0330435	596.0714433	631.0362763	491.4226479	547.2251913	485.3058674	503.0367295	217.4973554	259.613021	182.8452025	83.27323658	175.7862978	108.2076323	160.3103349	131.8618418	163.9960175	389.3805706	352.8966387	248.4871242	297.3998658	287.2822475	449.3656801	192.5381173	412.952522	321.0445171	350.8199254	294.7201495	225.8845983	165.1006845	325.2292892	436.8563722	250.1337654
ENSG00000006453.14	37.88609822	82.31695952	66.17658283	40.9622072	43.19408574	31.44648953	61.52252808	52.94044471	73.1946976	77.64148871	89.37090627	38.21206383	73.9076853	75.28265848	76.25698352	70.07999842	59.84166018	64.17612762	97.11366951	69.79298494	43.88936448	52.6618385	59.39941606	42.08541808	172.2462278	237.6956316	42.00963221	143.7134889	42.43117534	19.38047146	52.04104156	66.27610895	44.50449545	99.41631589	28.80788887	7.09963212	18.58749161	5.985046823	92.51646355	18.33696355	152.9453785	20.49220322	50.1171322	14.73600748	40.15726192	114.3004739	22.17472427	102.7897346	0
ENSG00000006459.11	185.3934479	321.7129355	217.476571	461.4133685	288.7045427	351.035998	350.3366183	149.8452726	349.023137	185.6337412	520.2553788	282.6985093	444.0706838	351.7158195	99.35989653	254.7806357	231.6224259	210.0108452	261.4971068	280.8287465	200.0940317	190.9564057	180.3046105	218.048859	212.5343285	216.7043291	628.4227769	643.800614	315.7081499	708.5984876	288.9175066	738.3572763	325.5534324	41.42346495	108.0295833	113.5941139	185.8749161	119.7009365	52.8665506	128.3587448	30.58907571	181.0144618	128.8726256	198.9361009	135.530759	122.7671757	110.8736213	77.09230098	166.7558436
ENSG00000006468.14	275.7611084	53.82868098	108.1891022	69.21200527	103.5870324	75.47157488	63.2314872	188.4972928	63.56381633	88.93479616	76.7791291	96.5916058	65.78824945	70.22413993	137.4015352	109.5127672	95.04263676	84.53545086	54.84825188	63.16575788	123.0284548	319.1765342	241.8103888	227.3275339	567.5367234	571.0869071	165.6281401	272.652694	352.0777287	299.1860281	401.3740102	311.3596368	382.860591	339.6724126	612.1676385	354.981606	153.3468058	185.5364515	409.7157672	385.0762345	107.061765	211.7527666	494.0117316	125.2560635	125.4914435	67.73361416	376.9703125	231.2769029	257.0819256
ENSG00000006530.18	137.5700124	228.5358035	184.5255754	199.8673214	243.9349888	187.9801263	287.7459907	134.6409234	231.9116208	173.634602	121.925257	211.5816127	167.3852929	199.9602628	109.261145	288.4925882	240.0706603	143.4004507	195.8405229	174.7931136	113.3520594	228.5065862	188.7300595	196.8404594	214.5779278	189.539114	86.08531191	111.9263933	133.8602555	70.65796885	183.6390777	106.3179248	134.123137	107.7010089	295.2808609	262.6863884	116.1718226	263.3420602	290.7660283	201.706599	428.2470599	146.8607897	221.9472997	176.8320897	135.530759	160.8673336	162.6146446	222.7110917	250.1337654
ENSG00000006534.16	6.831919351	0.472181412	10.70907357	18.36236875	3.807381418	2.562306554	1.281719335	25.09633538	3.852352505	60.70152754	21.49815615	15.21406245	0.624571988	5.058518554	16.50208072	1.634518914	3.520097658	10.40095861	2.581094206	6.834327902	12.09549415	12.82201285	18.95726045	1.656906224	1.459713795	9.569564389	1.033023743	0	6.061596477	0	0	0.345188067	1.219301245	0	0	0	0	0	0	0	0	3.415367203	0	0	0	8.46670177	0	8.56581122	0
ENSG00000006555.11	9.005711872	3.147876081	13.7295815	8.004109453	6.958317764	5.590487028	1.281719335	16.85301354	3.852352505	40.23240779	13.51312672	8.49156974	3.539241268	6.248758214	18.06543573	4.494927012	6.336175784	10.40095861	2.903730982	10.56214312	7.602882035	25.6440257	30.33161671	3.313812447	0	5.865216884	4.820777467	21.4898675	8.082128637	4.441358042	3.589037349	2.416316472	21.94742241	0	21.60591665	7.09963212	0	5.985046823	0	27.50544532	0	6.830734407	14.31918063	29.47201495	0	8.46670177	14.78314951	0	0
ENSG00000006576.16	445.9380086	498.1513898	472.023012	415.9782766	468.4392034	574.888416	454.7967441	558.1644811	629.4743993	610.544434	391.5735584	432.3624259	574.3980387	511.8030537	447.1195344	488.1082106	431.0946265	483.755224	465.5648675	364.4974881	422.3055385	505.0957205	522.3778434	611.3983965	89.33448424	66.36955947	280.6381168	296.3810893	83.34695156	299.1860281	77.76247589	302.7299352	54.86855603	74.56223692	676.9853885	646.0665229	1282.536921	718.2056188	105.7331012	275.0544532	76.47268927	877.7493713	565.6076348	582.0722953	923.6170241	436.0351411	953.5131435	111.3555459	792.0902571
ENSG00000006606.9	2.173792521	1.888725649	2.7459163	5.41454463	6.433161706	4.192865271	1.708959113	2.381404087	3.081882004	7.058317156	1.228466066	5.661046494	0.832762651	1.487799575	5.037477272	1.021574321	2.816078126	1.327781951	3.549004534	3.106512683	1.382342188	0.915858061	4.212724544	0.331381245	27.15067658	18.2130419	0	0.447705573	0	0	0	0	0	0	28.80788887	35.4981606	9.293745805	11.97009365	26.4332753	45.84240887	0	13.66146881	57.27672251	44.20802243	0	8.46670177	7.391574756	8.56581122	13.8963203
ENSG00000006607.14	264.8921458	495.0035137	221.870037	390.5534583	427.870898	387.3741636	387.0792392	190.6955119	296.2459076	153.871314	302.2026521	369.7370991	233.1735424	320.1744685	140.7019514	328.3339868	341.9188191	306.9389276	391.0357723	352.0714374	251.9318638	233.5438055	191.6789667	168.3416723	308.5834962	240.7825879	290.9683543	402.0396046	432.8990151	257.5987664	394.7941084	311.3596368	417.0010258	91.1316229	172.8473332	113.5941139	130.1124413	173.5663579	185.0329271	146.6957084	45.88361356	112.7071177	71.59590314	58.9440299	145.5700745	160.8673336	184.7893689	179.8820356	55.5852812
ENSG00000006611.17	36.33338928	31.63615461	27.73375463	65.20995055	36.36705699	17.93614588	17.30321102	26.19544496	28.12217329	20.46911975	36.23974894	40.33495627	15.82249037	33.9218303	28.83521473	19.00128237	20.18189324	26.11304503	18.712933	34.37874036	13.82342188	21.52266443	25.69761972	15.24353726	3.211370348	7.408695011	0	10.29722818	1.515399119	0.403759822	3.589037349	7.248949417	0.609650623	0	7.201972218	14.19926424	4.646872903	0	0	18.33696355	0	0	14.31918063	7.368003738	0	8.46670177	0	0	0
ENSG00000006625.18	152.4760183	130.4794636	169.1484441	368.8952798	252.7313527	92.24303596	118.3454186	437.2624274	162.954511	168.69378	177.820463	211.2277973	90.146557	154.1360359	282.9672578	200.4328818	165.6792631	179.0292664	161.8023431	148.6984071	241.2187118	319.1765342	246.4443858	351.2641194	65.68712076	69.45651573	54.75025837	31.78709568	30.30798239	44.81734024	46.65748553	31.06692607	22.55707303	302.3912942	100.8276111	120.693746	157.9936787	137.6560769	303.982666	73.34785419	367.0689085	133.1993209	57.27672251	103.1520523	95.37349706	84.6670177	96.09047182	265.5401478	173.7040038
ENSG00000006634.8	209.6157074	241.9142768	242.1898177	167.3800536	252.6000637	225.2500398	280.4829145	285.7684905	270.8203811	367.7383238	294.5247392	283.0523247	255.8663246	280.00388	252.2212758	342.0230827	296.626896	369.3446793	345.2213501	302.7814361	367.7030221	497.768856	381.6728436	507.3446857	77.07288836	69.1478201	103.9910568	51.93384647	58.59543262	89.23092067	76.56613011	76.97693904	67.06156848	447.3734215	115.2315555	49.69742484	255.5780096	197.5065452	317.1993036	36.6739271	229.4180678	201.506665	107.3938547	29.47201495	215.8452828	220.134246	162.6146446	248.4085254	159.8076835
ENSG00000006638.13	7.763544718	3.777451297	10.43448194	14.83114399	3.938670432	3.726991352	1.068099446	13.37249987	10.01611651	30.35076377	8.906378976	2.830523247	16.65525303	3.868278894	12.33313401	1.430204049	2.816078126	4.425939836	4.032959697	10.97634481	4.838197659	6.868935456	10.53181136	1.656906224	1.459713795	0	3.443412476	0.895411146	0	6.05639733	0	2.76150454	0	0	0	0	0	0	0	9.168481774	0	0	7.159590314	14.73600748	0	0	0	0	0
ENSG00000006652.15	158.686854	188.0855958	79.35698107	162.4363389	318.3758599	138.5974909	186.0629235	170.3619847	177.5934505	145.4013334	152.6369087	323.0334655	115.5458179	263.9356446	118.6412751	219.638479	154.6496238	185.4468791	179.5473657	104.3788261	192.1455642	227.1327991	194.2066015	319.1201387	58.38855179	37.66086631	133.9487453	80.13929757	329.3467419	137.6820993	222.5203156	140.4915435	241.4216465	37.28111846	100.8276111	92.29521756	111.5249497	143.6411238	39.64991295	91.68481774	30.58907571	88.79954729	107.3938547	95.78404859	45.17691966	50.80021062	133.0483456	17.13162244	111.1705624
ENSG00000006659.13	2.48433431	0	2.19673304	2.354149839	2.231913245	1.164684797	0.640859668	2.015034228	3.081882004	6.35248544	1.535582582	2.830523247	0.832762651	1.19023966	7.643068964	2.45177837	2.816078126	1.991672926	1.290547103	2.071008455	1.382342188	6.868935456	5.897814361	0.994143734	14.01325243	0.308695625	0	0	0	0	0	0	0	0	0	0	0	0	0	0	15.29453785	0	0	0	0	0	0	0	0
ENSG00000006695.12	83.84628295	107.1851806	73.59055684	58.38291601	116.8472228	71.04577265	90.57483301	65.03065007	109.4068111	99.5222719	79.23606123	107.9136988	100.9724715	101.7654909	75.73586519	96.23230104	87.29842191	87.85490574	109.2125486	72.69239678	65.31566839	92.50166414	95.62884714	70.25282388	70.35820491	79.02608012	66.80220204	114.1649211	64.15189605	64.1978117	60.41546204	94.92671855	79.25458093	111.8433554	100.8276111	49.69742484	69.70309354	41.89532776	52.8665506	64.17937242	45.88361356	54.64587525	78.75549345	58.9440299	110.4324703	88.90036858	81.30732231	59.96067854	48.63712105
ENSG00000006704.11	52.1710205	45.48680937	47.22976036	41.43303717	38.33639221	23.29369595	38.23796016	51.47496527	46.61346531	145.4013334	49.44575914	42.81166411	29.97945545	46.71690665	57.14931112	35.14215664	48.10800132	59.08629681	52.26715768	63.78706042	64.6244973	71.43692874	97.73520941	50.03856795	76.7809456	86.1260795	24.44822858	50.59072975	153.5604441	39.56846256	123.2236156	45.91001297	86.5703884	66.27754393	72.01972218	35.4981606	37.17498322	41.89532776	66.08318825	155.8641902	107.061765	40.98440644	57.27672251	66.31203364	55.21623514	25.40010531	22.17472427	59.96067854	41.6889609
ENSG00000006712.15	54.65535481	38.24669438	59.03720045	66.15161048	53.04076182	37.50285048	37.81072038	99.10304701	47.38393581	91.05229131	168.299851	75.00886604	53.71319101	54.15590452	64.44496785	38.61550933	40.83313283	87.41231175	37.58718438	50.32550546	65.31566839	112.1926124	108.2670208	71.57834886	56.63689524	80.56955824	340.2091527	172.8143512	247.0100565	265.2702031	275.757703	228.1693126	342.6236499	149.1244738	187.2512777	170.3911709	250.9311367	251.3719666	105.7331012	220.0435626	122.3563028	228.8296026	150.3513966	272.6161383	215.8452828	389.4682814	251.3135417	85.6581122	208.4448045
ENSG00000006715.16	242.2225952	353.9786653	269.374389	212.3443155	231.4625324	421.1500228	245.2356328	233.3776005	496.9534732	311.9776183	315.4086623	263.9462928	597.090821	373.1401333	210.1843965	270.3085653	246.406836	327.0769539	256.3349184	238.580174	252.2774493	171.7233864	196.3129637	203.7994655	179.8367395	157.434769	141.5242528	199.22898	333.3878063	171.5979244	370.2690198	188.8178729	313.36042	169.8362063	50.41380553	163.2915388	125.4655684	143.6411238	52.8665506	91.68481774	152.9453785	126.3685865	93.07467408	117.8880598	140.5504167	118.5338248	155.2230699	137.0529795	83.3779218
ENSG00000006740.17	20.18521627	15.89677421	29.10671278	26.3664782	23.36944457	15.83971325	17.30321102	22.1653765	15.79464527	81.87647901	33.47570029	30.78194031	12.28324911	24.39991303	32.83045532	17.57107832	27.92610808	19.25283829	19.35820655	25.68050484	16.93369181	37.09225146	31.17416162	13.25524979	77.07288836	70.07390698	87.4626769	158.4877728	48.49277182	121.1279466	41.8721024	122.886952	53.03960416	53.85050444	79.2216944	21.29889636	65.05622064	71.82056188	39.64991295	91.68481774	137.6508407	71.72271127	78.75549345	36.84001869	145.5700745	143.9339301	36.95787378	51.39486732	69.4816015
ENSG00000006744.19	83.84628295	63.74449064	91.16442116	129.2428262	82.05563401	74.53982704	75.40782088	97.82075251	90.53028387	172.9287703	159.7005885	79.96228172	120.7505844	82.42409644	101.9654882	84.38203891	82.13561201	69.26595843	82.75633299	98.16580078	73.95530707	127.3042704	142.3900896	106.3733796	303.0365838	273.1956285	392.5490223	268.6233438	214.1764089	327.0454558	257.2143433	261.9977432	181.6758855	339.6724126	244.8670554	347.8819739	367.1029593	263.3420602	251.1161154	348.4023074	198.8289921	385.936494	443.8945995	419.9762131	456.7888543	427.5684394	303.054565	248.4085254	298.7708865
ENSG00000006747.15	21.11684163	15.26719899	24.43865507	32.01643781	38.59897024	17.47027196	23.92542759	31.32462299	31.97452579	46.58489323	40.84649668	27.95141706	12.69963043	30.35111132	27.44556582	32.89469314	25.81404949	19.03154129	18.22897783	28.99411837	24.19098829	62.27834813	53.08032925	19.88287468	2.043599313	0.617391251	6.198142457	4.029350157	3.030798239	1.615039288	0.598172891	3.797068742	2.43860249	0	0	0	0	0	0	0	0	0	0	0	0	0	0	0	0
ENSG00000006756.16	72.66677856	23.1368892	30.75426256	72.97864502	22.18784344	41.92865271	13.03081324	26.19544496	9.245646012	37.40908093	27.64048648	16.62932407	14.5733464	14.28287592	79.20998744	12.05457699	25.34470314	12.61392853	16.29315718	18.01777356	10.36756641	28.84952891	57.71432625	9.278674853	34.74118832	54.63912571	24.10388733	76.10994741	193.4659542	31.49326612	159.712162	26.92466926	249.9567552	8.284692991	100.8276111	99.39484968	51.11560193	23.94018729	39.64991295	119.1902631	0	23.90757042	78.75549345	66.31203364	45.17691966	29.63345619	14.78314951	25.69743366	76.42976165
ENSG00000006757.12	95.95741271	88.61271168	104.619411	45.90592187	101.4864081	106.2192535	144.620665	52.39088992	45.45775956	13.4108026	24.56932131	55.54901872	61.20805487	65.7607412	116.0356834	130.1485685	162.6285118	109.3207139	205.5196262	140.828575	53.56575979	153.8641542	108.6882932	50.3699492	0.291942759	0	102.6136918	33.1302124	68.69809341	66.62037063	72.97709276	71.45392996	69.50017097	111.8433554	100.8276111	127.7933782	83.64371225	53.86542141	79.2998259	119.1902631	122.3563028	75.13807847	64.43631282	103.1520523	135.530759	169.3340354	81.30732231	137.0529795	90.32608195
ENSG00000006788.14	21.42738342	6.453145966	24.16406344	22.83525344	20.48108625	12.81153277	6.194976786	26.01226003	14.63893952	52.23154695	19.34834053	20.16747813	3.539241268	17.25847507	23.62403134	9.194168889	14.08039063	14.16300747	9.679103274	25.473404	12.78666524	20.60680637	29.06779935	3.313812447	0	2.160869378	12.05194367	0.895411146	0	0.807519644	0	0.690376135	0	0	0	0	0	0	0	0	0	3.415367203	0	7.368003738	0	12.70005265	0	0	0
ENSG00000006831.10	281.0403188	404.816864	201.2756648	344.1767065	391.63513	302.3521734	248.8671709	221.4705801	358.268783	187.7512363	376.2177326	455.0066119	404.3062672	337.1353836	181.696594	251.307283	213.7872644	314.0204313	279.4034478	286.6275702	248.8215939	186.3771154	153.3431734	167.3475286	182.7561671	100.6347739	224.8548347	204.1537413	187.4043578	264.4626834	97.50218131	211.6002854	176.7986805	190.5479388	410.5124164	425.9779272	418.2185612	305.237388	171.8162895	348.4023074	152.9453785	324.4598843	529.8096832	456.8162318	361.4153573	372.5348779	428.7113358	256.9743366	451.6304098
ENSG00000006837.12	6.210835774	9.915809655	10.9836652	13.88948405	11.02827721	8.618667501	6.835836454	14.47160945	21.57317403	26.82160519	5.528097295	17.33695489	16.65525303	10.71215694	15.80725627	9.602798617	11.73365886	7.081503737	8.872511334	9.733739739	7.257296488	20.60680637	27.38270953	7.621768629	1.459713795	3.086956255	3.099071229	3.581644584	6.566729517	1.615039288	5.383556023	5.523009079	5.486855603	0	0	7.09963212	0	0	0	0	15.29453785	0	0	0	0	8.46670177	14.78314951	0	6.94816015
ENSG00000007001.13	9.937337239	1.57393804	7.41397401	4.943714662	7.089606778	2.795243514	1.708959113	10.99109579	12.71276327	26.82160519	9.520612008	6.722492711	5.204766571	1.78535949	9.380130092	4.494927012	11.73365886	5.975018778	3.710322922	7.86983213	3.801441018	8.242722547	10.95308381	0.662762489	0.291942759	0	3.099071229	0.895411146	3.535931279	1.211279466	1.196345783	0.690376135	2.43860249	0	0	7.09963212	0	0	0	45.84240887	0	0	28.63836126	0	15.05897322	8.46670177	0	0	0
ENSG00000007038.11	10.24787903	8.341871615	10.9836652	5.885374598	25.20749077	6.056360947	13.67167291	3.663698596	1.540941002	6.35248544	2.764048648	14.50643164	0.832762651	7.438997874	9.553836205	6.742390518	22.29395183	1.770375934	9.517784886	12.63315158	4.838197659	2.747574182	7.161631724	0	0.583885518	0	19.28310987	0	1.01026608	11.70903484	0	13.11714656	0	0	0	0	0	29.92523412	0	0	0	6.830734407	0	22.10401121	0	42.33350885	0	0	0
ENSG00000007047.15	44.096934	48.00511024	32.67640397	60.50165087	30.9842074	31.21355257	21.57560881	47.44489681	42.37587756	52.23154695	55.58808947	55.19520331	62.87358017	41.36082818	46.90065046	22.2703202	29.8034935	38.94827055	39.20036826	48.6686987	36.63206799	32.05503213	57.71432625	24.85359335	98.38470977	102.7956433	8.608531191	70.28977496	219.2277393	27.4556679	252.4289602	33.13805448	257.2725627	28.99642547	64.81774996	28.39852848	13.94061871	17.95514047	66.08318825	18.33696355	30.58907571	3.415367203	28.63836126	29.47201495	30.11794644	33.86680708	29.56629902	17.13162244	34.74080075
ENSG00000007062.12	70.18244425	11.8045353	35.97150353	32.72268277	42.40635166	18.86789372	23.92542759	222.5696897	37.3678193	106.5805891	43.91766185	46.70363357	23.94192623	49.09738597	116.9042139	39.22845393	54.67885028	59.3075938	59.52648513	72.07109424	118.1902571	72.81071583	135.6497303	132.2211166	320.2612066	311.7825817	398.4028235	434.7221114	33.33878063	481.6854677	33.49768192	481.5373541	19.50881992	298.2489477	1037.083999	1185.638564	571.565367	855.8616957	290.7660283	1375.272266	321.1852949	563.5355886	1267.247486	1075.728546	532.0837204	266.7011057	923.9468444	239.8427141	951.8979406
ENSG00000007080.11	6.831919351	12.59150432	13.7295815	10.35825929	8.271207908	4.192865271	8.331175678	12.63976016	6.934234509	25.40994176	15.0487093	10.61446218	11.86686778	8.331677618	11.81201567	7.763964839	8.917580733	8.187988696	14.84129169	10.14794143	11.7499086	14.19579994	22.32744008	6.959006139	22.7715352	38.58695318	66.11351955	17.90822292	25.76178503	43.20230096	67.59353673	18.29496758	40.23694109	161.5515133	86.42366662	85.19558544	88.29058515	65.83551505	158.5996518	165.0326719	76.47268927	75.13807847	136.032216	81.04804112	135.530759	169.3340354	103.4820466	162.7504132	132.0150429
ENSG00000007129.18	12.11112976	0.472181412	18.67223084	10.59367428	8.533785937	5.357550068	1.068099446	15.20434917	6.934234509	40.23240779	10.74907807	12.3835392	2.706478617	6.843878044	19.10767241	6.742390518	9.15225391	9.073176663	6.775372292	12.21894989	11.40432305	2.747574182	7.582904178	1.325524979	0	0	1.033023743	0	0	0	0	0	0	0	0	0	0	0	0	0	0	0	0	0	0	0	0	0	0
ENSG00000007168.14	516.7415364	715.0400518	492.6173842	821.3628789	666.6856152	539.4819982	574.6375019	524.458454	775.8637945	568.194531	646.7873835	597.5942205	743.2406663	626.9587408	561.7655688	581.2757886	521.4437997	622.2871409	502.0228231	485.4443819	437.165717	778.9372807	809.2643848	792.3325562	679.3508001	661.2260297	692.470249	821.0920209	691.0219984	727.1714395	791.3827354	712.4681712	777.9141944	526.0780049	676.9853885	518.2731448	446.0997987	502.7439331	396.4991295	504.2664976	397.6579842	478.1514085	501.171322	449.448228	476.8674853	465.6685973	561.7596814	496.8170507	604.4899331
ENSG00000007171.18	6.831919351	2.518300865	17.57386432	7.062449518	8.796363966	4.65873919	1.281719335	13.92205466	6.548999259	41.64407122	10.74907807	6.722492711	2.706478617	8.034117703	19.62879075	3.473352691	5.866829429	11.28614658	3.06504937	10.14794143	11.40432305	17.85923219	19.3785329	2.982431203	0.291942759	0.617391251	0	1.343116719	9.092394716	3.230078576	4.18721024	2.76150454	1.828951868	0	7.201972218	0	4.646872903	17.95514047	0	0	0	3.415367203	0	0	0	0	7.391574756	0	0
ENSG00000007174.18	39.74934895	9.128840635	39.54119472	50.61422154	44.37568687	22.82782203	12.60357346	58.80236246	41.99064231	129.167204	57.43078857	34.67390977	11.45048646	22.91211345	52.98036441	27.17387694	37.31303517	32.3093608	15.80920201	47.84029531	39.05116682	41.21361274	66.56104779	2.651049958	1.751656554	4.013043131	34.77846601	19.69904521	68.19296037	55.31509562	47.25565843	43.4936965	48.7720498	0	0	7.09963212	4.646872903	0	0	0	0	0	0	0	20.07863096	4.233350885	0	0	0
ENSG00000007202.15	32.9174296	21.09076974	32.12722071	85.22022418	36.10447896	14.90796541	18.37131047	52.75725978	35.0564078	59.28986411	66.95140058	36.79680221	31.43679009	32.73159064	50.37477272	24.92641343	23.93666407	28.10471796	19.03556977	50.53260631	30.41152814	55.86734171	84.67576332	24.52221211	854.5164554	779.4564543	690.0598603	899.8882018	696.0733288	825.688836	708.2367035	859.518288	696.2210109	33.13877196	50.41380553	63.89668908	51.11560193	47.88037459	26.4332753	27.50544532	45.88361356	64.89197686	28.63836126	29.47201495	45.17691966	101.6004212	51.74102329	42.8290561	55.5852812
ENSG00000007216.15	5.900293985	0.157393804	16.75008943	16.94987884	7.089606778	2.562306554	0.640859668	25.46270524	8.475175511	63.5248544	19.04122402	8.845385146	0.624571988	7.141437959	22.06067633	4.903556741	5.162809898	12.39263154	3.387686146	14.49705919	11.7499086	7.784793517	16.85089817	1.656906224	0	0	0	0	0	0	0	0	0	0	0	0	0	0	0	0	0	0	0	0	0	0	0	0	0
ENSG00000007237.19	33.22797139	23.4516768	47.77894362	55.79335119	38.33639221	19.5667046	24.56628726	33.15647229	29.66311429	43.05573465	40.23226365	34.32009437	15.40610905	31.54135098	65.31349842	31.87311881	34.9663034	37.6204886	44.0399199	55.29592575	59.78629964	58.15698686	62.7695957	26.17911833	71.52597594	57.10869071	143.5903003	330.4067129	100.5214749	141.3159377	94.51131685	207.1128405	58.52645976	24.85407897	79.2216944	70.9963212	69.70309354	47.88037459	13.21663765	128.3587448	0	40.98440644	93.07467408	81.04804112	85.33418158	59.26691239	29.56629902	17.13162244	62.53344135
ENSG00000007255.10	4.347585042	6.61053977	8.78693216	7.297864502	2.100624231	6.755171825	11.7490939	17.76893819	5.778528758	20.46911975	4.29963123	8.845385146	11.65867712	17.25847507	12.33313401	6.129445926	8.448234378	20.80191723	25.16566851	15.11836172	13.82342188	12.36408382	28.22525444	1.988287468	73.86151801	63.59129884	74.72205074	112.8218044	34.85417975	107.8038725	49.64834999	75.94137484	54.86855603	74.56223692	115.2315555	205.8893315	157.9936787	143.6411238	26.4332753	220.0435626	168.2399164	150.2761569	171.8301675	110.5200561	145.5700745	165.1006845	103.4820466	59.96067854	76.42976165
ENSG00000007264.15	4.968668619	0.314787608	9.88529868	6.59161955	4.726404519	1.397621757	1.281719335	10.80791086	5.778528758	41.64407122	10.13484504	4.953415682	0.832762651	2.975599149	11.11719122	3.269037827	4.458790366	5.311127803	3.710322922	9.112437203	5.183783206	12.36408382	18.95726045	0.662762489	4.671084143	8.952173138	3.787753724	5.820172449	0.50513304	4.845117864	2.392691566	0.690376135	0	62.13519743	43.21183331	42.59779272	9.293745805	0	52.8665506	27.50544532	30.58907571	3.415367203	21.47877094	29.47201495	15.05897322	16.93340354	0	25.69743366	6.94816015
ENSG00000007306.15	3.415959676	0	3.29509956	4.943714662	3.28222536	3.494054392	0.640859668	5.312362964	3.467117255	15.52829774	4.913864262	3.538154059	1.45733464	1.78535949	5.384889497	3.269037827	1.877385417	2.655563901	1.290547103	6.420126211	7.257296488	2.747574182	5.476541907	0.662762489	0	0	0	0	0	0	0	0	0	0	0	0	0	0	0	0	0	0	0	0	0	0	7.391574756	0	0
ENSG00000007312.13	4.658126831	2.203513257	1.37295815	4.237469711	4.857693533	0.931747838	1.068099446	4.213253385	0.770470501	7.058317156	5.528097295	3.891969464	1.040953314	2.975599149	3.995240595	0.408629728	0.704019532	0.885187967	1.290547103	0.828403382	1.036756641	4.579290304	5.897814361	0	1.167771036	0	0	0	0	0	0	0	0	4.142346495	0	0	0	0	0	0	0	0	0	0	0	0	0	0	0
ENSG00000007314.12	16.76925659	3.462663689	17.02468106	11.53533421	9.977965095	4.65873919	4.058777894	22.53174636	8.089940261	74.11233014	12.89889369	18.0445857	4.372003919	8.629237533	23.27661912	4.494927012	7.50954167	9.515770647	6.93669068	13.6686558	17.97044845	22.89645152	24.43380235	1.325524979	32.40564624	51.86086508	0.688682495	1.343116719	4.041064318	2.826318754	1.196345783	1.38075227	1.219301245	24.85407897	0	0	0	0	13.21663765	0	45.88361356	3.415367203	0	0	0	0	7.391574756	25.69743366	0
ENSG00000007341.19	62.10835774	54.61565001	51.62322644	76.03903981	96.62871461	42.86040055	67.29026509	77.30404037	42.76111281	36.70324921	96.74170267	82.08517416	24.77468888	70.22413993	60.27602115	70.89725788	60.07633336	68.60206745	59.20384836	60.47344689	53.22017425	34.80260631	41.70597298	25.84773709	59.84826558	104.0304258	162.8734101	190.2748685	286.4104336	184.5182387	288.3193337	226.7885603	238.3733934	86.9892764	568.9558052	482.7749842	353.1623406	855.8616957	26.4332753	1201.071112	30.58907571	594.2738934	937.9063311	427.3442168	286.1204912	296.3345619	620.8922795	51.39486732	715.6604955
ENSG00000007350.17	131.0486348	236.5628875	99.95135332	138.6594255	199.5593019	216.1654984	264.8886626	9.159246489	72.03899185	12.70497088	53.74539037	165.9394253	46.63470847	146.994598	61.49196394	281.1372531	292.8721251	101.1327252	261.4971068	258.0476535	62.20539847	16.94337412	32.85925144	4.307956182	0	0	0	19.69904521	0	2.01879911	0	4.14225681	0	0	7.201972218	0	60.40934773	71.82056188	0	0	0	30.73830483	7.159590314	14.73600748	80.31452384	275.1678075	73.91574756	0	0
ENSG00000007372.24	3.415959676	5.82357075	10.43448194	7.533279486	9.715387066	3.494054392	2.349818781	7.144212262	9.630881263	14.11663431	7.370796394	9.553015958	2.290097291	7.736557789	9.553836205	4.699241876	6.570848961	6.417612762	8.549874558	13.04735327	10.36756641	26.55988376	29.06779935	2.651049958	3.503313107	1.543478127	4.132094972	9.849522606	12.12319295	4.441358042	2.392691566	2.76150454	12.19301245	37.28111846	208.8571943	56.79705696	27.88123742	125.6859833	105.7331012	45.84240887	382.3634463	71.72271127	93.07467408	66.31203364	45.17691966	29.63345619	110.8736213	42.8290561	125.0668827
ENSG00000007376.8	2.794876098	6.138358358	3.29509956	7.768694469	3.807381418	2.562306554	5.554117119	4.762808174	1.926176253	11.99913916	14.12735975	3.538154059	8.952198502	10.71215694	3.300416143	3.064722963	4.458790366	7.966691704	11.9375607	5.384621983	7.602882035	8.242722547	5.055269452	2.982431203	46.71084143	17.90434628	15.1510149	16.5651062	27.78231719	26.24438843	25.12326144	7.939325552	29.26322988	53.85050444	43.21183331	28.39852848	13.94061871	11.97009365	105.7331012	18.33696355	61.17815141	30.73830483	71.59590314	29.47201495	15.05897322	16.93340354	22.17472427	68.52648976	13.8963203
ENSG00000007384.15	36.64393107	78.53950822	33.22558723	99.81595318	67.61384242	48.21795062	31.18850382	45.97941738	72.03899185	97.40477675	173.8279483	55.90283412	88.27284104	77.36557789	36.6519898	33.71195259	19.24320053	50.45571413	47.26628765	31.27222767	48.72756213	37.55018049	45.91869752	31.48121825	47.58666971	42.90869194	19.28310987	34.92103469	98.50094276	10.90151519	84.3423777	18.98534371	61.57471288	66.27754393	86.42366662	56.79705696	32.52811032	35.91028094	132.1663765	146.6957084	30.58907571	27.32293763	207.6281191	66.31203364	25.0982887	59.26691239	36.95787378	162.7504132	34.74080075
ENSG00000007392.17	75.46165466	58.86528271	126.5867414	142.6614803	61.0493917	70.34696177	60.66804853	192.5273612	77.43228535	407.9707316	222.6594744	96.23779039	118.4604871	97.5996521	134.9696497	68.85410923	64.30045055	117.9512966	71.14140906	111.8344566	128.9034091	217.0583604	130.1731884	133.8780229	375.1464453	400.3782262	576.7715898	731.5509063	1226.968154	650.4570733	1286.66989	624.7904021	1334.525213	331.3877196	266.4729721	319.4834454	306.6936116	239.4018729	251.1161154	265.8859715	168.2399164	276.6447435	178.9897578	346.2961757	321.2580954	355.6014743	251.3135417	308.3692039	243.1856053
ENSG00000007402.12	54.9658966	32.58051744	77.16024803	76.74528476	22.18784344	61.02948339	23.7118077	39.01839004	47.38393581	105.1689256	70.32968226	27.24378625	74.32406663	29.45843158	48.46400547	23.90483911	37.54770835	46.47236827	39.36168665	49.70420292	47.34521995	36.1763934	53.08032925	25.51635584	112.9818477	132.4304233	601.2198184	1102.698826	185.8889586	715.0586448	222.5203156	871.2546823	153.0223063	49.70815795	619.3696108	347.8819739	199.8155348	383.0429967	26.4332753	586.7828336	45.88361356	157.1068914	515.4905026	449.448228	130.5111012	84.6670177	347.4040135	25.69743366	451.6304098
ENSG00000007516.14	2.173792521	0.314787608	2.47132467	2.118734855	0.525156058	1.630558716	1.068099446	3.297328736	0.385235251	11.99913916	3.37828168	4.953415682	0.208190663	1.19023966	2.779297805	0.817259457	2.346731772	2.876860893	6.775372292	1.449705919	2.073513282	10.99029673	16.85089817	2.319668713	49.92221178	62.97390759	76.09941573	85.95947002	30.30798239	49.66245811	38.28306505	70.07317769	48.16239918	414.2346495	576.1577774	610.5683623	260.2248825	664.3401974	422.9324048	1072.712368	856.4941198	618.1814638	715.9590314	626.2803177	446.7495388	893.2370367	783.5069241	496.8170507	562.8009722
ENSG00000007520.4	4.037043253	4.879207926	9.06152379	16.47904887	0.919023101	3.726991352	2.990678449	6.961027332	2.696646754	30.35076377	37.468215	8.49156974	3.955622594	7.438997874	7.121950625	2.656093235	7.50954167	19.69543227	6.93669068	8.698235512	9.33080977	2.289645152	0.421272454	2.319668713	60.72409386	89.83042701	118.7977304	59.99254678	44.4517075	87.21212156	73.57526565	92.16521401	66.45191786	82.84692991	705.7932774	674.4650514	162.6405516	371.072903	158.5996518	687.6361331	152.9453785	447.4131036	536.9692735	501.0242542	220.8649406	402.1683341	450.8860601	205.5794693	361.3043278
ENSG00000007541.17	10.24787903	4.879207926	6.86479075	23.30608341	8.139918894	5.590487028	4.486017673	8.79287663	4.237587756	35.99741749	22.72662221	12.0297238	3.747431931	7.141437959	14.07019514	5.516501333	4.693463544	8.851879671	7.581964231	13.04735327	5.183783206	19.23301928	29.4890718	3.976574937	28.61039038	59.26956009	42.69831471	66.26042481	136.8910538	45.62485989	136.3834193	41.07738003	166.43462	78.70458341	72.01972218	56.79705696	41.82185612	47.88037459	92.51646355	82.51633597	15.29453785	34.15367203	85.91508377	58.9440299	40.15726192	71.96696504	29.56629902	0	55.5852812
ENSG00000007545.16	36.64393107	152.8293837	66.17658283	149.9593448	89.40781881	68.94934001	150.8156418	39.56794483	143.3075132	76.935657	81.69299336	95.17634417	105.5526661	93.13625338	42.21058541	121.5673442	97.62404171	45.58718031	99.21080856	84.08294328	40.77909455	193.7039799	160.5048051	94.44365475	29.77816141	35.49999693	27.20295856	72.52830283	68.69809341	53.70005633	80.75334035	40.04181583	69.50017097	66.27754393	72.01972218	99.39484968	92.93745805	89.77570235	13.21663765	27.50544532	91.76722712	71.72271127	50.1171322	88.41604486	165.6487054	156.6339827	133.0483456	59.96067854	118.1187226
ENSG00000007866.22	44.40747578	80.27084007	47.77894362	123.8282815	69.05802158	62.66004211	36.95624083	134.8241083	103.2430471	83.28814244	109.0263633	92.69963633	124.081635	86.88749516	68.09279622	44.54064039	41.53715236	85.86323281	56.78407254	61.92315281	59.44071409	103.9498899	84.25449087	81.85116745	52.54969661	52.1695607	11.01891992	10.29722818	125.7781269	16.15039288	176.461003	9.320077821	123.1494258	74.56223692	0	0	4.646872903	5.985046823	79.2998259	18.33696355	61.17815141	3.415367203	21.47877094	29.47201495	30.11794644	12.70005265	0	42.8290561	0
ENSG00000007908.16	43.16530863	31.0065794	46.6805771	11.7707492	104.1121884	72.4433944	62.59062753	19.96715735	16.95035102	45.87906151	9.213495492	25.47470922	5.829338559	28.86331175	19.10767241	37.38962015	51.86277216	40.71864649	20.0034801	163.1954663	65.31566839	71.43692874	60.66323343	43.41094306	0	0	0	0	0.50513304	0	0	0	0	0	0	0	0	0	0	0	0	0	0	0	0	4.233350885	0	0	0
ENSG00000007923.16	9.937337239	13.06368574	13.45498987	34.37058765	21.66268738	13.27740669	16.66235136	20.69989707	19.64699778	27.52743691	24.87643783	24.76707841	16.2388717	19.34139447	16.15466849	17.16244859	23.23264454	25.89174804	18.39029622	27.13021076	17.27927735	19.69094831	18.95726045	11.26696232	330.7711459	276.5912804	325.402479	272.652694	214.1764089	240.2370941	289.5156795	273.3889494	210.3294648	211.2596713	273.6749443	248.4871242	176.5811703	179.5514047	436.1490425	174.2011537	183.5344542	174.1837274	272.0644319	243.1441234	210.8256251	190.5007898	199.5725184	214.1452805	159.8076835
ENSG00000007933.13	5.589752197	5.351389338	14.27876476	11.53533421	21.66268738	4.65873919	8.544795567	17.76893819	13.86846902	33.17409063	20.5768066	15.92169326	2.91466928	8.926797448	14.07019514	11.64594726	8.917580733	7.302800729	7.743282619	12.21894989	6.566125394	14.65372897	15.16580836	1.656906224	0	2.778260629	1.033023743	1.343116719	3.030798239	0	4.785383132	0.690376135	4.87720498	0	0	0	0	0	0	0	0	0	0	0	0	0	0	0	0
ENSG00000007944.15	244.3963877	204.2971577	184.800167	197.0423415	182.623019	217.3301832	165.9826539	153.3257862	121.7343392	236.4536247	162.1575207	172.3081026	191.9517911	152.9457963	305.2016402	190.4214534	220.5927865	173.0542476	234.3956176	205.0298371	162.4252071	227.1327991	292.7843558	206.7818967	141.8841808	92.29999201	112.2552467	72.08059725	455.6300019	103.3625144	242.8581939	101.4852918	357.2552648	202.9749783	453.7242497	354.981606	65.05622064	125.6859833	79.2998259	238.3805261	260.0071435	92.21491449	264.9048416	368.4001869	45.17691966	42.33350885	214.3556679	42.8290561	340.4598474
ENSG00000007952.18	18.94304911	26.44215908	23.06569692	14.36031402	37.81123615	28.88418298	54.25945185	15.02116424	38.9087603	62.11319097	14.12735975	27.95141706	20.61087562	35.11206996	29.8774514	44.54064039	45.05725002	29.43249991	31.29576725	37.07105135	25.22774493	43.96118692	34.1230688	44.07370555	2.043599313	0.617391251	1.033023743	1.343116719	0	4.441358042	0.598172891	0	0.609650623	33.13877196	43.21183331	21.29889636	83.64371225	119.7009365	105.7331012	45.84240887	229.4180678	44.39977364	35.79795157	66.31203364	105.4128125	76.20031593	51.74102329	145.6187907	41.6889609
ENSG00000007968.7	44.40747578	10.23059726	68.92249913	86.3972991	37.28608009	28.1853721	10.89461435	61.55013641	24.26982078	189.8687315	59.8877207	60.14861899	9.784961153	35.40962988	66.18202898	20.63580128	26.7527422	54.88165396	13.87338136	38.10655558	44.58053557	11.90615479	14.7445359	5.63348116	21.01987864	31.17825817	34.08978352	194.3042187	9.092394716	163.5227279	31.10499036	154.9894423	14.02196432	4.142346495	129.6354999	56.79705696	120.8186955	155.6112174	13.21663765	110.0217813	30.58907571	64.89197686	71.59590314	44.20802243	125.4914435	169.3340354	44.34944853	17.13162244	83.3779218
ENSG00000008018.9	2560.72759	2725.116323	2151.150829	2198.069705	3090.674688	4664.09674	3044.083421	2024.743029	2503.258658	1139.212389	2309.516203	3506.310672	2842.42712	3344.275884	1935.433509	2619.725189	2870.052957	3539.645384	3514.805035	3137.163608	3042.189571	1399.889046	999.6795342	1053.792358	324.640348	271.6521504	965.1885171	227.8821367	273.2769745	590.2968598	319.424324	274.4245136	306.6542631	2303.144651	1476.404305	1916.900672	1844.808542	1759.603766	2141.095299	1622.821274	2003.584459	1977.497611	1832.85512	1856.736942	1771.939182	2036.241776	1773.977941	2072.926315	2146.981486
ENSG00000008056.14	4.658126831	2.046119453	4.11887445	7.062449518	6.433161706	2.795243514	0.640859668	4.579623245	2.311411503	11.29330745	7.67791291	1.769077029	4.788385245	1.19023966	8.511599528	1.430204049	4.693463544	2.43426691	1.613183879	3.520714374	3.455855471	13.27994188	12.21690118	1.325524979	20.72793589	31.17825817	10.33023743	37.15956256	20.20532159	9.286475906	42.47027529	18.98534371	32.31148299	8.284692991	7.201972218	14.19926424	4.646872903	0	0	27.50544532	15.29453785	13.66146881	14.31918063	7.368003738	15.05897322	21.16675442	14.78314951	34.26324488	13.8963203
ENSG00000008083.14	224.832255	124.6558928	159.537737	146.89895	129.3196792	159.5618173	115.1411203	177.506197	135.2175729	269.6277154	292.9891566	162.4012713	145.9416546	163.6579532	220.9541755	147.7196468	203.4616446	208.4617663	146.1544594	196.7458032	196.2925907	131.8835608	178.1982482	123.9365855	2041.555713	2289.90415	554.7337499	835.4185992	816.2949923	674.6826626	976.8163317	1005.187652	950.4453205	1014.874891	223.2611388	227.1882278	283.4592471	377.0579499	713.6984331	256.7174897	780.0214305	225.4142354	143.1918063	257.8801308	321.2580954	321.7346673	399.1450368	513.9486732	298.7708865
ENSG00000008086.13	151.2338511	399.1506871	172.4435436	272.6105514	157.2842393	781.2705622	188.1991224	79.13588967	385.6204858	85.40563759	190.4122402	111.8056682	699.1042458	150.267757	121.4205729	194.3034358	159.5777605	112.1975748	187.2906483	169.2013908	136.1607055	147.4531478	168.0877093	138.5173603	480.2458385	450.6956132	484.8324767	1217.311453	288.9360988	614.1186893	267.9814554	982.7504281	333.4788905	20.71173248	43.21183331	35.4981606	106.8780768	95.76074917	79.2998259	55.01089065	45.88361356	61.47660966	78.75549345	81.04804112	130.5111012	131.2338774	125.6567708	51.39486732	62.53344135
ENSG00000008118.10	10.55842082	4.564420317	7.96315727	14.12489904	7.877340865	11.64684797	3.204298338	9.159246489	8.860410762	16.23412946	15.35582582	8.137754335	4.580194582	5.653638384	16.67578683	5.107871605	6.805522138	7.966691704	4.032959697	8.284033821	8.985224223	10.99029673	19.3785329	1.656906224	4.671084143	0.926086876	0	0	39.4003771	0	28.1141259	0	31.70183237	8.284692991	0	0	0	0	0	9.168481774	15.29453785	0	0	7.368003738	0	0	0	0	0
ENSG00000008128.23	2.48433431	4.249632709	6.04101586	8.239524437	5.908005649	1.863495676	5.981356897	4.762808174	6.548999259	9.175812303	16.8914084	8.137754335	6.453910548	10.11703711	6.427126174	3.064722963	4.928136721	5.975018778	5.484825188	6.627227057	5.529368753	3.663432243	8.004176633	4.307956182	3.795255866	6.482608135	6.198142457	7.610994741	7.576995597	12.9203143	11.36528494	11.39120623	18.28951868	0	7.201972218	0	13.94061871	0	0	0	0	0	7.159590314	7.368003738	0	12.70005265	7.391574756	8.56581122	0
ENSG00000008130.15	46.27072652	61.06879597	57.6642423	62.62038572	36.62963502	53.10962677	30.97488393	59.16873232	58.55575808	98.81644018	99.81286783	33.61246356	66.41282144	32.73159064	70.35097569	35.14215664	43.1798646	50.01312014	43.07200957	50.53260631	40.43350901	113.5663995	108.6882932	51.69547418	50.79804006	73.77825448	561.6205749	96.70440377	49.5030379	104.1700341	38.28306505	186.4015564	431.0229901	82.84692991	201.6552221	149.0922745	204.4624077	161.5962642	92.51646355	210.8750808	76.47268927	204.9220322	207.6281191	257.8801308	155.6093899	211.6675442	170.0062194	77.09230098	194.5484842
ENSG00000008196.13	3.415959676	1.57393804	7.13938238	6.120789582	8.92765298	3.959928311	1.922579003	14.28842452	10.01611651	17.64579289	7.67791291	11.32209299	3.122859942	3.570718979	23.62403134	3.064722963	6.336175784	4.647236827	3.710322922	6.834327902	8.985224223	17.85923219	19.3785329	3.976574937	0	0	0	0.447705573	0	0	0	0.345188067	0	0	0	0	0	0	0	0	0	0	0	7.368003738	0	4.233350885	0	0	0
ENSG00000008197.5	4.347585042	0.472181412	6.86479075	4.472884695	5.514138605	2.329369595	1.495339224	5.495547894	6.934234509	14.11663431	2.764048648	9.553015958	1.040953314	1.487799575	4.516358933	3.269037827	2.816078126	3.76204886	2.742412594	3.934916065	5.8749543	3.663432243	8.846721541	0	0	0.308695625	0	0	0.50513304	0	0	0	0	0	0	0	0	0	0	0	0	0	0	0	0	0	0	0	0
ENSG00000008226.20	19.87467448	1.416544236	43.38547754	37.19556746	14.04792454	10.01628926	2.990678449	53.85636936	14.25370427	150.3421554	42.68919578	29.36667869	1.665525303	14.58043583	59.23378447	7.151020247	12.20300521	27.88342096	8.549874558	29.61542091	21.42630392	24.27023861	29.4890718	4.307956182	24.81513451	20.99130253	12.39628491	11.19263933	68.19296037	18.57295181	61.61180782	10.01045396	82.30283404	426.661689	633.7735552	766.760269	195.1686619	514.7140268	660.8318825	1742.011537	932.9668091	184.429829	708.7994411	375.7681906	110.4324703	465.6685973	354.7955883	959.3708566	250.1337654
ENSG00000008256.16	120.1796722	315.1023957	182.6034339	187.6257422	165.1615801	225.9488507	233.7001588	83.16595812	268.8942049	168.69378	153.8653747	160.9860097	201.5285616	190.7359055	84.76858305	189.8085088	158.6390678	80.55210501	170.513536	184.5268534	101.2565653	92.95959317	96.05011959	128.9073042	32.98953176	59.26956009	43.73133845	77.45306413	117.6959983	60.16021348	133.9907277	63.85979248	146.3161494	24.85407897	43.21183331	56.79705696	60.40934773	35.91028094	66.08318825	110.0217813	15.29453785	61.47660966	78.75549345	66.31203364	60.23589288	160.8673336	88.69889707	42.8290561	76.42976165
ENSG00000008277.15	134.4645945	87.66834886	157.8901872	91.34101376	84.55012528	127.6494538	164.7009346	134.8241083	122.5048097	172.9287703	47.29594353	101.8988369	82.85988381	138.6629204	103.0077249	176.9366724	163.3325313	135.212462	121.4727461	139.1717682	113.3520594	133.2573478	116.6924699	129.9014479	164.0718305	123.7869458	54.06157588	246.6857707	57.58516654	79.54068494	64.00449939	231.6211933	66.45191786	33.13877196	43.21183331	28.39852848	18.58749161	53.86542141	52.8665506	0	45.88361356	58.06124246	7.159590314	51.57602617	55.21623514	67.73361416	103.4820466	25.69743366	34.74080075
ENSG00000008282.9	763.9328002	570.5525397	473.9451534	493.9006363	703.7091172	590.0293184	451.8060656	522.0770499	483.4702394	194.8095535	424.7421422	563.2741261	548.3742059	443.3642733	541.2682475	426.2008067	421.4730262	403.424416	357.3202292	360.3554712	406.4086033	581.1119396	418.7448196	706.5048138	149.4746926	124.0956414	181.1234963	170.1281177	180.8376282	110.2264314	152.5340873	131.8618418	167.6539212	376.9535311	453.7242497	702.8635799	292.7529929	269.327107	436.1490425	1118.554776	290.5962192	321.0445171	1002.342644	493.6562504	296.1598067	338.6680708	465.6692096	642.4358415	375.2006481
ENSG00000008283.16	45.02855936	28.80306614	51.07404318	50.37880656	15.88597074	27.0206873	29.47954471	50.00948583	21.18793878	83.99397415	39.00379758	22.64418597	40.38898859	36.59986954	44.46876488	22.47463506	36.84368882	40.93994348	29.84390176	44.94088348	33.52179806	45.33497401	63.61214061	37.44608065	49.0463835	121.9347721	108.1231518	111.9263933	8.587261676	112.2452305	9.570766263	95.27190662	26.21497677	82.84692991	230.463111	234.28786	92.93745805	161.5962642	26.4332753	220.0435626	45.88361356	119.5378521	300.7027932	250.5121271	120.4717858	97.36707035	162.6146446	128.4871683	187.6003241
ENSG00000008294.21	757.7219644	1016.60658	550.5562181	992.5095722	996.3523304	799.439645	885.8816804	275.3269495	939.9740112	393.1482656	887.2596159	732.3978901	681.6162301	725.4510726	334.0368549	763.3203326	621.6492463	452.3310512	642.3698206	604.3202672	418.5040975	254.6085409	332.3839665	458.6316427	355.8782232	345.1217093	310.5958054	397.1148433	550.0898803	218.4340637	598.1728915	390.0625162	461.5055213	153.2668203	259.2709999	156.1919066	292.7529929	221.4467325	198.2495648	210.8750808	198.8289921	211.7527666	157.5109869	198.9361009	200.7863096	283.6345093	199.5725184	248.4085254	180.6521639
ENSG00000008300.17	22.98009236	8.499265419	37.89364494	27.07272315	13.91663553	7.221045744	10.68099446	37.91928047	12.32752802	143.2838383	32.55435074	16.27550867	4.163813257	16.66335524	46.0321199	7.968279704	19.71254688	30.98157885	12.26019748	27.13021076	26.61008712	39.38189661	50.13142207	5.63348116	239.6850051	258.0695429	12.05194367	51.4861409	20.71045463	38.35718309	31.10499036	32.10249027	31.70183237	107.7010089	0	28.39852848	9.293745805	77.8056087	39.64991295	9.168481774	107.061765	40.98440644	21.47877094	14.73600748	20.07863096	33.86680708	36.95787378	51.39486732	13.8963203
ENSG00000008311.16	449.9750518	619.3446189	505.2485992	1027.586405	424.3260946	756.8121814	517.8146114	548.2724949	720.3899185	921.1103888	1004.271009	499.9411685	770.0972618	473.7153846	631.5954262	524.0676267	455.2659637	424.4476302	522.1876216	496.4207267	577.1278636	497.768856	650.4446695	514.3036918	883.4187886	807.5477562	40.28792597	16.11740063	373.7984494	11.30527502	402.570356	39.35143969	390.1763984	488.7968865	21.60591665	7.09963212	27.88123742	23.94018729	211.4662024	0	734.137817	13.66146881	42.95754188	7.368003738	5.01965774	25.40010531	7.391574756	188.4478468	13.8963203
ENSG00000008323.16	12.42167155	3.934845101	12.35662335	8.004109453	6.301872692	4.891676149	4.699637562	13.5556848	4.622823006	24.70411005	15.35582582	8.137754335	4.163813257	5.356078469	11.29089733	2.247463506	3.050751303	7.081503737	4.516914861	3.313613528	1.727927735	12.36408382	20.22107781	2.319668713	16.05685174	25.93043254	0	0	2.525665199	2.422558932	1.794518674	0.345188067	3.048253113	20.71173248	14.40394444	14.19926424	0	0	52.8665506	45.84240887	61.17815141	3.415367203	0	0	0	4.233350885	0	17.13162244	0
ENSG00000008324.12	344.7013855	517.8256153	238.0709432	211.1672406	680.8648287	424.4111402	581.6869582	305.5524629	361.350665	94.58144989	188.8766576	506.6636612	282.0983481	470.4422255	261.0802876	543.4775388	427.809202	290.5629502	573.6481874	408.6099682	423.3422951	133.7152769	72.8801346	201.4797968	268.5873382	197.2565047	85.74097066	28.65315667	69.70835949	65.81285099	59.81728915	40.04181583	84.74143653	683.4871718	108.0295833	177.490803	74.34996644	155.6112174	489.0155931	128.3587448	489.4252113	129.7839537	64.43631282	125.2560635	115.452128	93.13371947	162.6146446	479.6854283	125.0668827
ENSG00000008382.16	3.415959676	6.767933574	4.39346608	5.41454463	3.150936346	2.562306554	9.185655235	5.678732823	4.622823006	21.88078318	2.456932131	3.184338653	4.788385245	6.546318129	5.384889497	5.720816197	7.978888024	4.647236827	8.065919395	8.076932975	7.257296488	11.44822576	16.85089817	6.627624895	21.60376416	8.643477513	23.41520484	15.66969506	15.65912423	27.85942772	22.73056988	14.15271077	24.3860249	82.84692991	79.2216944	63.89668908	51.11560193	29.92523412	92.51646355	91.68481774	61.17815141	34.15367203	78.75549345	58.9440299	35.13760418	63.50026327	22.17472427	42.8290561	13.8963203
ENSG00000008394.13	285.077362	240.182945	143.3368309	191.8632119	296.1880165	201.024596	257.1983466	331.7479078	207.2565648	161.6354629	187.0339585	324.4487272	170.5081529	264.8283243	341.6799239	239.252706	191.2586394	343.8955252	264.8847929	278.7577381	375.6514896	348.0260631	264.5591013	584.5565157	435.5785964	364.8782293	34.43412476	7.610994741	19.70018855	16.95791252	10.16893915	18.29496758	18.8991693	2261.721187	151.2414166	99.39484968	41.82185612	95.76074917	2180.745212	403.4131981	2294.180678	44.39977364	257.7452513	132.6240673	15.05897322	21.16675442	96.09047182	2072.926315	152.8595233
ENSG00000008405.12	480.0976053	1124.106549	613.9868847	918.8246823	1131.054859	711.1565374	1181.958847	562.3777344	1517.056417	299.9784791	382.0529464	889.1381149	609.9986421	970.3428826	309.7179991	1240.80417	714.8144977	618.525092	777.3933113	619.6457298	545.6795788	583.4015847	257.8187421	944.1051662	92.83779735	110.5130339	79.88716945	55.51549105	145.9834485	84.78956262	96.30583552	79.04806745	203.6233079	95.2739694	115.2315555	42.59779272	139.4061871	65.83551505	92.51646355	55.01089065	61.17815141	81.96881288	85.91508377	95.78404859	115.452128	46.56685973	133.0483456	119.9213571	76.42976165
ENSG00000008438.5	0.310541789	0	0	0.470829968	0.131289014	0.232936959	0	1.282294509	0.385235251	5.646653725	0.614233033	0	0.208190663	0	1.737061128	0.204314864	0.234673177	1.327781951	0	0.621302537	0.345585547	1.373787091	0.421272454	0	3.795255866	3.086956255	0	0	0	0	0	0	1.219301245	0	0	0	0	0	0	0	0	0	0	0	0	0	0	0	0
ENSG00000008441.18	4.347585042	7.554902594	10.70907357	16.71446386	23.89460062	3.959928311	6.835836454	12.82294509	13.86846902	40.23240779	17.19852492	26.53615544	5.621147896	8.331677618	14.9387257	10.21574321	8.682907556	10.17966162	9.517784886	12.63315158	6.911710941	15.56958703	27.80398199	1.325524979	1.459713795	2.160869378	10.33023743	17.90822292	58.59543262	20.59175092	68.78988252	25.19872892	92.057244	0	0	0	9.293745805	11.97009365	0	0	0	6.830734407	0	0	0	0	0	0	0
ENSG00000008513.16	32.29634603	16.84113703	35.42232027	34.37058765	24.15717865	16.30558716	11.53547402	41.58297906	19.26176253	78.34732043	26.41202041	26.18234003	5.829338559	21.72187379	105.0921983	27.17387694	29.8034935	31.42417283	49.68606347	52.18941307	63.9333262	135.546993	111.6372004	26.51049958	14.88908071	13.27391189	32.71241853	61.78336908	367.2317199	80.7519644	489.3054252	64.89535668	257.2725627	8.284692991	7.201972218	21.29889636	60.40934773	11.97009365	13.21663765	45.84240887	0	13.66146881	21.47877094	29.47201495	25.0982887	46.56685973	0	8.56581122	27.7926406
ENSG00000008516.18	13.04275513	13.85065476	3.56969119	36.25390752	4.332537476	17.93614588	1.281719335	5.861917753	13.09799852	17.64579289	16.8914084	3.184338653	24.98287954	1.487799575	3.821534482	1.430204049	1.64271224	5.311127803	0.806591939	2.485210146	2.764684376	11.44822576	18.11471554	2.651049958	80.57620147	54.02173446	80.92019319	57.30631335	19.70018855	66.21661081	15.55249518	32.79286641	10.97371121	99.41631589	86.42366662	92.29521756	60.40934773	65.83551505	26.4332753	247.5490079	45.88361356	133.1993209	336.5007447	184.2000934	70.27520836	12.70005265	162.6146446	34.26324488	138.963203
ENSG00000008517.19	11.80058797	29.59003516	12.90580661	15.06655897	22.18784344	15.14090237	58.95908941	19.41760256	12.32752802	11.99913916	18.7341075	15.21406245	9.57677049	74.98509857	7.295656738	44.54064039	15.72310287	44.25939836	118.7303335	44.1124801	17.27927735	11.90615479	8.004176633	3.976574937	4.671084143	13.27391189	17.21706238	2.238527865	31.31824847	16.15039288	22.73056988	10.70083009	25.60532615	4.142346495	86.42366662	141.9926424	32.52811032	11.97009365	13.21663765	174.2011537	0	20.49220322	121.7130353	44.20802243	15.05897322	8.46670177	14.78314951	8.56581122	48.63712105
ENSG00000008710.20	4.037043253	1.731331845	5.76642423	7.768694469	4.988982548	2.096432635	0.854479557	10.99109579	1.540941002	54.3490421	22.4195057	7.430123523	1.873715965	3.570718979	10.59607288	2.043148642	2.816078126	9.294473655	2.097139043	6.00592452	6.566125394	29.76538698	49.71014961	2.319668713	71.52597594	85.50868825	24.10388733	87.75029231	275.2975067	39.16470274	265.5887638	35.20918288	249.9567552	49.70815795	72.01972218	56.79705696	4.646872903	83.79065552	39.64991295	64.17937242	61.17815141	44.39977364	85.91508377	73.68003738	55.21623514	105.8337721	29.56629902	42.8290561	0
ENSG00000008735.14	7.763544718	4.721814121	16.20090617	14.595729	10.76569918	6.056360947	7.69031601	10.25835607	12.71276327	30.35076377	15.35582582	9.199200552	9.368579827	6.843878044	12.33313401	4.903556741	3.754770835	7.745394712	5.968780352	10.56214312	4.492612112	16.02751606	42.54851789	3.313812447	1.167771036	0.617391251	0	14.77428391	3.030798239	0.403759822	23.32874277	0.690376135	6.706156848	41.42346495	0	7.09963212	0	0	0	0	15.29453785	3.415367203	0	0	0	21.16675442	0	0	0
ENSG00000008838.20	49.68668619	57.29134467	57.6642423	65.20995055	43.06279673	38.20166136	36.10176127	84.63143756	46.22823006	129.8730357	100.7342174	37.50443302	64.12272415	36.30230962	71.39321237	36.98099042	48.81202085	46.02977429	36.94191083	60.47344689	37.66882463	62.73627716	58.1355987	37.11469941	191.5144499	191.6999834	257.9115945	160.2785951	257.1127173	243.8709325	254.8216518	175.0103502	295.0709013	182.2632458	360.0986109	404.6790308	162.6405516	269.327107	211.4662024	449.2556069	107.061765	239.0757042	343.6603351	316.8241607	250.982887	165.1006845	354.7955883	137.0529795	305.7190466
ENSG00000008853.17	9.005711872	7.554902594	12.35662335	10.59367428	7.089606778	6.289297906	7.049456343	13.92205466	6.934234509	22.5866149	39.61803062	4.953415682	9.57677049	9.521917278	5.906007836	5.107871605	4.224117189	15.26949243	6.13009874	9.112437203	8.985224223	9.158580608	17.69344308	11.92972481	48.75444074	32.10434505	3.787753724	8.506405887	287.4206996	15.34287324	294.3010626	13.8075227	304.2156606	53.85050444	7.201972218	28.39852848	4.646872903	41.89532776	132.1663765	55.01089065	183.5344542	10.24610161	14.31918063	7.368003738	25.0982887	29.63345619	14.78314951	102.7897346	6.94816015
ENSG00000008869.12	115.5215454	153.7737466	193.8616908	117.001247	87.83235064	159.7947542	170.0414318	115.9560606	194.1585663	271.0393788	167.9927345	114.6361915	222.3476279	141.3409596	117.7727445	161.000113	145.732043	104.8947741	124.5377955	113.4912633	91.58016997	149.7427929	161.7686225	168.6730536	187.4272512	192.9347659	795.428282	1282.676467	303.0798239	755.0308672	290.7120252	1139.465811	253.0050084	33.13877196	302.4828332	319.4834454	381.043578	353.1177626	26.4332753	348.4023074	45.88361356	283.4754779	200.4685288	279.984142	336.3170686	275.1678075	251.3135417	34.26324488	298.7708865
ENSG00000008952.17	2350.490799	1988.670714	2214.856087	3191.991767	1611.178785	3472.158318	1944.581851	2353.743163	2887.338203	2537.465018	2978.723093	1532.020707	4341.608083	1589.565066	1703.362142	1747.096404	1817.074411	1794.276009	1322.649462	1475.386423	1620.796216	1761.65298	3391.243258	3052.352645	345.3682838	342.9608399	182.5008612	176.3959958	323.7902785	168.7716056	326.6023987	209.5291569	296.8998532	571.6438164	288.0788887	234.28786	348.5154677	400.9981371	211.4662024	119.1902631	321.1852949	426.9209004	451.0541898	309.456157	256.0025447	215.9008951	436.1029106	411.1589385	333.5116872
ENSG00000008988.11	4014.994786	5361.462541	5352.889235	3045.799062	4492.184917	7192.627435	6849.935366	3346.239112	3620.055649	2176.079179	2069.658204	3276.330658	4264.785728	4012.000333	4722.026971	5501.586348	6869.587916	4840.207804	6445.637507	5954.149309	5017.902143	2476.938125	3478.867928	4690.701519	604.0295683	857.2477519	2872.839029	2174.505968	2188.236328	3453.761518	1793.322329	1681.065889	2061.838405	14328.37653	14605.59966	15214.51163	8633.889853	11796.52729	15172.70002	12139.06987	11394.4307	12650.52012	18593.45604	19959.92213	8071.609646	10443.67663	13275.26826	11272.60756	14966.33696
ENSG00000009307.16	1699.59521	1587.946089	1948.502206	1742.777126	1253.416221	2007.683654	1552.375735	1713.328648	1667.298164	1711.64191	1938.519452	1523.175322	2371.29165	1683.593999	1829.299074	1437.968014	1869.875876	2011.589655	1648.673924	1750.002145	1710.994043	1443.392304	1481.19395	1638.680255	3224.799715	3334.838842	3054.306867	3514.041043	2886.330189	3185.261236	3289.950903	3007.96882	2675.146932	1888.910002	2110.17786	2342.8786	2184.030264	1771.57386	1757.812807	2044.571436	2324.769754	2366.849472	1961.727746	2144.089088	2183.551117	2243.675969	2106.598805	2030.097259	2244.255729
ENSG00000009335.18	439.7271728	782.4045999	515.6830811	723.4302456	580.0348657	649.1953061	831.1949888	384.8715375	851.7551389	417.1465439	586.5925463	528.9540317	588.7631945	557.0321608	274.108246	637.4623763	629.6281344	416.2596415	503.9586438	517.9592146	416.4305842	599.4291008	453.7104333	694.575089	366.972048	410.2564862	246.5483333	316.9755457	246.5049234	268.5002816	218.3331054	326.8930999	242.6409478	107.7010089	216.0591665	255.5867563	306.6936116	239.4018729	145.3830142	256.7174897	214.1235299	310.7984155	178.9897578	184.2000934	371.4546727	359.8348252	184.7893689	188.4478468	194.5484842
ENSG00000009413.16	353.7070973	409.6960719	586.5277217	392.6721932	495.0908733	463.0786755	518.8827108	280.8224974	351.7197837	688.1859227	337.5210515	422.4555946	288.96864	512.3981735	311.2813542	547.563836	482.0187059	547.2674607	458.4668584	493.1071132	404.6806756	212.0211411	386.7281131	369.4900879	112.9818477	110.2043383	393.9263873	1059.719091	845.0875756	484.5117864	797.9626372	775.6375876	669.3963835	16.56938598	165.645361	134.8930103	167.2874245	239.4018729	92.51646355	155.8641902	76.47268927	218.583501	136.032216	117.8880598	281.1008334	241.3010004	214.3556679	59.96067854	236.2374451
ENSG00000009694.13	271.4135233	379.7912492	217.2019793	592.5395145	303.4089123	547.6347918	225.7962229	48.72719132	194.5438015	173.634602	402.3226365	157.801671	158.8494757	120.2142056	94.14871314	127.2881604	177.1782488	32.3093608	124.2151587	191.1540804	55.29368753	67.7734965	136.0710028	31.48121825	8.758282769	13.58260752	241.7275558	355.0305194	152.550178	280.6130763	154.9267789	537.8030091	301.1674075	4.142346495	93.62563884	99.39484968	69.70309354	83.79065552	0	27.50544532	0	44.39977364	57.27672251	22.10401121	25.0982887	42.33350885	51.74102329	8.56581122	48.63712105
ENSG00000009709.12	10.24787903	2.833088473	13.7295815	32.01643781	10.37183214	13.74328061	4.913257451	25.46270524	19.64699778	69.87733984	50.36710869	15.56787786	15.82249037	8.034117703	19.97620297	5.925131062	16.66179558	18.36765032	5.323506801	14.28995834	15.55134962	12.82201285	15.58708081	6.959006139	0	0	0	0.447705573	2.020532159	0	0	0.345188067	0	0	0	0	0	0	0	0	0	0	0	0	0	0	0	0	0
ENSG00000009724.17	2.794876098	0.944362824	9.88529868	7.297864502	2.494491274	3.494054392	1.281719335	12.45657523	1.540941002	35.99741749	9.827728525	8.49156974	0	3.570718979	10.76977899	1.838833778	2.581404949	4.868533819	1.451865491	8.284033821	11.40432305	13.27994188	15.16580836	1.656906224	18.68433657	24.07825879	17.56140363	6.267878022	15.65912423	19.78423128	47.25565843	27.26985733	21.33777179	20.71173248	36.00986109	21.29889636	51.11560193	23.94018729	39.64991295	0	61.17815141	13.66146881	14.31918063	7.368003738	25.0982887	42.33350885	22.17472427	34.26324488	34.74080075
ENSG00000009765.15	29.50146993	12.43411052	29.65589604	43.31635704	35.18545586	11.64684797	16.66235136	30.22551341	33.13023154	70.58317156	21.49815615	40.33495627	7.286673199	17.25847507	27.0981536	23.08757965	15.95777605	15.71208642	13.3894262	20.9171854	22.11747501	31.5971031	42.12724544	6.627624895	0	0	0	0	5.051330398	0	1.196345783	0	3.048253113	0	0	0	0	5.985046823	0	0	0	0	0	0	0	0	0	0	0
ENSG00000009780.16	183.2196553	121.6654105	136.7466317	64.97453556	173.8266551	112.7414884	209.9883511	127.4967111	97.07928313	87.52313273	100.1199843	192.1217654	63.91453349	172.8823106	123.8524584	233.3275749	273.1595782	180.3570483	227.9428821	195.9173999	207.3513282	85.17479965	93.94375732	127.5817792	30.07010417	12.34782502	40.63226722	69.39436382	25.76178503	56.52637508	19.14153253	56.95603113	43.2851942	8.284692991	108.0295833	35.4981606	69.70309354	107.7308428	26.4332753	100.8532995	45.88361356	68.30734407	50.1171322	81.04804112	115.452128	101.6004212	59.13259804	17.13162244	27.7926406
ENSG00000009790.15	9.937337239	1.57393804	15.37713128	13.1832391	11.94730031	5.124613109	5.34049723	15.57071903	15.79464527	51.52571524	14.12735975	11.67590839	6.245719885	5.653638384	20.67102742	12.25889185	11.96833204	9.737067639	5.323506801	13.87575665	15.55134962	24.27023861	32.43797899	1.988287468	27.7345621	22.84347628	6.886824953	6.715583595	7.576995597	20.99551075	18.54335964	7.939325552	5.486855603	74.56223692	21.60591665	106.4944818	83.64371225	83.79065552	52.8665506	36.6739271	290.5962192	85.38418008	28.63836126	51.57602617	80.31452384	55.0335615	88.69889707	102.7897346	125.0668827
ENSG00000009830.13	50.30776977	42.96850851	97.20543702	69.68283524	68.00770947	46.12151798	48.70533473	78.03678009	65.87522784	215.2786733	57.43078857	56.96428034	35.60060334	43.7413075	81.12075468	43.31475121	55.14819664	58.42240583	41.78146247	70.00008578	64.27891175	65.02592232	77.09285915	25.51635584	89.04254148	150.026074	106.4014455	171.4712345	192.4556882	140.1046582	186.0317692	135.6589105	156.68021	62.13519743	108.0295833	85.19558544	65.05622064	65.83551505	26.4332753	110.0217813	15.29453785	64.89197686	107.3938547	88.41604486	75.2948661	122.7671757	44.34944853	68.52648976	62.53344135
ENSG00000009844.16	637.852834	1024.948452	787.5287948	478.1278323	1038.889971	792.6844732	1260.357346	392.3821196	1276.284385	429.8515148	413.0717146	911.7823009	825.4759781	1012.001271	487.7667648	1283.301662	1010.737374	628.7047537	921.61195	718.2257323	598.2085819	599.4291008	372.8261221	791.0070312	236.4736347	202.1956347	105.3684218	95.36128705	161.1374397	95.69107782	172.8719656	99.7593515	163.9960175	401.8076101	187.2512777	191.6900672	130.1124413	215.4616856	370.0658542	247.5490079	489.4252113	150.2761569	272.0644319	154.7280785	210.8256251	118.5338248	162.6146446	462.5538059	194.5484842
ENSG00000009950.16	20.49575805	4.092238905	37.06987005	32.2518528	19.29948512	8.152793582	3.417918227	37.55291061	7.70470501	104.4630939	37.77533152	23.70563219	2.706478617	14.58043583	47.94288714	9.602798617	10.3256198	18.8102443	14.35733652	31.47932852	25.57333048	11.44822576	23.59125744	2.319668713	4.379141384	4.321738756	0	3.581644584	53.54410222	0	15.55249518	2.071128405	75.59667719	4.142346495	0	0	0	5.985046823	13.21663765	0	0	0	14.31918063	0	0	0	0	0	0
ENSG00000009954.11	376.9977315	330.0548071	376.1905331	526.623319	383.4952111	266.9457556	296.931646	436.8960575	254.2552653	497.6113595	882.3457516	367.6142067	273.3543403	345.1695013	366.6936041	233.5318898	275.0369637	432.6356189	352.8033143	387.0714803	369.7765353	366.8011533	564.0838164	410.9127435	1007.786404	1366.595534	1664.889932	2647.283053	1064.820448	1677.62206	1248.984997	2436.682568	1013.848985	231.9714037	230.463111	326.5830775	339.2217219	293.2672943	171.8162895	275.0544532	214.1235299	368.859658	300.7027932	375.7681906	386.513646	423.3350885	295.6629902	214.1452805	361.3043278
ENSG00000010017.13	290.6671142	578.5796237	357.2437106	324.1664329	426.5580078	532.9597633	458.4282822	205.1671214	529.6984695	285.1560131	212.5246294	340.7242358	396.395022	369.8669743	207.926217	440.9114769	410.6780601	289.6777622	420.879674	309.4086632	300.6594259	48.08254819	59.39941606	170.9927223	216.9134699	185.8347665	445.5775744	676.4831208	365.2111878	362.1725604	357.7073891	645.8468742	289.5840457	298.2489477	590.5617219	617.6679944	492.5685277	772.0710402	237.8994777	504.2664976	351.7743706	597.6892606	565.6076348	493.6562504	567.2213246	618.0692292	746.5490503	394.0273161	583.6454526
ENSG00000010030.14	14.59546407	20.61858833	17.57386432	24.9539883	39.12412629	10.9480371	39.30605961	8.42650677	16.56511577	21.88078318	19.96257357	31.84338653	13.74058375	39.27790877	6.427126174	49.23988227	42.24117189	19.03154129	52.58979445	39.97046318	14.16900743	19.69094831	19.3785329	4.307956182	0	0.308695625	8.952872439	6.715583595	0	2.422558932	1.794518674	3.797068742	7.925458093	0	7.201972218	7.09963212	13.94061871	0	0	0	30.58907571	23.90757042	21.47877094	7.368003738	25.0982887	25.40010531	29.56629902	0	34.74080075
ENSG00000010072.16	172.3506927	122.924561	175.4640516	194.2173617	164.6364241	152.8066454	128.3855534	189.0468475	187.2243317	201.1620389	134.8241507	158.5093018	125.955351	156.2189553	143.4812492	165.0864103	147.1400821	109.0994169	116.9558312	116.1835743	138.5798044	101.6602447	113.7435627	147.1332727	78.2406594	59.88695134	90.56174813	70.28977496	62.13136389	74.69556707	54.43373312	77.66731518	66.45191786	49.70815795	93.62563884	21.29889636	92.93745805	107.7308428	52.8665506	18.33696355	30.58907571	116.1224849	114.553445	58.9440299	120.4717858	76.20031593	73.91574756	51.39486732	76.42976165
ENSG00000010165.20	100.6155395	109.7034814	83.20126389	96.04931344	129.1883902	86.41961197	121.9769567	89.39424574	92.07122487	167.2821166	33.16858377	84.561882	85.77455308	83.31677618	107.3503777	114.6206388	123.203418	111.5336839	132.9263516	164.2309705	104.0212497	194.6198379	134.8071854	99.08299218	187.719194	167.0043334	65.42483705	98.49522606	89.40854804	113.0527502	90.32410661	102.520856	121.9301245	190.5479388	194.4532499	156.1919066	195.1686619	77.8056087	264.332753	128.3587448	198.8289921	129.7839537	85.91508377	29.47201495	205.8059673	215.9008951	110.8736213	256.9743366	132.0150429
ENSG00000010219.13	61.79781595	54.61565001	66.72576609	75.09737987	64.85677312	66.1540965	53.4049723	60.08465697	58.55575808	88.93479616	82.92145943	67.93255792	91.60389164	57.13150367	66.35573509	55.77795793	65.70848961	62.40575168	51.13792896	61.50895112	86.74197231	56.78319977	79.62049387	42.74818057	37.07673039	28.09130192	72.311662	149.5336614	105.0676723	75.50308672	99.29669998	73.87024644	82.30283404	53.85050444	144.0394444	177.490803	144.05306	203.491592	52.8665506	36.6739271	30.58907571	122.9532193	107.3938547	154.7280785	160.6290477	152.4006319	325.2292892	42.8290561	194.5484842
ENSG00000010244.19	894.6708933	1161.881061	936.9066415	809.5921297	1351.751692	831.5849454	1097.365371	800.3349582	1208.868216	934.5211914	923.1922483	1139.993238	1002.854423	1155.72271	1072.982659	1171.541431	1129.482002	832.7405801	865.7957878	788.8471206	804.5231535	775.2738485	762.9244148	941.122735	1087.77872	1003.260783	1112.22223	1130.008866	1401.744185	1092.574078	1471.505313	1067.321505	1243.68727	1143.287633	633.7735552	773.8599011	785.3215205	819.9514148	753.3483461	788.4894326	948.2613469	693.3195423	837.6720667	884.1604486	793.1059229	706.9695978	746.5490503	865.1469332	729.5568158
ENSG00000010256.11	114.9004618	147.792782	126.3121498	88.98686392	88.09492867	159.0959433	148.6794429	163.0345875	112.1034579	189.1628998	202.0826678	116.4052685	206.3169469	188.3554262	180.8280634	107.8782483	156.5270092	279.9406946	199.0668907	189.083072	220.1379935	65.94178038	119.2201046	104.0537108	121.156245	162.0652034	384.9735149	162.0694174	103.0471401	216.0115048	120.8309241	169.8325292	105.4695577	907.1738825	1519.616138	1711.011341	1291.830667	754.1158997	951.5979108	2915.577204	642.3705898	1103.163607	2563.133332	1495.704759	1581.192188	1460.506055	1160.477237	942.2392342	944.9497805
ENSG00000010270.14	659.5907592	701.0320032	555.7734591	413.8595417	663.6659679	967.1542558	741.2610155	363.4389007	857.9189029	396.6774242	338.4424011	659.8657319	1063.229715	649.8708542	409.4253079	643.7961371	576.5919963	517.1710698	536.2223214	473.8467345	519.0694917	441.4435853	419.1660921	885.7820672	192.6822209	120.3912939	124.6515316	58.64943006	200.5378168	81.55948405	134.5889006	92.85559015	143.8775469	165.6938598	417.7143887	376.2805024	232.3436451	233.4168261	409.7157672	458.4240887	183.5344542	221.9988682	336.5007447	346.2961757	200.7863096	203.2008425	406.5366116	411.1589385	326.5635271
ENSG00000010278.15	439.416631	897.4594707	460.2155719	905.8768581	380.6068528	1035.404785	397.3329939	372.5981472	739.651681	287.97934	585.3640803	505.9560304	815.2746356	443.0667134	515.7334489	339.979934	268.7007879	394.1299424	305.2143899	273.3731161	208.3880849	261.4774764	207.68732	355.5720756	185.9675375	208.0608516	580.9036848	185.3501072	47.98763878	576.165266	27.51595301	308.2529442	26.82462739	542.6473909	1577.231916	1412.826792	994.4308012	1496.261706	1070.54765	1301.924412	351.7743706	1024.610161	1446.237243	1296.768658	637.496533	529.1688606	1759.194792	693.8307088	1438.269151
ENSG00000010282.15	1.552708944	0	4.11887445	1.17707492	1.444179159	0.232936959	0.213619889	3.114143806	2.311411503	16.23412946	3.37828168	1.061446218	0.208190663	1.19023966	5.906007836	0.408629728	2.346731772	3.540751869	0	2.899411837	5.183783206	10.5323677	7.161631724	0.662762489	0.875828277	0	0	0	1.515399119	0	0	0.345188067	4.87720498	0	0	0	0	0	0	0	0	0	0	0	0	0	0	8.56581122	0
ENSG00000010292.13	185.3934479	115.0548708	180.9558842	102.170103	120.2607372	95.27121644	141.8436064	237.5908539	117.8819867	222.3369904	48.52440959	154.9711478	119.0850591	166.3359925	280.5353722	123.2018631	143.1506381	179.0292664	186.322738	156.7753401	242.2554685	432.2850047	391.3621101	273.3895269	597.0229421	576.0260371	131.1940153	210.4216193	294.4925622	322.200338	308.657212	140.4915435	213.9873685	426.661689	504.1380553	539.5720411	460.0404174	269.327107	303.982666	357.5707892	397.6579842	474.7360413	250.585661	648.3843289	476.8674853	546.1022642	288.2714155	239.8427141	382.1488083
ENSG00000010295.20	15.21654765	4.407026513	18.67223084	22.12900849	10.8969882	6.289297906	8.544795567	20.883082	10.78658701	91.75812303	31.94011771	17.69077029	6.66210121	11.30727677	20.49732131	17.36676346	16.66179558	19.03154129	19.35820655	27.13021076	29.02918595	50.83012237	71.61631724	13.91801228	25.98290555	48.77390882	29.6133473	46.56137959	69.70835949	33.91582505	66.39719095	26.57948119	76.81597844	24.85407897	72.01972218	42.59779272	60.40934773	29.92523412	52.8665506	128.3587448	15.29453785	58.06124246	114.553445	88.41604486	35.13760418	46.56685973	22.17472427	8.56581122	27.7926406
ENSG00000010310.9	3.726501464	2.518300865	7.68856564	9.887429325	8.271207908	3.494054392	3.631538116	9.525616349	5.008058257	33.87992235	11.05619459	12.0297238	0.624571988	5.653638384	15.11243181	2.247463506	4.458790366	4.868533819	1.774502267	6.627227057	5.529368753	10.07443867	17.69344308	0.662762489	1.751656554	0.308695625	1.721706238	2.686233438	1.01026608	4.845117864	0.598172891	6.213385214	0	0	0	0	0	0	0	0	0	0	0	7.368003738	5.01965774	0	0	0	0
ENSG00000010318.21	20.18521627	24.23864582	28.55752952	28.48521305	25.99522485	10.01628926	15.38063202	7.327397191	20.03223303	59.99569582	23.03373873	10.96827758	24.35830755	16.06823541	8.685305641	8.376909432	15.01908334	12.39263154	12.26019748	24.64500062	25.91891603	13.73787091	12.63817363	6.29624365	26.27484831	21.60869378	32.36807728	72.52830283	22.73098679	67.02413046	17.94518674	57.3012192	10.36406058	4.142346495	72.01972218	35.4981606	51.11560193	83.79065552	0	0	0	61.47660966	7.159590314	7.368003738	65.25555062	127.0005265	29.56629902	8.56581122	48.63712105
ENSG00000010319.7	16.76925659	2.203513257	9.88529868	11.06450424	3.150936346	7.221045744	4.913257451	17.03619847	6.548999259	57.17236896	15.66294234	7.783938929	18.94535032	10.41459702	20.14990909	7.968279704	8.682907556	15.04819544	10.16305844	8.284033821	11.7499086	25.6440257	26.96143708	16.23768099	5.838855179	8.334781887	0	0.447705573	6.566729517	1.211279466	13.7579765	3.797068742	2.43860249	4.142346495	21.60591665	14.19926424	0	5.985046823	0	91.68481774	0	3.415367203	93.07467408	0	0	0	7.391574756	0	13.8963203
ENSG00000010322.16	141.9175974	144.4875121	89.51687138	225.2921396	163.717401	96.90177515	62.59062753	219.272361	84.36651986	121.4030551	313.2588467	310.2961109	78.69607055	143.1263191	153.2087915	39.22845393	73.68737763	197.1756197	102.5984947	135.8581547	175.9030434	52.6618385	93.52248487	52.68961791	244.3560892	298.1999742	550.601655	665.2904815	678.8988055	727.9789591	689.095171	584.7485863	698.0499628	219.5443643	547.3498886	724.1624762	404.2779425	395.0130903	237.8994777	724.3100602	152.9453785	437.167002	637.2035379	449.448228	517.0247472	389.4682814	473.0607844	171.3162244	535.0083316
ENSG00000010327.10	11.80058797	0.314787608	23.06569692	22.83525344	8.92765298	5.590487028	0.640859668	36.08743117	8.475175511	112.9330745	20.88392312	19.45984732	3.539241268	9.224357363	32.83045532	3.677667556	7.274868493	21.4658082	3.710322922	18.84617694	13.82342188	51.2880514	85.09703578	4.639337426	31.82176073	36.4260838	14.80667365	48.79990746	18.18478943	23.41806968	34.6940277	55.92046693	26.21497677	584.0708559	374.5025553	291.0849169	46.46872903	275.3121539	753.3483461	339.2338257	1116.501263	331.2906187	329.3411544	331.5601682	135.530759	567.2690186	206.9640932	882.2785556	250.1337654
ENSG00000010361.14	4.037043253	2.203513257	4.11887445	4.002054727	3.150936346	0.931747838	3.204298338	8.060136911	3.852352505	21.17495147	7.063679877	4.599600276	0.832762651	4.165838809	7.816775077	0.612944593	3.050751303	6.860206745	1.451865491	4.556218601	1.036756641	12.36408382	15.16580836	0.662762489	45.5430704	31.17825817	31.67939478	32.23480126	56.06976742	71.06172868	68.78988252	27.6150454	63.40366474	24.85407897	21.60591665	28.39852848	13.94061871	23.94018729	39.64991295	0	45.88361356	3.415367203	42.95754188	29.47201495	20.07863096	12.70005265	7.391574756	17.13162244	13.8963203
ENSG00000010379.16	10.24787903	6.61053977	13.45498987	12.47699415	16.54241582	6.056360947	9.612895013	27.47773947	17.72082152	62.11319097	16.8914084	14.86024705	4.996575908	15.17555566	15.98096238	6.946705383	8.917580733	9.95836463	5.968780352	13.25445411	15.55134962	15.111658	12.63817363	2.319668713	0	0.308695625	6.886824953	0	48.49277182	2.422558932	41.27392951	0.690376135	35.35973611	0	0	0	0	0	0	0	0	0	0	0	0	0	0	0	0
ENSG00000010404.18	7.453002929	8.341871615	13.7295815	19.0686137	17.98659497	4.42580223	8.758415456	9.708801279	12.32752802	16.23412946	19.34834053	11.32209299	12.07505844	15.17555566	9.727542318	8.78553916	7.978888024	9.073176663	7.904601007	10.56214312	7.602882035	35.26053534	34.1230688	22.2025434	22.47959244	12.65652064	5.85380121	8.506405887	19.19505551	11.30527502	30.50681746	11.04601816	39.01763984	0	7.201972218	0	4.646872903	0	0	0	0	0	7.159590314	0	5.01965774	8.46670177	7.391574756	0	6.94816015
ENSG00000010438.17	6.210835774	1.731331845	3.56969119	11.7707492	6.827028749	2.096432635	3.204298338	6.961027332	6.163764008	14.82246603	7.985029426	7.430123523	1.665525303	5.058518554	8.337893415	2.043148642	4.928136721	6.417612762	1.774502267	3.520714374	3.110269923	9.158580608	11.79562872	0.662762489	0	0	0.344341248	0.447705573	2.525665199	0	2.392691566	0.345188067	0	0	0	0	0	0	0	0	0	0	0	0	0	0	0	0	0
ENSG00000010539.12	117.6953379	199.7327373	104.0702278	141.2489904	247.2172141	116.4684797	207.8521522	65.39701993	175.282039	65.64234955	127.1462378	214.0583205	104.3035221	188.3554262	79.90481189	153.2361481	151.3641993	89.18268769	152.1232398	151.3907181	81.21260356	84.25894159	92.2586675	101.0712796	43.79141384	53.09564758	121.5524604	138.7887276	47.98763878	119.1091475	25.12326144	143.5982361	35.35973611	74.56223692	115.2315555	63.89668908	246.2842638	119.7009365	13.21663765	73.34785419	45.88361356	221.9988682	85.91508377	162.0960822	205.8059673	207.4341934	192.1809436	128.4871683	111.1705624
ENSG00000010610.10	9.62679545	5.980964554	10.43448194	11.06450424	12.99761243	13.04446973	0.854479557	16.48664368	16.17988052	35.29158578	8.906378976	11.32209299	39.97260726	9.819477193	21.36585188	7.355335111	7.040195315	9.294473655	3.06504937	10.14794143	12.44107969	11.90615479	12.21690118	0.331381245	5.254969661	1.543478127	4.132094972	8.058700314	14.64885815	5.652637508	16.15066807	10.35564202	21.33777179	8.284692991	0	7.09963212	0	0	0	9.168481774	76.47268927	0	7.159590314	7.368003738	0	0	0	0	0
ENSG00000010626.15	8.074086506	2.046119453	10.9836652	11.53533421	13.6540575	5.823423987	5.981356897	14.28842452	8.860410762	47.29072494	7.985029426	10.96827758	4.163813257	4.463398724	17.02319906	6.946705383	8.213561201	8.63058268	6.775372292	11.80474819	11.7499086	15.56958703	17.27217063	3.976574937	1.751656554	2.778260629	49.24079841	36.26415141	21.21558767	31.0895063	40.07758373	47.29076524	44.50449545	8.284692991	43.21183331	14.19926424	13.94061871	35.91028094	0	18.33696355	15.29453785	27.32293763	14.31918063	14.73600748	35.13760418	33.86680708	14.78314951	0	13.8963203
ENSG00000010671.16	11.49004618	2.046119453	11.53284846	19.0686137	9.452809038	7.221045744	2.777058559	9.159246489	6.548999259	14.82246603	5.835213812	7.430123523	1.45733464	4.760958639	14.24390125	5.516501333	9.15225391	2.876860893	3.226367758	11.3905465	5.8749543	9.158580608	17.27217063	0	1.459713795	1.852173753	0	4.47705573	0.50513304	0.403759822	0	2.071128405	1.219301245	0	0	0	0	0	0	0	0	0	0	0	0	4.233350885	0	0	0
ENSG00000010704.19	10.24787903	3.147876081	22.51651366	16.47904887	9.846676081	8.851604461	5.767737008	14.65479438	12.32752802	23.29244661	12.28466066	13.09117002	9.993151816	7.736557789	26.57703526	10.21574321	7.744214847	8.409285688	7.904601007	11.3905465	5.183783206	16.48544509	21.90616763	9.610056097	0.291942759	12.03912939	6.542483705	9.849522606	3.030798239	9.286475906	2.392691566	12.7719585	15.24126556	0	0	7.09963212	0	11.97009365	0	18.33696355	0	0	21.47877094	7.368003738	5.01965774	4.233350885	7.391574756	0	13.8963203
ENSG00000010803.16	46.58126831	33.68227407	48.32812688	39.31430232	22.31913245	33.30998521	30.97488393	37.36972568	29.66311429	65.64234955	61.11618676	35.02772518	56.21147896	25.59015269	51.06959717	23.90483911	30.97685939	36.29270665	30.16653854	36.44974881	43.54377893	33.42881922	33.70179635	18.55734971	104.2235649	105.5739039	105.712763	261.0123491	221.2482714	121.1279466	321.2188427	133.242594	289.5840457	49.70815795	43.21183331	42.59779272	46.46872903	53.86542141	13.21663765	64.17937242	30.58907571	47.81514085	14.31918063	36.84001869	110.4324703	76.20031593	22.17472427	8.56581122	76.42976165
ENSG00000010810.17	158.0657705	235.9333123	147.1811137	180.3278777	207.3053538	189.3777481	209.9883511	133.175444	250.7881481	199.0445438	186.4197255	153.2020707	217.1428613	201.4480624	123.6787523	202.4760304	191.2586394	163.5384769	207.2941284	243.7576952	197.6749329	396.5665403	280.9887271	293.6037828	102.7638512	121.3173808	67.83522578	83.27323658	468.2583279	46.83613935	477.3419674	80.08363165	551.1241628	173.9785528	79.2216944	163.2915388	92.93745805	83.79065552	185.0329271	27.50544532	183.5344542	122.9532193	28.63836126	58.9440299	100.3931548	118.5338248	133.0483456	137.0529795	97.27424211
ENSG00000010818.10	99.68391417	79.32647724	55.19291763	128.5365812	117.5036679	69.64815089	84.59347612	45.42986259	95.15310688	111.5214111	99.1986348	106.1446218	79.73702386	85.10213567	79.20998744	112.5774902	48.10800132	55.98813892	45.330467	39.1420598	80.17584692	121.3511931	88.88848787	98.08884844	194.4338775	189.2304184	6.886824953	55.06778548	178.8170961	1.615039288	162.7030265	27.96023346	128.6362814	8.284692991	0	28.39852848	13.94061871	23.94018729	39.64991295	0	0	6.830734407	7.159590314	81.04804112	40.15726192	16.93340354	29.56629902	8.56581122	34.74080075
ENSG00000010932.17	14.90600586	4.721814121	16.20090617	19.53944367	18.64304005	6.988108785	7.263076232	26.37862989	16.56511577	29.64493205	21.49815615	12.73735461	8.11943585	8.331677618	25.88221081	15.52792968	14.54973699	15.04819544	8.549874558	20.9171854	15.55134962	79.22172226	55.18669152	23.85944962	0	0	0.688682495	0.895411146	13.13345903	1.211279466	5.981728915	2.071128405	12.19301245	74.56223692	21.60591665	14.19926424	37.17498322	35.91028094	79.2998259	36.6739271	214.1235299	51.23050805	14.31918063	36.84001869	30.11794644	59.26691239	36.95787378	119.9213571	34.74080075
ENSG00000011007.12	254.3337249	478.1623767	350.1043282	375.0160694	295.7941495	471.9302799	405.4505497	252.978388	535.8622335	411.4998902	517.4913301	328.694512	565.0294589	356.4767781	168.6686355	322.8174854	361.3966929	295.652781	301.1814302	329.0832435	308.262308	192.7881218	206.4235026	321.7711886	216.0376416	258.9956298	340.2091527	307.1260231	251.5562538	264.4626834	282.9357777	296.1713619	248.737454	289.9642547	288.0788887	454.3764557	250.9311367	418.9532776	290.7660283	385.0762345	489.4252113	389.3518612	300.7027932	464.1842355	286.1204912	406.401685	428.7113358	359.7640712	486.3712105
ENSG00000011009.11	9.316253661	19.3594379	9.33611542	22.83525344	14.04792454	12.11272189	11.53547402	17.2193834	39.6792308	39.52657607	58.0450216	19.45984732	66.82920277	21.12675396	20.84473354	12.87183644	7.978888024	11.95003756	8.549874558	13.6686558	14.16900743	80.13758032	53.08032925	25.84773709	82.32785802	92.91738326	74.37770949	33.1302124	56.06976742	51.68125722	52.63921445	31.75730221	70.71947221	219.5443643	158.4433888	156.1919066	157.9936787	113.7158896	251.1161154	284.222935	91.76722712	99.0456489	322.1815641	132.6240673	105.4128125	118.5338248	125.6567708	188.4478468	55.5852812
ENSG00000011021.23	41.61259969	47.53292882	58.48801719	52.26212643	45.16342096	42.39452663	37.5971005	40.66705441	43.53158331	80.46481558	67.56563361	37.50443302	59.95891089	46.12178682	53.84889497	42.70180662	55.38286981	37.6204886	40.65223375	61.71605196	42.50702229	63.65213522	74.14395197	42.74818057	164.655716	204.0478084	164.5951164	278.920572	328.3364759	157.4663306	270.3741469	226.4433723	315.1893719	41.42346495	50.41380553	63.89668908	83.64371225	47.88037459	145.3830142	119.1902631	15.29453785	44.39977364	64.43631282	66.31203364	60.23589288	46.56685973	36.95787378	25.69743366	20.84448045
ENSG00000011028.14	70.18244425	46.27377839	87.04554671	153.9613995	40.69959447	29.58299386	30.54764415	129.6949303	72.4242271	230.1011393	112.7117615	25.82852463	110.7574326	32.73159064	104.5710799	33.50763773	43.41453778	28.98990592	36.13531889	41.62726995	47.69080549	455.6393852	1075.087304	164.3650974	52.54969661	73.16086323	8.952872439	14.32657834	242.9689921	10.90151519	277.5522216	17.60459144	359.0842167	24.85407897	0	0	0	5.985046823	66.08318825	0	30.58907571	0	21.47877094	0	5.01965774	16.93340354	0	77.09230098	0
ENSG00000011052.21	0	0	0	0	0	0	0	0	0	0	0	0	0	0	0	0	0	0	0	0	0	0	0	0	0	0	0	0	0	0	0	0	0	0	0	0	0	0	0	0	0	0	0	0	0	0	0	0	0
ENSG00000011083.9	6.831919351	0.472181412	13.7295815	9.181184373	5.64542762	3.494054392	0.854479557	11.54065058	4.622823006	37.40908093	7.67791291	11.32209299	1.45733464	5.653638384	15.45984404	2.45177837	4.693463544	9.95836463	1.935820655	9.733739739	9.676395317	13.27994188	20.64235026	0	3.211370348	0	0.344341248	2.686233438	2.525665199	0	0	0	0	0	14.40394444	35.4981606	0	0	0	9.168481774	0	0	21.47877094	22.10401121	0	0	0	0	6.94816015
ENSG00000011105.14	22.98009236	43.44068992	26.08620485	55.32252122	23.50073358	15.60677629	20.50750936	37.55291061	55.85911132	53.64321038	81.38587685	29.72049409	84.10902778	36.59986954	21.7132641	18.59265264	22.76329819	28.32601495	28.39203627	32.51483275	20.73513282	72.81071583	69.50995497	24.85359335	67.43877732	26.85651941	78.16546321	54.62007991	111.1292688	70.65796885	141.1688024	57.3012192	150.5837038	4.142346495	100.8276111	99.39484968	27.88123742	35.91028094	52.8665506	128.3587448	15.29453785	40.98440644	136.032216	117.8880598	30.11794644	33.86680708	81.30732231	8.56581122	62.53344135
ENSG00000011114.15	343.1486765	457.071607	479.436986	383.2555938	350.0165124	487.0711823	482.3537098	364.9043801	530.0837047	700.1850619	336.599702	303.5736182	533.3844782	401.7058852	302.5960485	484.2262281	460.1941004	391.6956755	374.7426151	457.0715661	369.4309498	272.0098441	278.0398199	292.6096391	380.1094722	316.1043205	167.3498464	236.3885426	412.6936935	221.6641423	384.0269963	228.5145007	407.8562665	128.4127414	165.645361	191.6900672	111.5249497	287.2822475	185.0329271	183.3696355	168.2399164	184.429829	121.7130353	257.8801308	185.7273364	122.7671757	206.9640932	179.8820356	222.3411248
ENSG00000011132.12	8.695170084	34.31184928	15.65172291	18.36236875	18.38046202	10.24922622	9.399275124	18.13530805	27.35170279	40.23240779	27.94760299	22.29037057	13.74058375	10.11703711	14.9387257	11.03300267	7.978888024	12.83522552	11.29228715	8.905336357	8.294053129	16.94337412	20.22107781	5.302099916	13.42936691	18.52173753	31.33505353	19.69904521	21.21558767	20.1879911	28.1141259	24.50835279	34.75008548	49.70815795	100.8276111	106.4944818	69.70309354	65.83551505	66.08318825	165.0326719	30.58907571	78.55344568	121.7130353	81.04804112	80.31452384	105.8337721	51.74102329	8.56581122	27.7926406
ENSG00000011143.19	35.40176391	48.63468545	72.49219032	84.74939421	47.92049026	23.75956987	48.70533473	69.97664318	67.41616884	172.9287703	54.05250689	47.05744898	44.55280185	52.37054503	65.48720453	52.71323496	55.85221617	39.16956755	34.52213501	56.74563167	52.52900315	75.10036098	72.8801346	47.71889924	75.61317457	44.76086569	117.7647067	78.34847528	122.7473287	101.3437153	120.8309241	193.3053178	92.66689463	45.56581145	57.61577774	21.29889636	46.46872903	59.85046823	39.64991295	100.8532995	45.88361356	75.13807847	100.2342644	110.5200561	55.21623514	55.0335615	88.69889707	42.8290561	76.42976165
ENSG00000011198.10	211.7894999	353.3490901	306.9934423	269.7855716	270.1927917	356.859422	308.2535001	256.8252716	451.1104783	349.3866992	192.2549393	227.503306	380.364341	335.3500241	199.0672053	309.7413341	235.8465431	301.1852058	247.3010886	266.3316873	236.7260997	228.0486571	227.0658529	290.2899704	74.44540353	83.6565145	82.98624068	87.30258674	68.19296037	79.13692512	50.84469577	77.32212711	73.1580747	62.13519743	86.42366662	49.69742484	120.8186955	71.82056188	26.4332753	45.84240887	76.47268927	126.3685865	114.553445	88.41604486	120.4717858	160.8673336	66.5241728	128.4871683	138.963203
ENSG00000011201.12	162.4133555	226.0175026	160.6361035	158.4342842	121.0484713	215.0008136	187.5582627	43.96438315	133.6766319	67.7598447	39.00379758	84.9156974	70.78482536	60.70222265	132.0166457	226.5851844	149.4868139	44.70199234	130.6678942	112.66286	57.02161526	121.3511931	76.67158669	94.44365475	967.4983032	928.5564414	23.41520484	21.04216193	590.5005235	18.97671163	388.2142066	20.71128405	545.6373072	260.9678292	14.40394444	49.69742484	65.05622064	89.77570235	422.9324048	64.17937242	91.76722712	58.06124246	128.8726256	0	15.05897322	12.70005265	73.91574756	436.8563722	27.7926406
ENSG00000011243.19	6.521377563	2.046119453	11.25825683	17.18529383	2.494491274	4.65873919	1.495339224	9.891986209	6.163764008	62.81902269	17.81275795	5.661046494	5.204766571	3.868278894	11.63830956	4.086297284	4.224117189	5.975018778	6.291417128	10.14794143	3.801441018	14.19579994	21.06362272	2.319668713	212.2423858	149.4086827	142.2129353	165.2033564	246.5049234	146.5648154	328.3969174	230.240441	252.3953577	0	21.60591665	14.19926424	4.646872903	0	0	9.168481774	0	0	7.159590314	22.10401121	0	8.46670177	0	0	0
ENSG00000011258.16	189.7410329	156.2920474	179.0337428	148.5468549	163.4548229	224.085355	203.1525146	177.8725668	168.7330397	143.98967	148.9515105	192.1217654	167.3852929	166.6335524	240.5829662	182.2488589	230.6837332	161.10421	145.8318227	189.2901728	189.7264653	213.8528572	244.759296	234.9493025	474.6989261	429.7043106	163.5620926	351.8965804	427.8476847	285.861954	357.1092162	325.1671595	348.1105055	211.2596713	180.0493055	298.184549	190.521789	389.0280435	145.3830142	192.5381173	229.4180678	198.0912978	214.7877094	213.6721084	215.8452828	156.6339827	332.620864	197.0136581	312.6672068
ENSG00000011260.14	281.9719441	302.6682852	417.9284608	170.2050334	315.7500797	408.8043639	542.3808986	265.8013331	261.1894998	268.9218836	138.5095489	205.2129354	263.3611885	214.5406987	249.6156841	416.3936932	450.5725002	215.100676	331.1866504	217.4558878	222.5570923	415.3416306	324.3797899	412.9010309	101.5960801	106.1912952	225.8878584	191.1702797	84.86235068	194.6122342	84.94055059	189.163061	90.83794276	418.376996	252.0690276	305.2841812	460.0404174	412.9682308	422.9324048	201.706599	458.8361356	403.01333	279.2240222	346.2961757	542.1230359	601.1358257	421.3197611	291.2375815	416.889609
ENSG00000011275.19	102.1682485	212.1668479	131.5293908	199.8673214	139.4289333	96.20296427	173.45935	98.18712237	165.6511577	179.9870875	218.6669597	136.9265621	179.4603514	146.994598	93.10647647	133.6219212	124.8461303	120.8281575	160.1891592	192.6037863	91.92575552	201.4887734	219.0616763	113.6637669	206.6954733	200.9608522	571.2621298	809.0039704	290.4514979	524.8877686	345.1457584	751.1292348	303.60601	91.1316229	223.2611388	177.490803	227.6967722	269.327107	158.5996518	238.3805261	76.47268927	266.3986419	150.3513966	198.9361009	366.435015	334.4347199	229.1388174	51.39486732	243.1856053
ENSG00000011295.16	225.1427968	216.888662	179.8575176	159.3759441	200.084458	142.7903562	193.3259997	206.4494159	176.82298	211.043683	202.0826678	276.6836474	145.3170827	205.9114611	224.6020039	176.1194129	201.5842592	214.215488	207.2941284	237.5446698	181.7779977	101.6602447	106.581931	139.1801228	289.0233314	299.4347567	160.1186802	212.2124416	254.5870521	146.1610556	253.625306	222.9914916	303.60601	277.5372152	367.3005831	241.3874921	255.5780096	263.3420602	303.982666	247.5490079	443.5415977	208.3373994	322.1815641	361.0321832	220.8649406	232.8342987	199.5725184	231.2769029	312.6672068
ENSG00000011304.22	244.3963877	213.1112107	242.7390009	393.8492681	246.035613	201.024596	116.6364595	342.3726338	242.3129726	388.9132753	429.963123	259.3466925	346.0128816	187.1651865	379.3741504	139.5470522	158.1697214	286.1370104	181.9671415	229.8819385	274.7405099	283.4580698	261.1889217	250.8556023	1500.293838	1455.499874	1652.493647	1360.129531	989.0504919	1932.394508	1327.943819	1304.120519	1054.085926	1159.857019	597.7636941	1050.745554	1068.780768	544.6392609	911.9479979	1329.429857	902.3777334	795.7805584	1138.37486	1112.568564	1024.010179	757.7698084	724.374326	1250.608438	924.1053
ENSG00000011332.21	0.621083577	2.518300865	3.84428282	4.708299678	3.019647331	2.562306554	3.204298338	4.945993104	1.155705752	19.05745632	12.59177717	5.307231088	2.91466928	5.653638384	4.34265282	2.247463506	3.285424481	2.655563901	2.903730982	5.384621983	3.455855471	14.65372897	13.90199099	4.970718671	3.503313107	25.31304129	69.90127327	72.9760084	36.8747119	79.54068494	37.08671927	94.23634242	12.19301245	20.71173248	21.60591665	7.09963212	0	23.94018729	0	0	0	3.415367203	35.79795157	7.368003738	25.0982887	21.16675442	0	0	20.84448045
ENSG00000011347.10	32.9174296	47.21814121	57.6642423	54.61627627	45.95115504	40.99690487	39.73329939	86.64647179	71.26852134	68.46567641	49.13864262	29.72049409	81.61073983	35.70718979	65.83461676	49.85282686	35.20097658	40.71864649	32.58631435	37.89945473	20.38954728	64.11006426	100.6841166	52.35823667	34.74118832	33.33912755	27.89164106	128.0437939	8.082128637	39.16470274	20.33787831	58.68197147	31.09218175	24.85407897	64.81774996	42.59779272	18.58749161	35.91028094	13.21663765	18.33696355	45.88361356	27.32293763	7.159590314	73.68003738	20.07863096	42.33350885	22.17472427	0	0
ENSG00000011376.12	68.6297353	35.88578732	76.06188151	98.63887826	59.60521254	36.57110264	32.25660327	77.85359516	55.47387607	96.69894503	76.47201258	51.65704925	39.97260726	35.70718979	89.4586481	45.15358499	48.3426745	52.88998104	39.68432342	60.88764858	51.49224651	63.65213522	81.30558369	36.12055568	193.8499919	276.899976	149.0997602	205.0491524	146.4885815	197.0347931	181.2463861	188.8178729	112.1757145	149.1244738	108.0295833	149.0922745	83.64371225	95.76074917	145.3830142	220.0435626	107.061765	85.38418008	193.3089385	184.2000934	105.4128125	80.43366681	96.09047182	205.5794693	132.0150429
ENSG00000011405.13	932.8675333	1944.128268	882.2629072	860.2063513	1447.330095	1419.517831	2553.612155	666.0604047	2358.795439	892.8771202	1074.907807	1189.527394	1681.139602	1753.223019	637.8488462	2092.184209	1489.235982	1015.531895	1445.735392	1172.190786	841.1552215	936.0069381	754.0776933	1346.401997	1235.209813	1045.243388	477.2569692	703.3454552	521.2972971	469.9764328	585.0130878	758.0329961	540.1504516	360.3841451	216.0591665	134.8930103	315.9873574	275.3121539	489.0155931	201.706599	244.7126057	249.3218058	221.9472997	88.41604486	321.2580954	169.3340354	266.0966912	505.382862	173.7040038
ENSG00000011422.12	35.7123057	26.91434049	33.77477049	51.3204665	39.64928235	40.99690487	29.26592482	36.82017089	21.18793878	57.17236896	36.85398197	59.08717278	26.8565955	32.43403073	36.47828369	16.14087427	23.23264454	42.04642844	23.22984786	46.59769024	28.33801486	37.55018049	50.97396698	20.87701842	42.91558557	67.29564635	6.542483705	45.21826287	46.47223966	27.4556679	55.03190601	53.15896239	26.21497677	24.85407897	14.40394444	28.39852848	23.23436451	5.985046823	13.21663765	0	30.58907571	37.56903924	0	36.84001869	5.01965774	33.86680708	22.17472427	25.69743366	6.94816015
ENSG00000011426.11	418.920873	148.7371448	616.4582093	127.1240913	222.7974575	200.5587221	332.6061675	625.3933503	206.4860943	384.678285	123.4608396	300.0354642	222.1394372	341.8963423	718.4484826	526.7237199	383.4559715	560.1026862	438.9473335	332.1897562	651.4287562	930.0538607	631.9086815	883.4623985	471.4875557	463.3521338	411.4877909	704.2408663	215.1866749	553.1509562	305.0681746	489.1314916	84.13178591	318.9606802	180.0493055	170.3911709	348.5154677	520.6990736	251.1161154	275.0544532	336.4798328	365.4442908	279.2240222	338.9281719	522.0444049	393.7016323	266.0966912	419.7247498	312.6672068
ENSG00000011451.21	46.27072652	96.48240188	79.6315727	80.98275447	68.13899848	71.97752049	106.1690849	45.06349273	75.5061091	119.2855599	114.8615771	68.64018874	117.4195338	72.90217916	65.83461676	94.39346726	102.5521784	68.60206745	76.78755264	80.14802722	52.52900315	167.1440961	133.9646405	59.9800053	142.7600091	132.4304233	142.9016178	105.2108097	206.0942802	151.8136931	232.6892548	114.9476265	233.4961884	74.56223692	86.42366662	49.69742484	32.52811032	101.745796	79.2998259	146.6957084	122.3563028	61.47660966	14.31918063	51.57602617	65.25555062	93.13371947	96.09047182	111.3555459	62.53344135
ENSG00000011454.18	202.783788	313.3710639	227.6364613	331.9351273	177.6340365	278.5926036	179.227087	233.1944156	393.3251908	376.9141361	360.5547903	233.1643525	449.9000224	260.3649256	205.3206253	167.7425035	188.9119076	248.9591158	178.2568186	214.556476	215.6453814	129.5939156	156.713353	148.7901789	308.875439	274.7391067	329.8789152	573.9585446	823.8719879	448.1734024	915.2045239	379.0164981	738.2869039	20.71173248	28.80788887	14.19926424	78.99683934	77.8056087	26.4332753	55.01089065	76.47268927	44.39977364	71.59590314	36.84001869	75.2948661	84.6670177	81.30732231	8.56581122	69.4816015
ENSG00000011465.18	35.09122212	14.79501758	43.9346608	24.01232836	34.13514375	25.62306554	25.42076681	43.23164343	48.15440631	79.05315215	24.2622048	24.413263	9.993151816	24.39991303	207.5788048	100.9315429	449.3991343	21.90840219	200.5187562	72.48529593	131.6680934	288.9532182	1156.392887	42.41679933	0.291942759	1.234782502	0.344341248	0.895411146	439.9708777	4.845117864	599.9674101	28.99579767	529.786391	0	36.00986109	14.19926424	0	11.97009365	0	0	0	0	0	14.73600748	0	0	0	0	13.8963203
ENSG00000011478.13	1.863250732	0.78696902	8.51234053	6.120789582	4.857693533	1.863495676	2.990678449	8.79287663	3.852352505	29.64493205	5.220980779	8.845385146	1.665525303	5.951198299	9.032717866	2.043148642	3.754770835	5.975018778	3.06504937	8.284033821	7.257296488	8.242722547	8.004176633	1.325524979	13.42936691	12.96521627	7.575507448	5.372466876	13.13345903	16.5541527	5.981728915	17.94977951	9.144759338	0	0	0	0	5.985046823	0	0	0	0	0	7.368003738	0	0	0	0	0
ENSG00000011485.15	9.937337239	3.147876081	20.04518899	20.95193357	12.60374538	6.056360947	4.058777894	21.79900664	11.17182226	59.28986411	23.95508828	13.44498542	4.580194582	8.331677618	24.14514968	5.925131062	7.978888024	9.294473655	6.452735516	17.81067271	14.51459298	18.77509025	22.32744008	2.319668713	451.0515626	434.6434406	438.6907495	347.8672302	314.1927507	448.9809221	365.4836367	329.6546044	372.4965304	24.85407897	122.4335277	149.0922745	55.76247483	29.92523412	66.08318825	128.3587448	61.17815141	64.89197686	93.07467408	88.41604486	50.1965774	93.13371947	29.56629902	51.39486732	34.74080075
ENSG00000011523.14	104.0314992	88.92749929	89.51687138	79.57026457	103.9808994	88.28310765	87.37053467	64.29791036	93.22693062	44.46739808	99.1986348	67.57874252	70.5766347	65.46318129	99.88101487	69.26273896	87.76776826	57.75851486	75.01305037	93.40248133	86.74197231	49.45633528	66.56104779	58.98586156	131.3742415	121.3173808	97.10423183	179.9776404	292.47203	164.7340074	247.0454042	151.1923735	219.4742241	389.3805706	698.5913052	418.8782951	223.0498993	293.2672943	555.0987813	724.3100602	1223.563028	358.6135564	601.4055864	324.1921645	250.982887	376.7682288	317.8377145	591.0409742	389.0969684
ENSG00000011566.15	461.465098	523.4917923	406.670204	353.8287208	477.6294344	576.5189748	714.5585293	443.3075301	581.319993	476.436408	531.0044569	374.3366994	595.0089144	504.9591757	434.0915759	707.133745	448.6951148	424.6689272	428.6229566	351.0359332	373.2323908	451.518024	331.962694	761.1827192	307.4157252	261.1564991	257.5672532	506.8027086	365.2111878	252.7536486	388.8123794	474.2884047	322.5051793	207.1173248	230.463111	276.8856527	315.9873574	383.0429967	145.3830142	284.222935	137.6508407	242.4910714	343.6603351	250.5121271	261.0222025	207.4341934	317.8377145	154.184602	528.0601714
ENSG00000011590.14	0.310541789	0	1.64754978	0.941659936	1.18160113	0.232936959	0	0.915924649	0.385235251	2.823326862	2.149815615	1.061446218	1.040953314	2.38047932	1.563355015	0.204314864	0.234673177	0.663890975	0.483955164	1.449705919	1.727927735	3.205503213	4.633996998	0.331381245	2.335542072	4.630434382	0	4.029350157	5.556463438	0.403759822	1.794518674	1.38075227	6.706156848	0	0	0	0	5.985046823	0	0	0	3.415367203	0	0	0	0	0	0	0
ENSG00000011600.12	10.24787903	6.138358358	5.21724097	11.29991923	2.231913245	15.83971325	0.854479557	2.930958877	1.540941002	2.823326862	3.071165164	2.830523247	7.286673199	1.19023966	3.821534482	1.838833778	1.173365886	3.540751869	6.13009874	5.177521138	6.911710941	3.663432243	8.425449087	1.988287468	0	0.308695625	15.83969739	18.35592849	0	12.11279466	4.785383132	19.67571985	0	0	14.40394444	49.69742484	0	0	0	0	0	0	0	0	0	0	0	0	0
ENSG00000011638.11	41.3020579	31.95094222	31.02885419	23.07066842	36.76092404	31.44648953	27.98420548	61.91650627	29.27787904	44.46739808	54.3596234	58.37954197	27.48116749	45.22910707	49.50624215	22.2703202	38.0170547	77.01135314	45.330467	64.40836296	75.33764926	38.00810952	53.92287416	15.24353726	29.1942759	17.28695503	251.0247695	79.691592	46.47223966	216.0115048	44.86296686	94.92671855	50.60100167	57.99285094	352.8966387	319.4834454	171.9342974	239.4018729	52.8665506	247.5490079	107.061765	389.3518612	85.91508377	302.0881533	230.904256	313.2679655	243.9219669	51.39486732	347.4080075
ENSG00000011677.13	5.900293985	1.259150432	10.43448194	12.71240913	7.220895793	3.028180473	0.427239778	8.060136911	8.089940261	21.17495147	11.97754414	13.44498542	0.624571988	13.09263626	13.5490768	14.71067022	7.744214847	13.94171048	11.9375607	6.627227057	13.47783634	23.35438055	16.00835327	2.982431203	11.96965312	24.38695441	469.3371205	81.48241429	14.64885815	822.8625173	26.91778012	474.9787808	23.16672366	12.42703949	367.3005831	362.0812381	260.2248825	227.4317793	0	348.4023074	0	324.4598843	436.7350091	331.5601682	65.25555062	38.10015796	229.1388174	8.56581122	305.7190466
ENSG00000012048.23	95.95741271	48.63468545	136.7466317	92.04725871	94.00293432	51.94494197	76.47592033	210.4794843	72.03899185	295.7434888	132.3672186	118.1743456	54.337763	103.5508504	116.5568017	88.67265106	107.7149883	156.0143792	103.8890418	116.3906752	211.8439403	96.62302541	136.9135477	192.5325032	271.5067658	308.3869298	251.0247695	581.5695393	43.94657446	343.1958487	114.2510223	461.8616343	54.86855603	86.9892764	93.62563884	92.29521756	246.2842638	167.581311	79.2998259	91.68481774	107.061765	201.506665	64.43631282	117.8880598	366.435015	338.6680708	147.8314951	85.6581122	111.1705624
ENSG00000012061.16	104.9631246	95.85282667	79.08238944	104.7596678	93.60906728	79.43150319	53.4049723	95.98890321	73.9651681	114.3447379	129.2960534	76.42412766	74.32406663	84.80457576	93.45388869	39.63708365	58.66829429	71.70022534	71.62536423	79.52672468	77.41116254	49.45633528	71.19504479	53.02099916	154.7296622	191.3912878	146.6893715	107.8970431	128.3037921	119.5129073	116.0455409	127.0292088	95.71514774	356.2417986	216.0591665	220.0885957	176.5811703	227.4317793	422.9324048	284.222935	596.4869763	181.0144618	264.9048416	221.0401121	150.5897322	237.0676496	280.8798407	573.9093517	180.6521639
ENSG00000012124.17	5.900293985	2.518300865	9.88529868	6.356204566	4.988982548	4.65873919	1.281719335	13.37249987	4.622823006	38.82074436	12.59177717	6.722492711	2.081906628	4.463398724	14.9387257	2.45177837	5.397483075	7.081503737	2.258457431	11.59764735	7.602882035	9.616509638	18.11471554	1.656906224	1.751656554	3.704347506	3.443412476	5.372466876	269.2359102	1.211279466	281.141259	1.035564202	382.860591	0	0	0	0	0	0	0	0	0	0	0	0	0	0	0	0
ENSG00000012171.20	15.83763122	2.990482277	30.2050793	24.9539883	12.47245637	6.522234866	3.417918227	42.13253385	9.245646012	153.1654823	35.01128287	20.87510895	4.163813257	12.79507634	44.64247099	4.903556741	11.49898568	24.3426691	5.646143576	18.6390761	24.53657384	28.39159988	58.1355987	7.290387384	15.47296622	4.013043131	7.919848696	1.790822292	30.30798239	7.671436618	28.1141259	2.071128405	42.67554358	12.42703949	0	0	13.94061871	11.97009365	0	0	30.58907571	6.830734407	7.159590314	0	5.01965774	4.233350885	0	0	6.94816015
ENSG00000012174.12	210.8578745	226.8044716	159.8123287	144.5448001	198.1151227	313.7660844	255.4893875	93.79068405	225.3626215	86.81730102	70.32968226	165.9394253	264.6103325	158.5994347	263.5121731	431.9216229	245.2334702	156.8995672	262.4650171	179.3493322	136.5062911	233.5438055	140.7049998	166.6847661	104.8074505	133.3565102	40.63226722	46.56137959	186.8992247	50.06621793	140.5706295	90.43927367	110.9564133	16.56938598	122.4335277	78.09595332	102.2312039	65.83551505	26.4332753	36.6739271	61.17815141	34.15367203	71.59590314	51.57602617	25.0982887	42.33350885	22.17472427	111.3555459	76.42976165
ENSG00000012211.13	3.105417887	1.101756628	6.86479075	6.120789582	3.807381418	1.630558716	1.068099446	5.129178034	0	9.881644018	1.842699098	5.661046494	0	3.273159064	8.337893415	0.817259457	2.346731772	1.991672926	1.774502267	4.763319447	4.147026565	5.953077395	8.425449087	0.994143734	29.1942759	38.89564881	2.754729981	4.924761303	105.5728053	4.03759822	126.812653	3.106692607	165.2153187	57.99285094	43.21183331	70.9963212	0	41.89532776	198.2495648	36.6739271	260.0071435	0	42.95754188	36.84001869	5.01965774	33.86680708	0	222.7110917	34.74080075
ENSG00000012223.13	9.937337239	1.101756628	12.90580661	9.652014341	7.483473821	3.726991352	2.56343867	17.76893819	13.48323377	39.52657607	11.97754414	9.199200552	2.290097291	2.975599149	13.5490768	6.129445926	5.397483075	9.073176663	4.839551637	12.84025242	7.602882035	22.43852249	26.54016462	1.988287468	0	0	0.688682495	0	2.020532159	0.807519644	2.392691566	1.38075227	0	8.284692991	0	0	4.646872903	0	0	0	0	0	0	0	0	0	0	0	0
ENSG00000012232.9	55.89752197	85.77962321	59.58638371	123.3574516	52.90947281	89.44779245	65.58130598	63.01561585	82.82557886	160.9296312	181.5058612	46.70363357	120.9587751	80.04361712	63.05531895	44.54064039	58.43362112	66.38909754	74.36777682	95.88769147	70.84503715	68.23142553	92.2586675	36.45193692	478.7861247	419.517355	165.6281401	189.3794574	218.2174732	195.4197539	168.0865825	160.5124514	159.7284631	169.8362063	129.6354999	106.4944818	111.5249497	95.76074917	251.1161154	284.222935	198.8289921	150.2761569	121.7130353	184.2000934	105.4128125	152.4006319	214.3556679	154.184602	111.1705624
ENSG00000012504.15	12.73221334	27.85870332	8.78693216	37.90181241	68.27028749	21.66313723	26.06162648	8.79287663	22.72887978	23.29244661	39.3109141	41.04258708	12.28324911	22.31699362	14.76501959	31.46448909	21.35525912	17.26116536	42.10409924	31.89353021	7.948467582	17.40130315	13.48071854	0.994143734	0	0	0	1.343116719	0.50513304	0	6.579901806	0	0.609650623	0	0	0	0	0	0	0	0	0	0	0	0	4.233350885	7.391574756	0	0
ENSG00000012660.14	457.4280548	634.7692117	499.2075833	286.2646205	560.6040915	566.7356225	949.3267875	408.8687633	943.4411285	225.866149	144.0376462	497.818276	811.1108224	663.5586103	260.3854631	983.5717562	688.5311018	568.2906749	708.8329964	519.4089206	665.2521781	398.3982564	440.6509873	920.5770979	515.8628551	506.878217	303.0202979	385.0267928	293.4822961	261.2326048	248.8399228	335.1776135	326.1630831	799.4728736	432.1183331	404.6790308	766.7340289	646.3850569	740.1317084	284.222935	841.1995819	778.7037224	229.10689	611.5443103	762.9879765	334.4347199	813.0732231	745.2255761	736.5049759
ENSG00000012779.11	13.97438049	4.092238905	13.18039824	12.47699415	7.74605185	8.618667501	8.331175678	7.510582121	3.467117255	21.88078318	10.74907807	4.953415682	1.45733464	7.438997874	10.94348511	3.88198242	6.336175784	5.532424795	6.93669068	8.698235512	10.02198086	16.02751606	17.27217063	1.656906224	1.751656554	0.617391251	7.2311662	5.820172449	15.65912423	0	17.94518674	1.38075227	12.19301245	4.142346495	21.60591665	42.59779272	0	5.985046823	0	119.1902631	0	0	28.63836126	0	5.01965774	0	0	0	0
ENSG00000012817.16	0	0	0	0	0.131289014	0.232936959	0	154.058526	99.39069463	67.7598447	269.0340684	142.5876086	92.64484496	91.6484538	0	0.204314864	0.234673177	67.05298851	0	0	65.66125394	0	0	95.43779848	0	1.543478127	0	1.343116719	0	0	0	1.035564202	0	57.99285094	216.0591665	354.981606	0	281.2972007	92.51646355	256.7174897	45.88361356	0	143.1918063	405.2402056	0	4.233350885	325.2292892	34.26324488	361.3043278
ENSG00000012822.16	40.68097432	26.59955288	26.36079648	44.49343196	56.06040915	23.29369595	17.7304508	26.92818468	26.58123229	52.23154695	106.5694312	80.31609713	32.06136208	34.21939022	49.15882993	17.36676346	11.2643125	25.89174804	15.32524685	23.40239554	26.95567267	29.76538698	45.91869752	21.20839966	69.19043387	72.54347198	42.69831471	83.27323658	643.5394927	115.0715493	720.7983342	179.4977951	701.7078665	24.85407897	21.60591665	49.69742484	4.646872903	23.94018729	39.64991295	36.6739271	45.88361356	17.07683602	42.95754188	14.73600748	35.13760418	55.0335615	51.74102329	8.56581122	13.8963203
ENSG00000012963.15	163.3449809	218.4626	271.5711221	104.5242529	184.3297762	291.4041363	225.582603	233.3776005	242.3129726	171.5171069	153.5582582	156.7402248	280.4328228	202.3407422	132.0166457	208.1968466	202.9922983	173.4968416	193.9047023	174.3789119	220.8291646	141.5000704	136.9135477	273.3895269	216.0376416	155.2738996	92.28345437	128.939205	94.45987844	102.5549948	83.7442048	102.175668	73.76772533	136.6974344	86.42366662	134.8930103	130.1124413	77.8056087	79.2998259	137.5272266	229.4180678	85.38418008	164.6705772	132.6240673	160.6290477	245.5343513	36.95787378	111.3555459	118.1187226
ENSG00000012983.12	335.3851318	337.7671035	390.1947062	269.0793266	229.7557752	415.3265988	355.6771155	307.0179423	401.0298958	692.420913	346.4274305	200.9671505	371.8285238	365.7011355	310.2391175	384.7248893	407.8619819	358.9437207	310.3765783	297.603915	304.8064525	219.3480056	373.668667	339.3343946	185.9675375	225.3478066	165.6281401	220.7188475	304.09009	155.8512913	398.9813186	213.6714138	317.0183237	144.9821273	151.2414166	106.4944818	190.521789	89.77570235	158.5996518	119.1902631	183.5344542	170.7683602	57.27672251	103.1520523	150.5897322	131.2338774	133.0483456	162.7504132	111.1705624
ENSG00000013016.16	52.1710205	21.72034496	30.47967093	21.65817852	23.76331161	19.79964156	14.73977235	42.31571878	13.48323377	23.99827833	27.94760299	31.13575571	20.61087562	24.10235311	45.51100156	20.84011615	31.9155521	24.56396609	31.9410408	32.92903444	39.05116682	74.18450292	101.105389	43.41094306	107.7268781	97.85651327	74.03336824	208.630797	56.06976742	121.5317064	44.86296686	209.5291569	54.25890541	8.284692991	43.21183331	92.29521756	92.93745805	17.95514047	39.64991295	91.68481774	30.58907571	81.96881288	57.27672251	125.2560635	70.27520836	88.90036858	81.30732231	34.26324488	69.4816015
ENSG00000013275.8	92.54145303	124.0263176	51.07404318	60.97248084	177.2401695	73.84101616	80.53469822	150.5780123	122.1195744	44.46739808	188.5695411	171.2466564	111.3820046	152.9457963	111.1719122	88.26402133	88.23711462	180.7996423	101.469266	101.893616	129.5945801	101.6602447	98.15648186	127.250398	213.7020996	260.2304123	398.4028235	202.8106246	208.1148124	278.1905174	211.7532036	189.163061	227.3996822	679.3448253	266.4729721	496.9742484	334.574849	406.983184	607.9653319	550.1089065	367.0689085	273.2293763	615.724767	478.920243	301.1794644	338.6680708	428.7113358	582.4751629	361.3043278
ENSG00000013288.9	99.37337239	124.9706804	112.3079767	140.0719154	120.9171823	88.74898157	102.3239269	124.7489372	224.9773863	189.1628998	156.0151903	138.6956391	169.0508182	133.3068419	126.4580501	231.8973709	102.0828321	134.991165	156.6401546	135.443953	133.7416067	142.4159285	122.5902842	130.5642104	35.90895935	42.90869194	11.36326117	15.22198948	137.3961868	18.97671163	80.75334035	20.02090791	127.4169801	37.28111846	14.40394444	49.69742484	4.646872903	5.985046823	13.21663765	82.51633597	61.17815141	3.415367203	14.31918063	22.10401121	15.05897322	8.46670177	22.17472427	0	6.94816015
ENSG00000013293.6	15.83763122	7.869690202	21.41814714	17.65612379	17.59272793	7.919856623	4.058777894	27.29455454	20.41746828	57.87820068	14.43447627	18.3984011	4.163813257	9.521917278	23.62403134	12.46320672	13.14169792	8.409285688	5.323506801	17.39647102	14.51459298	22.43852249	27.80398199	1.656906224	6.714683456	0.926086876	0	0	7.576995597	0	18.54335964	0	32.31148299	4.142346495	0	0	0	0	13.21663765	0	0	3.415367203	0	0	5.01965774	0	0	42.8290561	0
ENSG00000013297.12	9.005711872	13.37847334	11.80744009	40.72679222	26.65166993	10.24922622	8.117555789	12.63976016	14.25370427	22.5866149	11.97754414	14.86024705	12.9078211	9.224357363	5.732301723	19.00128237	11.2643125	8.409285688	25.16566851	21.95268962	32.13945588	48.99840625	40.02088316	22.53392464	24.81513451	6.482608135	0.344341248	4.47705573	47.98763878	0.807519644	52.63921445	0	54.86855603	4.142346495	7.201972218	7.09963212	0	0	211.4662024	0	45.88361356	0	0	0	0	8.46670177	0	334.0666376	13.8963203
ENSG00000013306.16	105.5842082	186.6690516	119.447359	93.45974862	106.8692577	91.77716204	147.6113434	98.73667716	98.62022413	76.935657	162.1575207	91.99200552	137.1976468	126.7605238	114.9934467	101.3401726	159.8124337	104.6734771	175.1917693	140.2072724	94.69043989	105.323677	68.66741006	51.03271169	563.157582	379.6956193	413.8981797	439.1991671	200.0326838	329.8717746	141.1688024	405.9411673	233.4961884	588.2132024	439.3203053	390.4797666	441.4529258	299.2523412	647.6152449	678.4676513	825.9050441	368.859658	386.6178769	508.3922579	547.1426936	596.9024748	376.9703125	633.8700302	347.4080075
ENSG00000013364.19	14.28492228	5.82357075	14.55335639	18.36236875	11.29085524	10.9480371	5.34049723	18.68486284	10.78658701	47.29072494	53.43827385	16.62932407	11.24229579	9.224357363	18.23914185	6.33376079	8.448234378	10.62225561	8.065919395	13.04735327	12.78666524	13.27994188	32.43797899	11.92972481	0.875828277	1.234782502	21.34915735	27.75774553	43.94657446	28.66694736	35.2922006	21.74684825	31.70183237	16.56938598	122.4335277	99.39484968	102.2312039	53.86542141	0	210.8750808	45.88361356	47.81514085	243.4260707	44.20802243	75.2948661	38.10015796	81.30732231	0	27.7926406
ENSG00000013374.17	181.6669464	246.3213033	242.1898177	263.900197	209.0121109	243.4191227	304.8355819	207.1821556	224.9773863	226.5719807	520.5624953	295.0820485	285.0130174	338.0280634	177.3539412	242.1131141	258.3751681	358.2798297	316.9906322	288.9056795	221.5203357	152.0324381	152.5006285	221.6940527	163.1960023	285.8521492	33.74544227	35.81644584	360.1598574	14.53535359	309.2553849	33.48324254	309.0928656	236.1137502	36.00986109	42.59779272	27.88123742	41.89532776	277.5493907	82.51633597	229.4180678	13.66146881	150.3513966	29.47201495	40.15726192	38.10015796	44.34944853	154.184602	20.84448045
ENSG00000013375.16	326.6899617	390.8088155	258.6653154	348.6495912	411.4597712	383.6471723	454.3695043	220.9210253	388.3171325	196.2212169	303.4311182	440.5001803	350.3848855	380.2815713	280.8827844	495.2592308	399.6484207	301.4065028	516.541478	302.7814361	355.2619424	446.0228756	490.3611369	418.5345121	272.6745369	264.8608466	279.2607518	211.3170305	231.3509322	304.031146	190.8171524	354.1629572	187.7723917	190.5479388	633.7735552	376.2805024	399.6310696	682.2953378	475.7989554	265.8859715	443.5415977	614.7660966	315.0219738	338.9281719	592.3196133	448.7351938	487.8439339	402.5931273	535.0083316
ENSG00000013392.8	59.62402343	45.80159698	62.33230001	31.07477788	36.10447896	64.05766386	58.74546952	36.2706161	57.78528758	21.17495147	20.26969008	41.04258708	65.37186813	53.26322477	44.12135265	55.98227279	54.67885028	64.39742461	66.78581259	53.43201814	70.15386605	51.74598043	65.71850288	52.35823667	43.49947108	28.70869317	32.71241853	25.96692323	28.28745023	29.07070719	24.52508855	39.69662776	45.11414607	16.56938598	14.40394444	49.69742484	65.05622064	0	13.21663765	0	45.88361356	47.81514085	35.79795157	14.73600748	55.21623514	67.73361416	36.95787378	51.39486732	55.5852812
ENSG00000013441.16	592.5137328	359.015267	369.8749256	447.9947144	491.1522029	442.1143491	358.0269343	388.9016059	358.6540182	278.8035277	336.9068185	482.6042136	356.4224148	365.9986954	590.9481958	417.4152676	343.3268582	305.3898487	278.9194927	230.0890394	363.901581	418.0892047	390.0982927	470.5613675	76.7809456	88.59564451	230.0199534	264.1462881	772.8535509	189.3633565	655.597489	185.7111803	832.7827504	265.1101757	619.3696108	411.778663	394.9841967	448.8785117	224.6828401	485.929534	30.58907571	338.1213531	429.5754188	279.984142	421.6512501	262.4677549	347.4040135	239.8427141	416.889609
ENSG00000013503.10	127.9432169	96.63979569	115.8776679	120.0616418	157.2842393	92.010099	123.8995357	95.43934842	114.8001047	99.5222719	63.88023541	148.2486551	84.10902778	122.594685	96.40689261	142.4074603	132.3556719	132.5568981	100.0174005	137.5149614	107.4771051	110.3608963	114.1648351	126.2562542	150.6424636	156.1999865	210.3925023	148.1905447	127.7986591	204.3024699	130.4016903	215.052166	155.4609087	57.99285094	57.61577774	78.09595332	65.05622064	131.6710301	105.7331012	128.3587448	61.17815141	68.30734407	85.91508377	73.68003738	50.1965774	55.0335615	44.34944853	42.8290561	111.1705624
ENSG00000013523.11	45.02855936	33.36748646	54.09455111	36.25390752	36.23576798	22.82782203	37.81072038	46.52897217	39.6792308	60.70152754	51.28845824	56.61046494	36.43336599	50.88274546	36.6519898	26.96956207	46.2306159	37.39919161	34.52213501	54.05332068	30.41152814	128.6780575	273.4058229	41.42265559	156.4813188	197.8738959	417.3415921	483.0743133	345.0058662	366.6139184	293.1047168	472.5624644	291.4129976	111.8433554	259.2709999	191.6900672	176.5811703	221.4467325	92.51646355	119.1902631	76.47268927	225.4142354	150.3513966	419.9762131	215.8452828	220.134246	266.0966912	34.26324488	319.6153669
ENSG00000013561.18	242.8436788	479.4215271	229.0094194	299.2124446	298.5512188	514.5577435	365.0763906	198.206094	719.2342127	241.3944467	290.225108	315.603342	628.7358017	360.345057	212.7899882	324.2476895	308.595228	273.5230818	245.8492232	235.4736614	224.28502	149.7427929	147.445359	202.8053218	50.79804006	57.72608196	120.5194367	147.7428391	89.91368108	142.5272172	73.57526565	152.9183139	72.54842408	24.85407897	216.0591665	191.6900672	213.7561535	287.2822475	105.7331012	137.5272266	30.58907571	283.4754779	236.2664804	191.5680972	261.0222025	220.134246	206.9640932	68.52648976	347.4080075
ENSG00000013563.14	3.726501464	0.629575216	5.76642423	2.824979807	3.150936346	0.465873919	0.427239778	2.930958877	1.540941002	9.175812303	3.071165164	1.769077029	1.040953314	2.38047932	8.685305641	0.817259457	1.408039063	1.549078942	1.774502267	3.934916065	2.419098829	3.663432243	10.95308381	0	26.56679106	46.92173507	45.79738594	1.790822292	30.30798239	1.615039288	14.95432229	7.594137484	46.33344731	33.13877196	21.60591665	28.39852848	9.293745805	17.95514047	13.21663765	55.01089065	122.3563028	6.830734407	42.95754188	29.47201495	10.03931548	12.70005265	7.391574756	17.13162244	13.8963203
ENSG00000013573.17	260.5445607	29.74742897	538.4741864	585.24165	274.1314621	153.9713302	43.79207728	553.4016729	209.182741	1803.400033	628.053276	465.9748895	65.16367746	236.2625725	362.6983636	59.25131062	143.1506381	378.417856	73.56118488	245.8287036	277.1596087	48.08254819	51.81651189	20.54563717	87.29088493	108.6608602	132.9157216	172.3666456	33.33878063	166.3490467	84.3423777	134.6233463	104.2502565	115.9857019	36.00986109	85.19558544	46.46872903	95.76074917	13.21663765	82.51633597	45.88361356	40.98440644	57.27672251	103.1520523	60.23589288	63.50026327	66.5241728	42.8290561	97.27424211
ENSG00000013583.10	115.5215454	87.35356125	116.1522595	109.7033825	92.42746615	86.18667501	92.28379213	180.2539709	85.52222561	126.3438771	57.12367205	111.4518528	113.2557206	96.70697236	150.7769059	89.89854025	97.62404171	134.548571	92.75807304	94.6450864	116.8079149	309.1020955	296.1545354	248.5359335	37.6606159	50.31738695	4.132094972	16.11740063	102.5420071	2.422558932	92.11862528	6.558573282	90.83794276	57.99285094	7.201972218	28.39852848	13.94061871	5.985046823	132.1663765	0	91.76722712	20.49220322	28.63836126	44.20802243	20.07863096	16.93340354	14.78314951	59.96067854	6.94816015
ENSG00000013588.9	15.83763122	0.629575216	12.63121498	35.0768326	11.55343327	8.618667501	4.913257451	74.00671163	5.778528758	74.81816185	10.74907807	15.92169326	4.163813257	10.71215694	89.97976644	11.03300267	10.09094662	38.50567657	10.32437683	13.46155496	12.44107969	37.55018049	34.96561371	44.07370555	2.043599313	3.39565188	171.8262826	87.30258674	69.20322645	406.5861408	58.02277047	159.8220752	98.76340085	0	86.42366662	14.19926424	106.8780768	101.745796	0	174.2011537	0	64.89197686	178.9897578	162.0960822	15.05897322	38.10015796	110.8736213	0	152.8595233
ENSG00000013619.15	13.97438049	3.147876081	17.29927269	11.53533421	19.03690709	10.48216318	3.845158005	9.525616349	9.245646012	23.29244661	5.528097295	9.906831364	4.163813257	5.058518554	19.10767241	10.21574321	9.386927087	4.204642844	4.194278085	14.70416003	6.911710941	27.93367085	36.22943107	2.982431203	3.503313107	3.086956255	11.36326117	2.686233438	194.4762203	4.845117864	150.1413958	26.23429313	231.0575859	4.142346495	7.201972218	14.19926424	0	0	0	0	0	0	7.159590314	0	10.03931548	0	14.78314951	0	13.8963203
ENSG00000013725.14	13.35329691	2.675694669	16.20090617	9.652014341	5.64542762	2.795243514	4.058777894	17.95212312	4.622823006	35.99741749	9.213495492	8.49156974	2.706478617	2.678039234	15.28613793	3.473352691	4.458790366	6.638909754	3.549004534	6.420126211	6.220539847	22.43852249	41.28470053	1.988287468	0	0.617391251	0	18.80363407	1.515399119	2.826318754	1.196345783	1.035564202	3.048253113	0	7.201972218	7.09963212	0	0	0	0	0	0	0	0	0	8.46670177	0	0	0
ENSG00000013810.21	40.05989074	22.66470778	85.67258856	77.92235968	20.87495329	14.67502845	41.65587839	134.0913686	29.27787904	149.6363237	92.13495492	48.4727106	44.76099251	56.53638384	99.0124843	37.79824988	44.58790366	78.33913509	64.84999193	58.40243844	93.65368325	160.2751606	93.10121241	112.338242	406.3843205	457.7956126	252.4021345	288.322389	118.7062643	416.6801363	149.5432229	306.1818158	53.03960416	654.4907463	417.7143887	539.5720411	483.2747819	466.8336522	515.4488684	495.0980158	504.7197492	433.7516348	515.4905026	618.912314	532.0837204	732.3697031	495.2355086	642.4358415	632.2825737
ENSG00000014123.10	740.3316243	856.8518692	687.8520331	919.2955122	841.1687153	896.1084832	840.5942639	593.1528027	859.0746086	628.8960586	639.4165872	715.4147506	846.2950444	661.4756909	586.0844246	785.9992826	742.0365862	579.7981185	607.202412	550.8882491	456.1729221	752.3773969	680.3550138	817.1861495	182.4642243	136.1347708	160.1186802	174.1574679	317.728682	126.7805841	270.3741469	147.7404929	260.9304664	99.41631589	100.8276111	56.79705696	106.8780768	101.745796	52.8665506	91.68481774	45.88361356	102.4610161	164.6705772	73.68003738	40.15726192	50.80021062	73.91574756	111.3555459	83.3779218
ENSG00000014138.9	25.15388489	15.5819866	32.12722071	29.66228797	17.98659497	15.60677629	13.03081324	62.46606106	15.02417477	23.99827833	28.86895254	27.95141706	18.32077833	30.35111132	47.07435657	19.4099121	15.25375652	42.71031941	23.55248463	31.47932852	52.1834176	34.34467728	56.02923643	34.13226821	29.77816141	34.88260568	37.87753724	38.50267928	21.72072071	38.35718309	41.8721024	34.86399481	35.35973611	16.56938598	28.80788887	35.4981606	4.646872903	47.88037459	0	0	15.29453785	6.830734407	7.159590314	29.47201495	15.05897322	25.40010531	51.74102329	25.69743366	6.94816015
ENSG00000014164.7	4.968668619	2.360907061	7.41397401	5.179129646	3.019647331	3.959928311	1.922579003	10.07517114	2.311411503	20.46911975	11.05619459	4.24578487	9.57677049	7.141437959	10.94348511	1.430204049	1.64271224	5.532424795	3.549004534	4.763319447	5.529368753	22.89645152	21.90616763	2.651049958	51.96581109	59.88695134	21.6934986	51.93384647	24.24638591	58.54517419	43.66662108	66.27610895	45.11414607	12.42703949	28.80788887	7.09963212	60.40934773	23.94018729	0	36.6739271	0	10.24610161	7.159590314	29.47201495	30.11794644	50.80021062	36.95787378	42.8290561	41.6889609
ENSG00000014216.16	23.29063415	14.63762378	40.63956124	47.55382675	16.93628286	10.01628926	10.89461435	46.52897217	18.49129202	130.5788674	44.22477836	17.69077029	26.8565955	22.01943371	58.01784168	11.23731753	14.31506381	25.67045105	16.13183879	26.92310992	27.30125822	26.10195473	33.70179635	10.93558108	277.9295065	272.8869329	7.2311662	7.610994741	114.160067	14.53535359	120.8309241	13.11714656	127.4169801	277.5372152	129.6354999	134.8930103	32.52811032	59.85046823	264.332753	238.3805261	122.3563028	30.73830483	250.585661	73.68003738	25.0982887	46.56685973	36.95787378	256.9743366	41.6889609
ENSG00000014257.16	80.43032327	28.80306614	154.8696793	31.54560785	48.44564632	27.25362426	62.37700764	101.850821	35.0564078	184.2220778	25.79778738	73.59360442	18.94535032	69.6290201	48.8114177	55.57364306	74.62607034	132.9994921	60.97835062	112.0415574	134.0871923	59.07284492	162.1898949	87.81602985	5.254969661	2.160869378	25.48125233	11.19263933	49.5030379	6.05639733	55.03190601	11.39120623	47.55274856	0	0	0	9.293745805	17.95514047	26.4332753	0	0	3.415367203	7.159590314	14.73600748	5.01965774	16.93340354	7.391574756	0	13.8963203
ENSG00000014641.21	1632.518183	769.3409142	993.4725173	1120.104494	824.4950105	994.4078801	687.2151835	1411.989439	549.3454672	583.7228288	774.2407379	929.1192558	748.8618142	696.8853208	1194.92435	706.9294301	807.7450758	916.169546	922.418542	789.2613223	934.4633192	651.1750812	661.8190258	1107.807501	240.5608334	200.0347653	485.5211592	329.0635962	201.0429498	352.0785648	241.6618481	283.7445915	190.2109942	1801.920726	1152.315555	1192.738196	1138.483861	1167.084131	1731.379532	990.1960316	1743.577315	1345.654678	1016.661825	1259.928639	1189.658884	1413.939196	1700.062194	1079.292214	1382.68387
ENSG00000014824.14	533.8213348	516.2516773	540.1217362	509.9088552	636.3578529	569.0649921	866.2286506	508.3381802	704.2100379	502.5521815	639.1094706	625.899453	619.1590312	710.8706368	474.0439819	844.8419634	784.2777581	566.299002	682.054144	679.9120758	594.7527265	597.5973847	556.0796397	779.7400689	409.8876336	401.9217043	115.6986592	155.8015394	302.5746908	135.6633002	285.3284692	103.9016083	293.2419494	472.2275005	144.0394444	205.8893315	199.8155348	269.327107	436.1490425	119.1902631	535.3088249	300.5523139	257.7452513	162.0960822	235.9239138	228.6009478	177.3977941	385.4615049	132.0150429
ENSG00000014914.21	32.9174296	99.47288416	40.09037798	40.02054727	51.20271562	43.79214839	26.27524637	60.08465697	121.7343392	86.1114693	53.13115734	48.4727106	88.89741303	40.76570835	48.8114177	30.64722963	26.28339584	35.40751869	34.19949823	31.06512683	33.52179806	25.6440257	34.54434126	45.73061177	23.93930623	24.38695441	9.641554934	7.163289168	114.6652	2.422558932	125.0181343	17.94977951	137.7810407	16.56938598	7.201972218	0	0	11.97009365	13.21663765	0	30.58907571	20.49220322	14.31918063	14.73600748	10.03931548	25.40010531	22.17472427	25.69743366	6.94816015
ENSG00000014919.13	162.7238973	165.2634943	101.3243115	219.64218	241.0466305	155.368952	152.5246009	117.0551701	139.0699254	47.99655666	242.9291645	187.5221651	118.4604871	185.0822671	135.1433558	147.1067022	160.28178	149.8180634	161.1570695	179.7635339	142.0356598	130.0518446	109.5308381	103.7223296	240.5608334	179.0434628	221.7557635	154.0107171	218.2174732	231.7581378	215.9404138	164.6547082	174.360078	140.8397808	280.8769165	163.2915388	250.9311367	406.983184	211.4662024	210.8750808	260.0071435	208.3373994	243.4260707	206.3041047	225.8845983	203.2008425	110.8736213	299.8033927	222.3411248
ENSG00000015133.19	120.490214	75.54902594	173.2673185	84.51397923	81.39918894	89.21485549	115.9955998	137.5718823	122.5048097	234.3361296	90.29225582	89.51529768	89.10560369	105.6337698	136.7067108	123.8148077	129.0702474	133.663383	103.2437683	144.5563902	135.1239489	119.5194769	183.6747901	140.1742665	180.1286823	196.6391134	0	69.84206939	27.78231719	5.652637508	29.90864457	11.04601816	31.70183237	82.84692991	50.41380553	85.19558544	4.646872903	23.94018729	39.64991295	82.51633597	45.88361356	10.24610161	57.27672251	7.368003738	30.11794644	80.43366681	0	42.8290561	0
ENSG00000015153.15	303.3993276	483.3563722	235.3250269	314.7498335	406.0769216	486.6053084	409.5093276	194.7255804	487.7078271	247.7469322	305.5809338	284.4675863	500.0739721	406.4668438	207.2313926	286.2451247	323.6143113	263.7860142	237.1380302	263.8464772	231.8879021	218.4321475	243.0742062	314.8121825	7.590511733	6.482608135	100.8919856	69.84206939	116.6857322	78.32940547	148.94505	85.9518288	140.2196432	4.142346495	158.4433888	120.693746	125.4655684	203.491592	13.21663765	155.8641902	30.58907571	109.2917505	186.1493482	139.992071	75.2948661	88.90036858	199.5725184	51.39486732	173.7040038
ENSG00000015171.20	461.465098	428.111147	556.3226424	335.7017671	363.9331479	713.25297	547.9350157	374.0636266	502.3467667	557.6070553	235.2512516	336.8322664	630.401327	402.0034451	355.750119	416.1893784	557.583469	456.5356941	315.7000851	396.1839175	379.1073451	173.0971735	206.4235026	396.9947312	131.3742415	173.4869415	120.1750954	220.7188475	305.100356	110.2264314	348.7347957	154.2990662	319.4569262	132.5550879	144.0394444	56.79705696	213.7561535	143.6411238	79.2998259	73.34785419	137.6508407	102.4610161	50.1171322	81.04804112	215.8452828	207.4341934	133.0483456	162.7504132	76.42976165
ENSG00000015285.11	2.48433431	0.157393804	2.47132467	1.17707492	1.969335216	0.931747838	0.640859668	1.099109579	0.385235251	2.117495147	0.614233033	1.769077029	0.208190663	0.892679745	2.953003918	1.430204049	1.877385417	1.327781951	0.322636776	2.692310992	1.727927735	5.037219334	7.161631724	0.662762489	0	1.234782502	2.410388733	9.849522606	0.50513304	3.230078576	5.383556023	4.832632944	4.87720498	0	0	0	0	0	0	0	0	0	0	7.368003738	0	0	0	0	6.94816015
ENSG00000015413.9	0.621083577	55.71740663	1.09836652	17.65612379	0.656445072	41.46277879	0	0.915924649	34.2859373	1.411663431	47.60306004	1.769077029	96.80865821	0.892679745	1.737061128	0.817259457	0.234673177	0.885187967	0.645273552	1.449705919	0.691171094	4.579290304	6.319086815	0.331381245	0	0	2.410388733	2.686233438	32.83364759	1.211279466	28.1141259	0.345188067	32.31148299	12.42703949	14.40394444	0	0	0	0	0	0	0	0	0	0	0	0	0	0
ENSG00000015475.19	48.44451904	87.66834886	105.7177775	38.1372274	44.37568687	142.7903562	66.64940542	116.1392455	118.6524572	159.5179677	37.468215	65.10203468	188.6207405	88.97041457	68.26650234	42.70180662	53.27081122	100.4688343	42.26541763	57.57403505	50.80107542	58.15698686	58.97814361	73.56663633	70.94209042	88.28694888	14.80667365	10.29722818	44.4517075	8.882716084	38.28306505	16.91421531	38.40798922	202.9749783	201.6552221	198.7896994	111.5249497	101.745796	92.51646355	366.739271	397.6579842	116.1224849	157.5109869	88.41604486	55.21623514	76.20031593	51.74102329	239.8427141	125.0668827
ENSG00000015479.20	10.55842082	3.934845101	17.02468106	17.89153878	15.09823666	6.522234866	6.194976786	17.76893819	19.64699778	41.64407122	12.59177717	16.62932407	7.703054525	16.36579532	21.7132641	17.77539318	13.14169792	11.28614658	7.743282619	11.18344566	24.19098829	23.35438055	37.91452089	8.284531118	119.1126457	163.9173771	169.4158938	299.0673228	592.5210557	204.7062298	570.6569384	211.9454734	472.4792325	0	0	0	4.646872903	0	0	0	0	0	0	0	0	0	7.391574756	0	0
ENSG00000015520.15	5.279210408	0.314787608	7.13938238	6.827034534	3.150936346	3.028180473	0.854479557	10.99109579	3.852352505	31.05659549	10.13484504	8.137754335	0.832762651	4.165838809	12.33313401	0.817259457	3.754770835	6.19631577	1.613183879	7.248529593	8.985224223	12.36408382	32.01670653	1.325524979	0	0	0	4.924761303	2.020532159	1.615039288	1.794518674	6.213385214	0	0	0	0	0	0	0	0	0	0	0	0	0	0	0	0	0
ENSG00000015532.10	17.07979838	10.38799107	12.35662335	39.5497173	7.483473821	10.71510014	10.89461435	19.96715735	21.95840928	27.52743691	53.74539037	14.15261623	42.26270455	9.224357363	26.22962303	11.44163239	10.09094662	13.05652252	10.96965038	13.04735327	14.86017852	72.3527868	117.5350148	23.85944962	63.93546421	49.6999957	58.5380121	39.39809043	85.36748372	69.44668939	62.20998071	71.1087419	64.01331537	66.27754393	122.4335277	42.59779272	37.17498322	11.97009365	52.8665506	27.50544532	137.6508407	54.64587525	21.47877094	51.57602617	40.15726192	63.50026327	51.74102329	42.8290561	6.94816015
ENSG00000015568.13	78.87761433	98.68591514	60.95934186	91.57642875	98.07289377	87.81723373	82.884517	48.91037625	99.39069463	51.52571524	78.31471168	90.9305593	62.66538951	93.43381329	48.29029936	80.90868622	64.30045055	54.21776299	53.71902317	50.73970715	43.54377893	30.22331601	35.80815862	59.9800053	0.291942759	0.308695625	0.344341248	0	0	0	0	0	0	0	0	0	0	0	0	0	0	0	0	0	0	0	0	0	0
ENSG00000015592.16	7.453002929	0.629575216	4.94264934	5.649959614	3.544803389	2.096432635	0	6.594657472	5.778528758	11.99913916	5.220980779	3.891969464	1.249143977	1.78535949	6.948244513	2.860408099	3.754770835	3.319454877	1.451865491	4.556218601	2.764684376	11.44822576	16.00835327	2.319668713	0	0	0	3.133939011	0	0	0	3.451880675	0	0	0	0	0	0	0	0	0	0	7.159590314	0	0	0	0	0	0
ENSG00000015676.18	82.6041158	42.96850851	87.8693216	97.69721833	54.09107394	50.78025717	36.10176127	104.5985949	59.32622858	165.1646214	132.0601021	72.5321582	55.37871631	66.35586103	117.5990384	45.15358499	65.47381643	79.88821403	58.23593803	96.9231957	82.59494575	60.44663201	72.45886215	24.52221211	160.2765747	130.2695539	149.7884427	165.651062	228.320134	155.4475315	188.4244608	189.508249	186.5530905	128.4127414	223.2611388	184.5904351	153.3468058	71.82056188	132.1663765	275.0544532	214.1235299	146.8607897	171.8301675	235.7761196	190.7469941	122.7671757	118.2651961	162.7504132	90.32608195
ENSG00000016082.15	91.60982767	29.90482277	60.95934186	15.53738894	44.90084293	28.41830906	41.4422585	167.6142108	25.42552653	96.69894503	20.5768066	30.0743095	33.51869672	74.68753865	282.9672578	104.2005807	52.33211851	97.59197338	40.97487053	44.73378263	81.90377465	290.7849343	117.5350148	233.2923963	0	0.617391251	2.754729981	11.19263933	32.83364759	2.422558932	14.95432229	1.035564202	27.43427801	0	0	0	13.94061871	0	26.4332753	0	0	6.830734407	0	0	10.03931548	21.16675442	0	8.56581122	0
ENSG00000016391.11	9.005711872	3.620057493	16.4754978	13.41865408	7.74605185	8.851604461	7.69031601	15.57071903	11.55705752	81.87647901	21.19103963	11.32209299	17.07163435	10.71215694	20.49732131	13.89341077	12.43767839	15.49078942	12.90547103	27.13021076	25.22774493	24.27023861	21.90616763	17.23182473	51.96581109	37.35217068	15.83969739	8.058700314	1.515399119	0.403759822	10.16893915	9.320077821	3.657903735	70.41989042	72.01972218	28.39852848	55.76247483	41.89532776	52.8665506	55.01089065	30.58907571	40.98440644	57.27672251	29.47201495	65.25555062	63.50026327	36.95787378	77.09230098	34.74080075
ENSG00000016402.14	5.279210408	2.675694669	15.65172291	6.827034534	8.271207908	10.9480371	6.835836454	42.68208864	31.97452579	23.29244661	11.36331111	14.86024705	21.23544761	13.09263626	9.206423979	7.355335111	17.83516147	39.16956755	8.388556171	11.80474819	20.04396173	15.111658	18.95726045	46.72475551	6.422740697	4.321738756	0.344341248	1.343116719	9.092394716	0.403759822	6.579901806	0	4.87720498	4.142346495	0	0	0	0	26.4332753	0	0	0	0	0	0	0	0	17.13162244	0
ENSG00000016490.16	6.210835774	3.934845101	10.43448194	5.649959614	11.8160113	6.289297906	1.922579003	10.62472593	10.40135176	22.5866149	8.906378976	12.3835392	2.498287954	9.224357363	10.94348511	6.742390518	7.744214847	5.311127803	3.710322922	9.112437203	9.676395317	23.35438055	16.85089817	2.651049958	0	0	2.410388733	0	0	0	0	0.690376135	0	0	0	0	0	0	0	0	0	0	0	0	0	0	0	0	0
ENSG00000016602.9	10.55842082	0.78696902	12.08203172	6.59161955	12.34116735	6.755171825	4.058777894	10.62472593	12.32752802	31.05659549	8.906378976	10.61446218	6.870291873	8.331677618	9.553836205	14.30204049	9.621600264	6.638909754	2.903730982	8.491134666	9.33080977	20.14887734	21.48489517	0.662762489	0.583885518	0	0	0	0.50513304	0	0	0	0	0	0	0	0	0	0	0	0	3.415367203	0	0	5.01965774	4.233350885	0	0	0
ENSG00000016864.19	300.6044515	208.5467904	216.9273877	185.0361774	243.6724107	311.6696518	240.5359952	194.7255804	177.9786857	149.6363237	169.8354336	242.0097376	200.2794176	215.7309383	267.5074137	305.0420922	281.6078126	233.0257323	298.7616544	280.8287465	309.2990646	168.9758122	137.7560926	211.7526154	210.4907292	165.1521596	219.3453747	196.9904521	261.1537816	219.6453432	232.6892548	200.5542672	239.5926947	298.2489477	381.7045276	369.1808702	274.1655013	580.5495418	303.982666	412.5816798	504.7197492	385.936494	250.585661	427.3442168	326.2777531	359.8348252	524.8018076	342.6324488	507.215691
ENSG00000017260.20	649.0323384	729.2054942	562.3636582	431.7510805	604.1920443	728.3938724	832.4767081	424.0731125	849.4437274	472.2014177	285.6183603	571.058065	731.3737985	760.8607025	519.9023956	785.9992826	720.2119808	657.4733626	648.6612377	477.1603481	557.4294874	654.8385135	512.2673045	806.5819497	498.930175	450.3869175	321.6147253	294.1425615	396.0243032	287.0732335	416.3283325	306.1818158	417.0010258	310.6759872	619.3696108	603.4687302	353.1623406	622.4448696	409.7157672	421.7501616	412.952522	385.936494	472.5329607	677.8563439	306.1991221	292.1012111	495.2355086	453.9879946	667.0233744
ENSG00000017427.17	6.831919351	0.78696902	3.84428282	5.885374598	6.564450721	6.056360947	0.854479557	9.708801279	3.852352505	44.46739808	3.37828168	3.538154059	2.290097291	2.38047932	11.63830956	4.699241876	3.754770835	4.647236827	2.903730982	4.763319447	5.183783206	23.35438055	13.05944608	15.5749185	7.882454492	13.89130315	38.56621974	78.34847528	6.061596477	60.96773313	29.31047168	88.0229572	12.80266307	0	655.3794718	638.9668908	116.1718226	251.3719666	0	981.0275499	30.58907571	99.0456489	1288.726256	250.5121271	0	33.86680708	177.3977941	0	354.3561677
ENSG00000017483.15	8.695170084	0.314787608	11.53284846	5.885374598	3.938670432	1.863495676	1.068099446	7.327397191	0.770470501	22.5866149	4.29963123	5.307231088	1.45733464	2.975599149	15.28613793	3.88198242	4.693463544	5.532424795	2.097139043	7.248529593	6.911710941	9.158580608	18.11471554	1.988287468	54.59329592	29.01738879	2.066047486	2.686233438	11.11292688	0.807519644	0	2.071128405	6.096506225	70.41989042	43.21183331	35.4981606	4.646872903	35.91028094	317.1993036	27.50544532	0	13.66146881	14.31918063	58.9440299	0	0	22.17472427	214.1452805	48.63712105
ENSG00000017797.13	266.7553965	266.7824979	257.2923573	500.0214259	293.4309472	266.7128186	277.7058559	224.9510938	309.7291414	496.1996961	629.2817421	296.8511255	286.8867334	287.7404377	213.3111065	270.3085653	265.4153634	362.0418786	366.3540589	415.8584978	330.7253685	433.6587918	684.5677383	320.1142824	360.5493073	351.6043174	243.1049208	373.8341535	232.8663313	223.6829414	254.2234789	299.6232426	220.6935254	132.5550879	79.2216944	191.6900672	167.2874245	95.76074917	66.08318825	183.3696355	183.5344542	174.1837274	143.1918063	88.41604486	175.6880209	152.4006319	236.5303922	128.4871683	76.42976165
ENSG00000018189.13	355.5703481	375.3842227	453.6253727	595.1290794	238.8147172	354.7629893	388.5745784	381.5742087	408.3493655	876.6429908	513.1916989	272.4378625	384.9445356	382.0669308	363.393188	412.9203405	417.7182554	474.4607504	328.2829194	413.3732877	454.7905799	415.3416306	419.1660921	410.9127435	120.2804167	155.8912909	187.3216387	196.095041	298.5336265	146.5648154	293.7028897	225.7529961	288.3647445	103.5586624	172.8473332	156.1919066	116.1718226	107.7308428	145.3830142	165.0326719	168.2399164	143.4454225	114.553445	154.7280785	205.8059673	165.1006845	59.13259804	59.96067854	145.9113632
ENSG00000018236.15	71.73515319	55.71740663	74.1397401	63.79746064	32.55967557	202.1892808	75.40782088	60.45102683	133.6766319	67.7598447	26.10490389	29.72049409	168.4262462	49.39494588	101.0969577	84.79066864	142.9159649	45.58718031	44.20123828	63.16575788	73.95530707	90.21201899	108.2670208	62.9624365	106.559107	93.53477451	1.721706238	7.163289168	245.9997904	0.807519644	273.3650114	1.035564202	233.4961884	12.42703949	0	0	0	0	0	0	30.58907571	0	0	0	0	4.233350885	0	0	0
ENSG00000018280.17	12.11112976	1.416544236	23.88947181	13.88948405	11.68472228	6.289297906	3.204298338	18.68486284	8.089940261	62.11319097	12.28466066	13.44498542	2.498287954	7.736557789	22.58179467	5.720816197	8.682907556	10.8435526	4.194278085	22.15979047	13.47783634	21.98059346	56.87178134	2.982431203	0	0	4.132094972	0.895411146	5.051330398	4.845117864	2.392691566	2.416316472	0.609650623	0	7.201972218	49.69742484	0	0	0	0	15.29453785	3.415367203	28.63836126	0	5.01965774	21.16675442	14.78314951	0	0
ENSG00000018408.15	698.097941	480.9954652	390.4692978	470.3591379	750.9731624	378.5225592	743.6108342	763.1484175	459.9708891	298.5668157	416.1428797	603.255267	346.0128816	642.1342964	654.8720453	935.1491334	542.7990588	756.6144149	678.6664579	667.9002268	809.0157656	716.6589326	645.8106725	1009.718653	174.5817699	188.9217228	21.34915735	12.08805047	178.8170961	16.95791252	230.8947361	28.30542153	182.2855361	153.2668203	79.2216944	49.69742484	27.88123742	41.89532776	211.4662024	91.68481774	336.4798328	68.30734407	78.75549345	29.47201495	50.1965774	80.43366681	29.56629902	274.105959	55.5852812
ENSG00000018510.18	930.0726572	909.8935812	666.9830692	431.0448356	1137.356732	1012.576963	1524.605149	482.69229	1088.289583	339.5050552	353.7982269	903.9983619	727.8345572	945.0502899	603.9761543	1383.62026	1251.277381	799.7673283	897.5755103	780.7701876	747.5015383	709.7899971	596.9430678	968.6273784	358.505708	278.7521498	60.25971834	79.691592	159.6220406	73.88804743	184.2372506	60.75309987	196.9171511	368.6688381	194.4532499	78.09595332	106.8780768	173.5663579	396.4991295	201.706599	382.3634463	95.63028169	157.5109869	125.2560635	65.25555062	101.6004212	155.2230699	342.6324488	194.5484842
ENSG00000018607.7	8.074086506	2.675694669	10.70907357	8.474939421	7.220895793	2.795243514	3.417918227	12.63976016	8.475175511	24.70411005	9.213495492	13.09117002	2.081906628	10.11703711	10.76977899	5.925131062	9.15225391	4.204642844	5.968780352	10.97634481	9.33080977	12.36408382	12.63817363	0.994143734	1.459713795	0	1.721706238	4.924761303	0.50513304	2.422558932	1.196345783	9.320077821	0	0	0	0	0	11.97009365	0	0	0	3.415367203	0	0	10.03931548	4.233350885	0	0	0
ENSG00000018610.15	43.16530863	52.25474294	46.6805771	98.87429325	76.67278442	44.72389622	44.21931706	39.75112976	59.71146383	45.87906151	79.23606123	79.60846632	67.45377476	61.29734248	39.95240595	40.25002825	58.66829429	49.57052616	41.78146247	61.92315281	31.44828478	129.5939156	101.5266615	79.20011749	20.14405037	17.28695503	58.88235335	42.97973501	25.76178503	60.5639733	35.89037349	53.15896239	20.72812117	49.70815795	28.80788887	0	46.46872903	5.985046823	39.64991295	9.168481774	0	20.49220322	21.47877094	0	45.17691966	50.80021062	29.56629902	42.8290561	34.74080075
ENSG00000018625.15	25.46442667	6.453145966	18.12304758	16.24363389	28.09584908	7.221045744	8.544795567	22.89811622	13.48323377	39.52657607	10.13484504	18.75221651	6.453910548	13.39019617	37.34681425	13.89341077	10.3256198	12.83522552	9.517784886	17.60357187	14.51459298	30.68124504	34.1230688	6.959006139	64.22740697	91.68260076	3.443412476	0	460.1761992	5.248877686	553.9080975	9.320077821	485.8915462	115.9857019	0	0	0	0	158.5996518	0	152.9453785	0	0	0	0	0	0	59.96067854	0
ENSG00000018699.13	105.2736664	79.95605246	66.72576609	111.1158724	76.41020639	95.50415339	92.49741201	126.0312317	103.2430471	81.17064729	88.44955672	118.528161	100.5560901	108.9069289	127.5002868	129.331309	102.3175052	93.60862752	103.0824499	81.39063229	85.70521567	103.4919609	87.62467051	103.0595671	174.8737126	144.4695527	274.7843156	299.9627339	144.9731824	302.0123469	148.3468771	279.6023346	154.8512581	111.8433554	216.0591665	212.9889636	199.8155348	149.6261706	158.5996518	137.5272266	122.3563028	163.9376258	107.3938547	169.464086	276.0811757	169.3340354	214.3556679	197.0136581	180.6521639
ENSG00000018869.17	5.589752197	17.31331845	20.31978062	6.827034534	8.92765298	12.57859581	11.32185413	9.159246489	12.71276327	26.11577348	7.67791291	11.67590839	16.03068104	19.63895439	14.59131348	17.77539318	11.02963933	10.8435526	20.0034801	23.1952947	14.16900743	17.40130315	16.00835327	18.55734971	1.167771036	0	38.91056098	47.45679074	30.30798239	54.10381615	34.09585481	50.05226978	45.72379669	41.42346495	21.60591665	42.59779272	69.70309354	41.89532776	39.64991295	18.33696355	30.58907571	30.73830483	14.31918063	73.68003738	100.3931548	50.80021062	51.74102329	0	41.6889609
ENSG00000019102.12	3.105417887	2.203513257	2.19673304	19.0686137	4.988982548	3.028180473	1.922579003	2.747773947	1.155705752	9.881644018	4.913864262	2.122892435	3.539241268	1.487799575	5.037477272	1.021574321	2.112058595	2.655563901	1.290547103	3.520714374	3.455855471	6.868935456	2.94890718	0.331381245	1.167771036	0.617391251	10.33023743	11.6403449	4.546197358	28.26318754	1.794518674	8.974889754	4.87720498	0	14.40394444	35.4981606	4.646872903	11.97009365	0	36.6739271	0	23.90757042	85.91508377	22.10401121	5.01965774	21.16675442	29.56629902	0	13.8963203
ENSG00000019144.19	31.36472066	5.193995534	64.25444142	51.79129646	32.29709755	20.26551548	8.758415456	63.74835557	40.06446605	175.7520972	64.18735193	55.54901872	9.160389164	37.7901092	72.26174293	18.59265264	25.11002996	36.95659763	13.87338136	48.87579954	43.19819338	58.15698686	76.25031424	8.615912363	155.021605	209.6043297	73.0003445	65.36501366	322.2748794	75.90684654	364.8854638	79.04806745	313.9700706	91.1316229	64.81774996	56.79705696	69.70309354	65.83551505	79.2998259	119.1902631	137.6508407	92.21491449	114.553445	125.2560635	75.2948661	93.13371947	73.91574756	111.3555459	97.27424211
ENSG00000019169.11	5.589752197	2.518300865	4.94264934	7.768694469	12.60374538	2.795243514	2.349818781	6.411472543	2.311411503	9.175812303	5.835213812	8.137754335	1.040953314	4.165838809	7.469362851	2.247463506	3.050751303	4.647236827	3.06504937	4.970420292	5.8749543	15.56958703	5.897814361	0.662762489	0	0	0	0	0	0	0	0	0	0	0	0	0	0	0	0	0	0	0	0	0	0	0	0	0
ENSG00000019186.10	29.50146993	6.138358358	20.31978062	32.01643781	21.53139836	10.48216318	3.631538116	78.03678009	36.21211355	184.2220778	41.76784623	41.04258708	9.784961153	30.94623115	80.94704857	27.58250667	14.78441016	50.89830811	11.13096876	16.77516849	27.64684376	30.22331601	16.00835327	32.80674323	0	0.308695625	0.344341248	0.447705573	0	0	0	0	0	0	0	0	0	0	0	0	0	3.415367203	7.159590314	0	0	0	0	0	0
ENSG00000019485.14	22.048467	21.24816355	34.32395375	32.48726778	13.78534651	34.00879609	11.7490939	29.67595863	33.13023154	98.11060847	27.94760299	14.50643164	42.05451389	16.66335524	34.04639811	8.376909432	19.94722006	25.67045105	10.16305844	24.02369808	13.82342188	66.85763844	77.09285915	14.58077477	70.35820491	35.49999693	7.2311662	14.32657834	184.8786926	25.03310897	205.7714747	5.868197147	229.2286341	24.85407897	7.201972218	14.19926424	0	0	26.4332753	0	0	6.830734407	14.31918063	0	0	4.233350885	0	8.56581122	6.94816015
ENSG00000019505.8	112.4161275	16.99853084	60.95934186	37.43098244	35.05416685	24.22544379	24.77990714	207.5485254	36.21211355	81.87647901	14.12735975	72.88597361	19.56992231	58.61930324	136.1855924	30.44291477	42.00649872	100.9114283	21.2940272	26.50890823	62.89656956	28.39159988	39.17833825	128.9073042	68.31460559	57.72608196	0	0.895411146	18.18478943	0	19.73970542	0	17.67986805	41.42346495	7.201972218	7.09963212	0	0	26.4332753	27.50544532	61.17815141	0	7.159590314	0	0	0	0	8.56581122	0
ENSG00000019549.13	68.94027709	19.67422551	67.82413261	5.179129646	33.08483163	18.16908284	32.25660327	48.36082146	15.79464527	26.11577348	8.599262459	13.44498542	8.535817176	17.55603498	143.8286614	135.6650698	210.7365131	56.20943591	217.941142	65.44386718	134.7783634	658.5019457	749.4436963	246.5476461	1.751656554	0.308695625	8.608531191	0.447705573	729.9172425	4.441358042	738.7435209	10.01045396	721.2166865	4.142346495	0	7.09963212	0	0	13.21663765	0	0	0	0	0	0	0	0	17.13162244	0
ENSG00000019582.16	137.8805542	37.93190678	93.08656257	65.44536553	110.9392172	23.52663291	53.61859218	183.3681147	31.20405529	67.05401298	47.60306004	106.8522526	14.78153706	102.0630508	149.9083754	65.38075654	43.41453778	135.433759	78.56205491	91.74567456	114.0432305	53.57769656	48.44633225	71.90973011	31.52981797	83.96521012	60.94840083	86.40717559	112.6446679	86.40460191	139.9724566	114.9476265	168.8732224	642.0637068	424.9163609	276.8856527	171.9342974	335.1626221	859.0814473	522.6034611	2156.529837	218.583501	429.5754188	331.5601682	291.1401489	148.167281	310.4461397	1267.74006	396.0451286
ENSG00000019991.18	164.2766062	87.66834886	158.1647789	28.24979807	112.1208183	46.12151798	131.3762318	43.41482836	40.06446605	91.75812303	29.48318557	54.1337571	12.49143977	58.91686316	272.3711849	318.5268733	316.1047697	89.40398468	986.461942	262.3967713	421.959953	488.6102754	735.5417053	115.3206732	0.583885518	0.926086876	7.575507448	3.133939011	93.9547454	0.403759822	91.52045239	1.035564202	55.47820665	0	0	0	0	0	0	0	0	0	0	0	0	0	0	0	0
ENSG00000019995.6	55.89752197	51.62516773	68.6479075	160.0821891	45.95115504	48.91676149	39.73329939	68.8775336	63.94905158	109.4039159	141.8878306	44.22692573	69.74387205	64.86806146	39.2575815	40.86297284	48.3426745	61.07796973	46.78233249	46.80479109	51.14666096	18.77509025	20.64235026	22.2025434	313.8384659	241.0912835	189.043345	202.362919	310.6568195	177.6543217	341.556721	264.4140597	282.2682382	671.0601323	453.7242497	376.2805024	371.7498322	389.0280435	370.0658542	650.962206	887.0831955	508.8897133	408.0966479	471.5522392	271.061518	321.7346673	473.0607844	865.1469332	493.3193707
ENSG00000020129.16	29.50146993	28.96045995	10.70907357	26.60189318	42.01248461	22.12901115	13.03081324	22.89811622	11.94229277	43.05573465	66.95140058	38.91969464	16.44706236	30.05355141	27.0981536	5.107871605	15.01908334	23.23618414	12.90547103	20.08878202	18.31603399	15.56958703	14.7445359	13.58663103	138.088925	121.0086852	120.8637779	56.4109022	105.0676723	134.8557806	95.70766263	99.7593515	85.35108715	91.1316229	57.61577774	28.39852848	83.64371225	29.92523412	52.8665506	64.17937242	30.58907571	99.0456489	35.79795157	36.84001869	35.13760418	38.10015796	51.74102329	59.96067854	69.4816015
ENSG00000020181.18	3.726501464	0	8.51234053	6.59161955	3.544803389	0.931747838	1.281719335	11.72383551	1.155705752	43.76156637	7.370796394	6.368677305	0.624571988	1.78535949	9.032717866	1.430204049	1.173365886	5.753721786	1.129228715	5.798823674	4.838197659	17.85923219	24.43380235	1.656906224	35.03313107	45.06956132	53.37289338	82.82553101	357.6341922	83.17452334	582.0222234	117.709131	733.4096989	277.5372152	648.1774996	717.0628441	302.0467387	562.5944014	489.0155931	1274.418967	994.1449605	433.7516348	694.4802604	604.1763065	291.1401489	605.3691765	716.9827513	856.581122	597.5417729
ENSG00000020219.9	0.931625366	0.314787608	0.82377489	1.883319871	0.262578029	0.698810878	0.427239778	2.381404087	1.155705752	4.940822009	1.228466066	1.769077029	0	0.59511983	2.084473354	0.408629728	0.938692709	1.106484959	0.967910327	1.86390761	2.419098829	2.289645152	1.685089817	0.994143734	0	0.617391251	0	0	0	0	0	0.345188067	0	0	0	0	0	0	0	0	0	0	0	0	0	0	0	0	0
ENSG00000020256.20	73.90894571	21.40555735	43.66006917	51.08505151	43.19408574	18.4020198	28.41144526	58.61917753	25.81076178	49.40822009	39.92514713	29.72049409	10.82591447	23.50723328	67.91909011	28.19545126	41.77182554	34.07973673	28.87599143	49.70420292	39.74233791	66.85763844	82.56940105	52.35823667	98.09276701	128.1086846	54.75025837	43.87514616	62.63649693	58.94893402	116.0455409	51.77821012	79.25458093	120.1280484	64.81774996	106.4944818	55.76247483	83.79065552	79.2998259	73.34785419	91.76722712	20.49220322	128.8726256	125.2560635	45.17691966	25.40010531	81.30732231	68.52648976	83.3779218
ENSG00000020426.11	523.8839975	332.4157142	503.875641	820.8920489	439.9494873	532.4938894	285.8234117	580.1466726	332.8432564	531.4912818	835.6640411	411.487317	490.9135829	294.5843158	394.13917	328.5383016	256.967129	355.1816718	253.5925058	256.1837459	295.1300572	282.0842827	355.132679	398.3202562	216.9134699	202.8130259	165.9724814	101.6291651	103.0471401	118.7053877	126.812653	113.5668742	109.1274614	62.13519743	100.8276111	70.9963212	78.99683934	83.79065552	79.2998259	73.34785419	45.88361356	78.55344568	78.75549345	58.9440299	75.2948661	71.96696504	73.91574756	51.39486732	104.2224023
ENSG00000020577.14	47.51289367	30.21961038	52.1724097	56.97042611	45.16342096	33.07704825	41.86949828	122.3675331	50.85105307	93.87561817	35.01128287	56.25664953	35.39241268	55.04858426	72.95656738	78.86553758	61.01502607	86.74842078	59.52648513	54.46752237	65.66125394	174.4709606	123.0115567	188.5559283	71.8179187	128.1086846	1.377364991	2.686233438	122.7473287	0.807519644	147.1505313	2.76150454	178.0179818	0	0	0	0	0	39.64991295	0	15.29453785	0	0	0	0	0	0	102.7897346	0
ENSG00000020633.19	7.763544718	10.70277868	17.02468106	19.53944367	9.058941994	6.988108785	13.03081324	7.876951981	7.31946976	7.764148871	12.89889369	7.076308117	4.372003919	8.926797448	4.690065046	3.677667556	18.539181	10.17966162	7.420645843	10.97634481	4.147026565	12.36408382	18.11471554	1.988287468	4.963026902	8.334781887	0	7.163289168	4.041064318	1.211279466	0	0	0	0	14.40394444	7.09963212	4.646872903	0	0	0	0	0	14.31918063	7.368003738	0	21.16675442	0	0	0
ENSG00000020922.13	248.7439728	166.5226447	264.9809229	322.283113	311.6801202	136.0351843	240.1087554	359.2256473	192.23239	312.68345	263.1988546	252.6241998	113.2557206	229.7162543	314.2343581	298.5040166	210.9711863	283.7027435	250.8500932	202.7517278	254.3509626	327.4192567	299.524715	408.2616935	226.8395237	200.6521565	341.5865177	392.6377875	145.9834485	295.1484299	136.3834193	455.303061	119.491522	140.8397808	223.2611388	149.0922745	339.2217219	395.0130903	211.4662024	91.68481774	214.1235299	385.936494	114.553445	287.3521458	471.8478275	325.9680181	273.488266	137.0529795	277.926406
ENSG00000021300.14	14.90600586	3.305269885	16.20090617	8.474939421	8.402496922	6.056360947	2.349818781	19.41760256	5.008058257	50.81988352	8.599262459	7.783938929	3.747431931	7.141437959	15.45984404	3.269037827	6.101502607	5.311127803	4.032959697	11.3905465	7.602882035	20.60680637	18.95726045	5.302099916	26.85873382	17.28695503	8.608531191	29.10086225	15.65912423	41.99102149	5.383556023	24.85354086	16.46056681	45.56581145	7.201972218	28.39852848	32.52811032	29.92523412	13.21663765	18.33696355	45.88361356	17.07683602	21.47877094	58.9440299	40.15726192	42.33350885	7.391574756	0	0
ENSG00000021355.13	258.0602264	251.6726927	214.456063	243.1836784	195.3580534	392.0329028	169.4005721	126.3976016	251.9438538	110.1097476	141.2735975	227.503306	375.1595744	177.9408291	89.63235421	159.9785387	133.2943646	236.7877812	141.9601813	159.2605502	167.6089903	130.0518446	147.8666315	198.8287468	36.49284487	31.17825817	14.4623324	1.790822292	61.62623085	3.633838398	64.60267228	16.22383917	28.65357926	24.85407897	28.80788887	21.29889636	18.58749161	0	105.7331012	27.50544532	45.88361356	6.830734407	42.95754188	14.73600748	0	8.46670177	22.17472427	111.3555459	27.7926406
ENSG00000021461.17	9.005711872	0.944362824	11.53284846	8.945769389	8.665074951	3.494054392	1.495339224	13.00613001	11.17182226	28.23326862	10.13484504	8.137754335	2.498287954	6.248758214	12.33313401	4.494927012	5.162809898	7.302800729	2.742412594	7.041428748	8.639638676	13.73787091	21.48489517	1.656906224	0	0	0.688682495	0.447705573	0.50513304	0.403759822	0	0.345188067	0.609650623	0	0	0	0	0	0	0	0	0	0	0	0	0	0	0	0
ENSG00000021488.13	4.037043253	1.731331845	7.13938238	6.356204566	6.433161706	4.65873919	2.349818781	8.24332184	5.008058257	25.40994176	11.97754414	8.137754335	1.040953314	4.760958639	15.28613793	3.269037827	5.632156252	6.417612762	1.935820655	6.00592452	8.639638676	8.700651577	10.95308381	1.656906224	0	0.926086876	0	2.686233438	0.50513304	0	1.794518674	0.690376135	2.43860249	0	0	0	4.646872903	5.985046823	13.21663765	0	0	0	0	0	0	4.233350885	7.391574756	0	0
ENSG00000021574.13	544.6902974	633.1952737	733.4342437	318.2810583	479.2049026	702.3049329	885.4544407	326.9850997	723.8570357	587.9578191	277.3262143	356.2921137	578.9782333	501.3884567	342.8958667	871.4028958	761.5144599	357.3946417	469.2751904	510.2964834	411.246801	342.5309147	270.4569157	548.43596	265.9598534	254.673891	80.92019319	181.7684626	142.9526503	115.4753091	139.3742837	210.9099092	167.6539212	140.8397808	100.8276111	63.89668908	134.7593142	83.79065552	105.7331012	45.84240887	198.8289921	92.21491449	178.9897578	44.20802243	135.530759	127.0005265	133.0483456	214.1452805	118.1187226
ENSG00000021645.20	118.3164215	33.52488026	128.2342912	99.81595318	84.02496922	56.13780724	63.01786731	129.3285604	84.75175511	152.4596506	117.3185093	114.9900069	43.51184853	70.81925976	144.1760736	117.4810469	91.99188545	83.4289659	60.0104403	92.78117879	76.3744059	85.63272868	110.373383	77.21183002	16.3487945	35.80869255	9.641554934	16.11740063	778.9151474	9.690235728	527.5884903	9.665265889	852.9012209	4.142346495	0	0	0	0	0	0	0	0	0	0	5.01965774	0	0	0	0
ENSG00000021762.20	8.384628295	6.61053977	16.20090617	27.07272315	5.514138605	7.453982704	2.990678449	21.79900664	8.089940261	54.3490421	39.61803062	17.33695489	11.24229579	8.034117703	24.14514968	4.903556741	7.978888024	12.61392853	5.807461964	9.940840585	11.40432305	21.98059346	37.91452089	6.959006139	20.43599313	13.58260752	17.21706238	23.72839537	33.33878063	30.28198665	31.70316325	11.73639429	53.64925478	0	36.00986109	21.29889636	13.94061871	11.97009365	13.21663765	9.168481774	0	3.415367203	21.47877094	22.10401121	5.01965774	12.70005265	0	8.56581122	0
ENSG00000021776.11	356.8125152	333.2026832	388.5471564	395.026343	366.9527953	442.3472861	371.0577475	274.7773947	346.7117255	317.624272	354.1053434	387.7816848	392.0230181	320.1744685	411.3360751	349.9913624	418.4222749	346.7723861	320.7009551	362.2193788	374.2691475	265.1409086	345.4434126	282.3368205	740.0748939	674.4999416	775.8008309	1012.710006	471.7942592	814.7873208	401.9721831	1071.118573	452.9704125	256.8254827	381.7045276	511.1735126	683.0903167	616.4598228	211.4662024	302.5598986	214.1235299	546.4587525	307.8623835	707.3283588	542.1230359	465.6685973	620.8922795	274.105959	701.7641752
ENSG00000021826.17	129.4959259	60.12443315	74.1397401	76.98069974	90.45813093	54.0413746	55.75479108	139.4037316	97.84975363	103.7572622	53.13115734	126.3120999	56.0032883	89.26797448	231.5502484	109.5127672	73.92205081	102.2392102	89.85434206	92.78117879	154.4767395	165.770309	98.57775432	74.56078006	119.9884739	83.96521012	97.44857308	39.845796	67.68782733	78.32940547	96.90400842	117.0187549	67.06156848	45.56581145	180.0493055	234.28786	106.8780768	161.5962642	66.08318825	155.8641902	30.58907571	105.8763833	200.4685288	213.6721084	15.05897322	21.16675442	192.1809436	42.8290561	215.3929647
ENSG00000021852.13	4.968668619	0.472181412	5.4918326	7.768694469	7.877340865	3.261117433	0.854479557	8.79287663	11.55705752	19.05745632	6.449446844	4.599600276	1.45733464	5.058518554	9.553836205	4.290612148	4.458790366	6.417612762	2.581094206	5.798823674	7.602882035	15.56958703	10.95308381	0.662762489	0	0	0	0.447705573	0	0	0	0.345188067	0	0	0	0	0	0	0	0	0	0	0	0	0	0	0	0	0
ENSG00000022267.19	207.1313731	110.3330566	123.2916419	120.0616418	206.9114867	84.32317934	106.5963247	125.298492	102.8578119	87.52313273	49.13864262	206.9820124	94.51856092	147.5897178	276.7138377	257.0280992	97.85871488	175.9311085	277.4676272	98.37290162	166.5722337	342.9888438	127.6455537	296.2548328	108.0188208	92.29999201	49.92948091	18.35592849	84.86235068	7.671436618	61.61180782	12.7719585	52.42995354	165.6938598	7.201972218	0	116.1718226	29.92523412	185.0329271	0	244.7126057	20.49220322	0	22.10401121	100.3931548	448.7351938	36.95787378	85.6581122	6.94816015
ENSG00000022277.13	107.4474589	176.9106358	117.7998093	127.1240913	158.4658404	160.7265021	148.6794429	112.4755469	189.150508	76.22982528	194.7118714	136.2189313	270.0232897	149.6726372	131.8429396	115.4378983	162.3938386	167.0792288	167.2871682	184.3197525	131.3225079	108.0712512	91.83739505	134.8721666	63.93546421	117.9217289	118.7977304	111.0309821	160.6323067	132.0294618	193.8080168	108.7342413	200.5750548	107.7010089	144.0394444	184.5904351	134.7593142	83.79065552	171.8162895	293.3914168	244.7126057	187.8451962	128.8726256	139.992071	115.452128	122.7671757	155.2230699	282.6717702	208.4448045
ENSG00000022355.18	19.56413269	6.453145966	22.79110529	29.89770296	34.00385473	7.686919663	19.22579003	30.7750682	40.4497013	64.93651783	18.42699098	35.73535599	7.703054525	27.67307209	31.78821864	37.18530528	22.29395183	25.67045105	28.06939949	28.16571499	27.99242931	35.71846437	32.01670653	7.953149874	0	0.926086876	0	0	0	0	0	0	0.609650623	0	0	0	0	0	0	0	0	0	0	0	0	0	0	42.8290561	0
ENSG00000022556.16	24.22225952	11.4897477	17.84845595	13.65406907	32.95354262	5.357550068	13.8852928	20.69989707	10.01611651	45.87906151	17.19852492	48.82652601	2.081906628	24.39991303	70.5246818	61.49877412	27.22208855	23.45748113	169.3843073	85.32554835	35.2497258	32.05503213	27.80398199	6.29624365	355.2943376	418.8999637	486.5541829	412.7845383	70.71862557	447.3658828	13.15980361	379.7068742	68.89052035	0	7.201972218	0	441.4529258	233.4168261	0	0	0	430.3362676	0	103.1520523	346.3563841	508.0021062	177.3977941	0	104.2224023
ENSG00000022567.10	45.33910115	84.36307897	52.1724097	49.67256161	59.99907959	57.76836596	42.72397784	50.00948583	68.95710984	89.64062788	41.1536132	55.54901872	62.87358017	66.05830112	32.30933698	40.04571338	45.76126955	59.75018778	50.17001864	61.50895112	81.21260356	68.68935456	51.39523943	24.85359335	54.00941041	51.24347383	84.01926442	116.8511546	53.54410222	138.8933788	55.03190601	142.2174838	63.40366474	20.71173248	151.2414166	149.0922745	167.2874245	119.7009365	26.4332753	73.34785419	61.17815141	157.1068914	136.032216	132.6240673	150.5897322	165.1006845	133.0483456	0	173.7040038
ENSG00000022840.17	180.4247792	271.504312	199.3535234	201.2798113	171.9886089	191.4741807	187.3446428	167.6142108	186.8390965	156.6946409	278.5546804	187.1683497	219.4329586	253.2234876	109.0874388	127.2881604	173.8928243	221.5182888	227.1362902	288.6985787	189.0352942	103.0340318	140.2837273	162.0454287	202.9002175	219.4825897	250.336087	255.6398822	268.7307772	297.9747487	249.4380957	270.972633	296.8998532	124.2703949	288.0788887	241.3874921	227.6967722	143.6411238	185.0329271	183.3696355	168.2399164	314.2137827	236.2664804	250.5121271	235.9239138	224.3675969	251.3135417	205.5794693	305.7190466
ENSG00000022976.16	3.726501464	3.147876081	12.35662335	17.42070881	8.402496922	4.192865271	4.272397784	11.35746565	11.94229277	33.87992235	12.59177717	14.15261623	3.539241268	6.248758214	11.46460345	7.559649975	6.570848961	12.17133455	6.13009874	11.18344566	12.44107969	20.14887734	19.79980535	4.639337426	30.07010417	46.30434382	32.71241853	83.27323658	70.21349253	38.35718309	74.17343854	85.60664073	51.82030292	53.85050444	100.8276111	70.9963212	102.2312039	113.7158896	52.8665506	183.3696355	91.76722712	122.9532193	42.95754188	110.5200561	85.33418158	143.9339301	59.13259804	42.8290561	111.1705624
ENSG00000023041.12	158.3763122	94.90846384	121.6440921	172.0883532	135.6215519	105.7533796	101.4694474	163.4009574	107.8658701	38.82074436	210.0676972	151.4329937	86.60731574	116.3459267	155.2932649	92.96326321	91.28786592	144.9495296	105.6635441	85.5326492	158.6237661	127.7621995	85.93958069	115.6520544	238.5172341	184.599984	235.5294134	201.4675079	227.8150009	171.5979244	207.5659933	225.06262	257.2725627	169.8362063	172.8473332	163.2915388	171.9342974	215.4616856	79.2998259	100.8532995	91.76722712	119.5378521	93.07467408	95.78404859	120.4717858	160.8673336	88.69889707	205.5794693	173.7040038
ENSG00000023171.19	82.6041158	32.26572983	111.2096101	84.27856424	74.17829314	62.89297906	32.04298338	98.55349223	87.44840187	246.3352687	85.37839156	76.42412766	48.7166151	60.10710282	120.8994545	69.26273896	65.47381643	61.52056372	33.23158791	94.23088471	88.46990005	57.69905783	90.57357769	16.23768099	79.40843043	141.9999877	42.35397346	9.401817033	211.6507437	13.32407413	293.7028897	26.23429313	335.917493	24.85407897	0	21.29889636	0	5.985046823	39.64991295	0	45.88361356	3.415367203	0	7.368003738	10.03931548	8.46670177	7.391574756	8.56581122	0
ENSG00000023191.17	47.82343546	92.70495059	52.72159296	48.2600717	56.06040915	44.2580223	91.64293246	45.42986259	57.78528758	75.52399357	67.25851709	45.28837195	85.56636242	55.64370409	47.07435657	47.60536336	90.58384639	53.33257502	71.14140906	70.20718663	33.86738361	59.98870298	48.0250598	29.49293078	45.83501316	23.15217191	136.0147928	77.45306413	81.83155245	106.1888332	115.4473681	80.77400779	90.83794276	111.8433554	165.645361	99.39484968	185.8749161	155.6112174	185.0329271	238.3805261	107.061765	204.9220322	178.9897578	184.2000934	331.2974108	351.3681234	162.6146446	77.09230098	111.1705624
ENSG00000023228.14	404.3254089	742.7413613	507.9945155	470.3591379	459.1176834	655.484604	820.5139943	287.4171548	676.0878646	340.2108869	435.7983368	369.3832837	731.1656078	501.9835765	332.2997938	607.0194615	604.7527776	410.9485137	541.2231914	475.7106422	369.0853643	605.8401072	583.4623493	715.4521074	525.2050234	532.8086495	295.7891317	401.1441934	440.9811437	360.1537612	540.150121	308.5981323	478.5757387	393.5229171	230.463111	312.3838133	329.9279761	293.2672943	317.1993036	366.739271	443.5415977	355.1981891	264.9048416	221.0401121	306.1991221	364.0681761	332.620864	394.0273161	340.4598474
ENSG00000023287.13	1906.726583	3068.234816	2234.901276	4046.783574	2658.077386	2567.897042	3609.962507	962.636806	3635.465059	2303.128888	3197.390052	2586.036801	2394.609004	2945.248038	1068.118888	2810.146642	2253.331847	1916.874543	2436.230294	2580.062333	1818.816734	1422.327568	2110.574996	2309.395895	518.4903399	549.1695177	527.1864501	933.0184142	415.2193587	591.9118991	406.1593933	847.4367056	430.4133395	211.2596713	252.0690276	149.0922745	478.627909	484.7887927	224.6828401	165.0326719	336.4798328	508.8897133	243.4260707	331.5601682	471.8478275	389.4682814	495.2355086	351.19826	229.289285
ENSG00000023318.8	887.2178903	1256.474738	739.7498512	873.8604203	1097.970028	1830.651565	1151.197583	607.990782	1334.069673	429.1456831	591.1992941	1020.757446	1494.808959	981.6501594	440.5187021	1070.405574	910.5319275	911.5223092	1142.940778	1000.918386	887.1180993	474.8724045	405.2641011	615.7063527	171.954285	154.3478127	217.9680098	129.8346162	184.3735595	157.0625708	188.4244608	98.37859923	158.5091619	207.1173248	316.8867776	404.6790308	311.3404845	323.1925284	383.2824919	265.8859715	214.1235299	245.9064386	357.9795157	346.2961757	180.7076786	211.6675442	303.054565	222.7110917	423.8377692
ENSG00000023330.15	79.8092397	169.9853084	109.2874687	142.6614803	162.1419328	86.18667501	117.9181788	88.11195123	148.3155714	112.9330745	156.6294234	152.4944399	144.9007013	120.5117656	44.46876488	88.87696592	99.50142712	117.9512966	108.2446383	113.905465	81.5581891	89.29616093	82.1481286	105.3792358	235.5978065	167.6217246	152.887514	63.57419137	138.4064529	127.5881038	111.8583307	158.0961349	108.5178108	132.5550879	237.6650832	298.184549	157.9936787	119.7009365	185.0329271	275.0544532	152.9453785	174.1837274	200.4685288	235.7761196	175.6880209	203.2008425	266.0966912	137.0529795	173.7040038
ENSG00000023445.16	24.22225952	19.5168317	58.76260882	16.94987884	21.53139836	68.94934001	66.00854576	33.88921201	57.01481708	80.46481558	27.64048648	25.12089382	80.77797718	49.09738597	22.40808855	57.00384711	68.05522138	77.01135314	35.65136373	52.39651392	42.85260783	46.7087611	50.97396698	79.53149874	0.291942759	1.234782502	1.377364991	0.447705573	8.587261676	0	5.981728915	5.523009079	5.486855603	0	0	0	0	0	0	0	0	0	0	0	0	4.233350885	0	0	0
ENSG00000023516.9	837.8417459	1533.80262	1062.395016	787.9339512	974.0331979	1331.700597	2105.651248	430.1182151	1593.718231	702.302557	593.0419932	847.387897	1442.761293	1186.073821	502.010666	1514.381773	1601.879107	735.8124977	1035.502732	1065.53385	726.7664055	473.0406884	710.265358	742.2939882	534.8391344	555.9608215	363.2800163	1449.670645	503.1125076	518.8313713	552.7117517	996.5579508	515.7644267	144.9821273	316.8867776	163.2915388	250.9311367	442.8934649	66.08318825	73.34785419	91.76722712	348.3674547	121.7130353	125.2560635	446.7495388	368.301527	391.753462	102.7897346	319.6153669
ENSG00000023572.10	398.4251149	506.02108	406.9447956	291.2083351	503.6246593	620.7769971	535.7586821	272.0296207	485.7816509	256.2169128	253.9853591	338.9551588	500.0739721	411.2278025	241.4514968	527.5409794	429.9212606	366.4678184	467.6620065	390.5921946	406.0630178	262.3933344	261.6101942	522.9196042	30.65398969	24.69565004	33.74544227	34.92103469	63.14162997	26.24438843	63.40632649	33.48324254	109.7371121	700.0565577	691.3893329	504.0738805	469.3341632	664.3401974	832.648172	385.0762345	2385.947905	536.2126509	422.4158285	434.7122205	451.7691966	359.8348252	657.8501532	1370.529795	597.5417729
ENSG00000023608.5	154.9603526	320.9259665	216.3782044	182.2111976	253.1252198	275.0985492	510.5515351	211.7617788	370.596311	129.167204	228.8018047	230.6876446	266.9004297	291.9062766	166.9315744	466.2465201	376.8851225	221.5182888	309.408668	276.8938305	227.0497044	173.0971735	115.00738	281.674058	13.13742415	13.27391189	30.30202979	53.72466876	60.11083173	60.96773313	26.31960722	49.70708171	50.60100167	24.85407897	144.0394444	92.29521756	83.64371225	89.77570235	66.08318825	128.3587448	45.88361356	112.7071177	157.5109869	110.5200561	55.21623514	76.20031593	88.69889707	42.8290561	97.27424211
ENSG00000023697.13	205.2681223	195.4831046	279.2596877	138.1885956	169.3628286	300.7216147	180.7224262	222.7528746	253.4847948	164.4587897	157.8578894	162.4012713	364.5418506	230.6089341	244.751913	241.0915398	178.1169415	246.5248488	173.2559486	193.6392906	342.4752771	166.6861671	122.1690118	304.8707452	52.25775385	59.88695134	205.5717248	159.8308896	87.38801588	192.5934351	99.89487287	230.9308171	81.0835328	111.8433554	583.3597497	560.8709375	343.8685948	418.9532776	79.2998259	522.6034611	183.5344542	324.4598843	572.7672251	316.8241607	185.7273364	148.167281	406.5366116	128.4871683	368.252488
ENSG00000023734.11	1657.361526	1471.31728	1403.987004	1453.922941	2076.992208	1595.385236	2088.988896	1690.064162	1584.08735	770.7682334	1181.170122	1527.067292	1420.901274	1202.737176	1698.324665	2061.332665	2011.383802	1148.088793	1514.618344	1473.729617	1542.693882	1142.532931	869.0850733	1810.33574	566.6608951	594.239079	421.4736871	250.7151209	402.0858997	328.2567353	349.9311415	286.506096	333.4788905	1296.554453	511.3400275	567.9705696	655.2090793	843.8916021	1334.880403	880.1742503	1514.159247	758.2115191	816.1932958	766.2723887	481.887143	495.3020535	761.3321998	1413.358851	799.0384173
ENSG00000023839.12	19.87467448	9.286234439	22.51651366	25.18940328	24.28846767	10.71510014	10.25375468	30.40869834	27.73693804	82.58231072	34.70416635	30.78194031	7.703054525	12.79507634	33.52527977	16.14087427	18.77385417	21.24451121	10.16305844	35.82844627	17.97044845	36.1763934	45.07615262	5.302099916	3.211370348	1.543478127	38.22187849	21.04216193	2.020532159	46.83613935	1.794518674	24.16316472	4.87720498	0	252.0690276	276.8856527	190.521789	95.76074917	0	27.50544532	0	129.7839537	35.79795157	176.8320897	35.13760418	55.0335615	125.6567708	0	159.8076835
ENSG00000023892.11	12.73221334	6.61053977	7.68856564	18.36236875	10.37183214	6.988108785	4.272397784	18.68486284	15.02417477	22.5866149	26.10490389	16.98313948	17.48801568	11.30727677	20.3236152	5.925131062	5.866829429	5.975018778	6.13009874	10.56214312	7.948467582	10.99029673	16.85089817	11.26696232	15.76490898	7.408695011	12.74062616	8.058700314	4.546197358	17.76543217	5.981728915	21.74684825	12.80266307	24.85407897	21.60591665	21.29889636	18.58749161	5.985046823	0	45.84240887	45.88361356	3.415367203	0	7.368003738	5.01965774	25.40010531	22.17472427	17.13162244	13.8963203
ENSG00000023902.14	25.77496846	21.24816355	39.81578635	47.31841177	19.43077413	20.26551548	11.96271379	67.59523909	35.44164305	164.4587897	44.53189488	32.55101734	53.92138167	30.35111132	31.26710031	15.73224454	16.89646876	43.59550738	19.03556977	28.57991668	39.39675236	55.40941268	57.71432625	28.83016829	78.2406594	76.24781949	76.44375698	54.17237433	93.44961236	71.86924832	242.8581939	50.05226978	160.9477643	128.4127414	64.81774996	92.29521756	41.82185612	101.745796	118.9497389	119.1902631	91.76722712	75.13807847	57.27672251	58.9440299	110.4324703	165.1006845	66.5241728	94.22392342	83.3779218
ENSG00000023909.10	293.7725321	619.8168003	371.5224754	380.430614	490.2331798	435.8250512	693.8374001	187.764553	590.1804038	260.4519031	190.1051237	455.3604273	370.5793798	550.7834026	163.6311583	828.905404	442.5936122	352.0835139	451.3688493	302.5743353	286.4904185	488.1523464	247.2869307	739.6429382	66.56294904	53.09564758	59.91537709	49.6953186	27.27718415	49.25869829	25.72143433	63.16941635	28.04392864	165.6938598	93.62563884	78.09595332	130.1124413	125.6859833	211.4662024	100.8532995	76.47268927	112.7071177	128.8726256	81.04804112	95.37349706	76.20031593	51.74102329	239.8427141	111.1705624
ENSG00000024048.11	243.1542206	182.4194189	157.6155956	245.7732432	268.3547455	227.8123464	208.7066317	203.7016419	253.4847948	238.5711199	322.7794587	297.5587563	219.4329586	268.9941631	233.2873095	223.9290912	179.5249805	199.1672926	198.7442539	196.3316016	181.7779977	204.2363476	234.6487571	193.5266469	215.4537561	203.1217216	196.9631936	248.9242986	399.0551014	133.2407413	301.4791373	185.3659922	302.3867088	49.70815795	57.61577774	85.19558544	111.5249497	89.77570235	79.2998259	91.68481774	137.6508407	58.06124246	42.95754188	58.9440299	65.25555062	38.10015796	44.34944853	42.8290561	76.42976165
ENSG00000024422.12	12.73221334	5.351389338	9.33611542	23.54149839	5.382849591	3.494054392	1.708959113	18.50167791	4.237587756	25.40994176	8.906378976	6.722492711	2.91466928	3.868278894	15.80725627	1.634518914	5.632156252	7.081503737	6.614053904	8.284033821	15.89693516	11.90615479	12.21690118	3.976574937	91.37808355	63.28260322	2.066047486	4.47705573	221.7534045	8.478956262	227.9038716	2.416316472	270.6848764	24.85407897	0	0	4.646872903	0	13.21663765	9.168481774	15.29453785	0	0	0	0	4.233350885	0	42.8290561	0
ENSG00000024526.17	265.8237711	95.85282667	551.6545846	82.86607434	126.0374538	183.5543241	314.8757167	294.3781822	132.1356909	504.6696766	48.52440959	174.7848105	158.4330944	262.7454049	466.4009129	392.0802244	344.0308777	377.753965	373.9360231	278.3435364	458.5920209	576.5326493	467.1911519	586.2134219	114.4415615	91.37390514	44.76436219	44.32285173	14.64885815	43.20230096	37.68489216	44.18407264	3.048253113	124.2703949	14.40394444	35.4981606	83.64371225	59.85046823	105.7331012	9.168481774	137.6508407	88.79954729	21.47877094	44.20802243	130.5111012	84.6670177	44.34944853	179.8820356	118.1187226
ENSG00000024862.18	236.3223012	298.8908339	151.2999881	184.0945174	364.064437	284.8819015	387.2928591	87.19602658	324.7533162	160.2237994	134.8241507	351.338698	255.4499433	357.6670178	154.5984404	347.7438989	229.9797136	181.2422363	433.4625083	323.2844199	207.3513282	73.26864486	43.81233525	69.25868015	20.43599313	52.1695607	99.51462057	60.44025236	108.0984705	56.12261526	88.52958794	33.13805448	92.057244	41.42346495	72.01972218	14.19926424	60.40934773	23.94018729	13.21663765	0	30.58907571	47.81514085	14.31918063	22.10401121	50.1965774	55.0335615	29.56629902	25.69743366	41.6889609
ENSG00000025039.15	146.2651825	233.8871928	145.2589723	263.193952	199.2967239	206.6150831	194.1804793	110.0941428	225.7478568	119.9913916	117.3185093	143.6490548	133.4502149	208.8870603	70.5246818	177.3453021	146.9054089	168.1857138	162.2862982	226.9825267	200.7852028	124.0987672	92.2586675	120.2913918	37.07673039	32.10434505	0	27.31003995	34.85417975	0.403759822	44.86296686	10.01045396	17.07021743	128.4127414	0	0	9.293745805	5.985046823	52.8665506	0	91.76722712	13.66146881	7.159590314	22.10401121	45.17691966	105.8337721	7.391574756	59.96067854	6.94816015
ENSG00000025156.13	212.4105835	202.5658258	206.4929058	233.0608341	309.0543399	180.2932067	221.9510649	153.5089712	176.0525095	213.1611781	120.6967909	306.0503261	132.4092616	212.1602194	164.4996888	229.2412776	205.5737032	142.5152627	199.2282091	188.8759711	176.9398001	109.4450383	90.99485014	98.08884844	27.44261934	51.55216945	77.47678072	131.6254385	229.3304001	52.48877686	177.6573488	112.1861219	165.8249693	53.85050444	57.61577774	92.29521756	162.6405516	101.745796	118.9497389	45.84240887	15.29453785	143.4454225	85.91508377	81.04804112	245.9632293	364.0681761	110.8736213	68.52648976	69.4816015
ENSG00000025293.17	177.3193614	247.2656662	218.5749375	170.9112783	198.7715678	220.3583637	279.8420548	240.8881827	280.0660271	212.4553464	441.3264341	257.5776155	232.5489704	293.0965162	268.8970626	232.7146303	233.2651381	295.431484	284.7269546	287.0417719	306.8799658	192.3301928	248.5507481	272.0640019	380.4014149	419.517355	176.64706	170.1281177	186.8992247	172.0016842	209.360512	158.441323	237.1540922	252.6831362	144.0394444	156.1919066	139.4061871	209.4766388	211.4662024	165.0326719	290.5962192	163.9376258	229.10689	213.6721084	165.6487054	241.3010004	199.5725184	299.8033927	173.7040038
ENSG00000025423.11	27.94876098	31.79354842	29.65589604	25.18940328	50.54627055	24.45838075	27.98420548	36.63698596	43.14634806	126.3438771	32.55435074	38.21206383	21.44363827	28.56575183	24.49256191	26.35661748	24.6406836	24.3426691	20.16479849	32.72193359	23.4998172	27.47574182	23.59125744	18.22596846	16.64073726	31.4869538	26.85861732	40.29350157	6.061596477	27.85942772	2.392691566	31.41211414	7.31580747	24.85407897	0	14.19926424	41.82185612	23.94018729	13.21663765	55.01089065	30.58907571	34.15367203	21.47877094	36.84001869	80.31452384	29.63345619	22.17472427	34.26324488	13.8963203
ENSG00000025434.19	18.63250732	19.3594379	19.77059736	10.35825929	19.29948512	15.37383933	14.31253258	23.63085594	17.72082152	35.29158578	39.00379758	33.25864815	28.52212081	24.39991303	18.58655407	12.46320672	14.78441016	25.89174804	19.03556977	18.6390761	23.84540275	12.36408382	23.16998499	18.55734971	26.85873382	29.01738879	18.93876862	16.11740063	30.81311543	18.57295181	38.28306505	10.70083009	15.24126556	37.28111846	36.00986109	56.79705696	51.11560193	0	52.8665506	64.17937242	30.58907571	6.830734407	21.47877094	22.10401121	45.17691966	38.10015796	36.95787378	59.96067854	34.74080075
ENSG00000025708.14	0	0.629575216	1.09836652	4.472884695	0.525156058	0	0.640859668	0.36636986	0.385235251	2.823326862	1.535582582	0.353815406	0.832762651	0.59511983	2.258179467	1.634518914	0.704019532	0.663890975	2.097139043	1.449705919	0.691171094	6.868935456	6.319086815	0.331381245	0.875828277	5.865216884	0.688682495	1.790822292	4.546197358	0.403759822	1.196345783	4.487444877	2.43860249	0	0	0	0	0	0	0	0	0	0	0	0	0	0	0	0
ENSG00000025770.19	17.07979838	14.95241138	25.81161322	31.31019286	12.07858933	12.81153277	8.331175678	38.28565033	16.95035102	79.75898386	53.74539037	15.56787786	19.98630363	19.9365143	29.53003918	8.581224296	14.31506381	19.47413528	18.39029622	20.29588286	25.22774493	14.19579994	31.17416162	12.26110606	21.3118214	38.27825756	140.491229	77.45306413	58.59543262	97.70987693	109.4656391	56.61084306	85.35108715	505.3662724	1037.083999	851.9558544	604.0934773	610.474776	687.2651578	1219.408076	1040.028574	1004.117958	787.5549345	663.1203364	858.3614735	1511.306266	613.5007047	856.581122	604.4899331
ENSG00000025772.8	88.19386799	183.5211755	78.80779781	427.9844408	73.25927004	156.7665737	41.22863861	128.2294509	126.3571622	49.40822009	254.9067086	86.33095903	235.6718303	59.51198299	70.35097569	24.10915398	34.26228387	82.76507493	41.2975073	67.51487564	42.85260783	140.5842123	106.581931	72.90387384	148.8908071	169.782594	325.7468203	535.4558653	239.4330609	245.082212	279.3467403	264.7592477	231.0575859	165.6938598	93.62563884	141.9926424	218.4030264	155.6112174	118.9497389	110.0217813	122.3563028	201.506665	64.43631282	95.78404859	321.2580954	533.4022115	140.4399204	119.9213571	90.32608195
ENSG00000025796.14	745.3002929	825.8452898	652.9788961	1239.93072	1107.422837	647.7976844	926.8966992	705.4451646	961.16195	487.7297155	1046.960204	887.0152225	697.8551018	677.8414862	690.4817984	1024.434729	904.8997712	533.7683442	649.4678297	602.6634605	689.7887519	918.1477059	1142.490896	898.3745545	535.4230199	538.3651708	1356.704516	1146.126267	722.8453799	1131.335021	912.2136595	1329.319248	644.400708	459.800461	1433.192471	972.6496004	1175.658844	1250.874786	621.1819696	751.8155055	382.3634463	1157.809482	866.310428	1119.936568	833.2631848	630.7692819	1286.134007	668.1332751	1438.269151
ENSG00000025800.14	150.9233093	198.7883745	181.5050674	344.6475365	160.1725976	203.8198396	173.0321102	261.9544496	225.3626215	251.2760907	477.566183	208.7510895	302.2928424	201.4480624	211.9214576	138.1168482	177.6475951	266.6628751	218.1024604	235.0594597	260.2259169	104.865748	173.1429787	117.3089606	1034.061252	1015.917303	569.5404236	1010.471478	494.525246	591.5081393	471.3602385	703.1480934	434.6808939	468.085154	165.645361	362.0812381	218.4030264	233.4168261	687.2651578	302.5598986	596.4869763	276.6447435	257.7452513	272.6161383	301.1794644	355.6014743	354.7955883	599.6067854	250.1337654
ENSG00000026025.16	1947.097015	729.362888	1090.403363	621.2601426	1240.15603	361.5181611	768.1771215	1598.288512	316.6633759	590.0753142	403.5511026	814.1292489	253.3680367	642.7294163	2064.844563	1586.300606	1858.142217	1674.111743	2482.851308	1683.522773	3592.361762	15938.67783	17349.68476	8105.585246	1059.168329	1303.930322	271.3409031	496.953186	2273.098679	304.031146	1921.331327	330.3449806	3039.108353	853.3233781	3975.488664	4096.487733	1408.002489	4315.218759	8458.648096	1824.527873	1116.501263	1376.392983	2462.899068	2630.377334	456.7888543	808.570019	2941.846753	7212.413047	2278.996529
ENSG00000026036.22	1.552708944	0.157393804	1.09836652	6.120789582	1.312890144	0.232936959	0.640859668	3.114143806	0	16.23412946	8.292145943	1.061446218	0.624571988	0	3.647828369	0.817259457	0.704019532	2.876860893	0.161318388	1.035504228	2.073513282	5.953077395	7.582904178	1.988287468	1.459713795	0.926086876	3.443412476	0.895411146	5.556463438	2.826318754	10.16893915	6.213385214	6.096506225	0	0	0	4.646872903	0	0	0	0	0	0	0	0	0	0	0	0
ENSG00000026103.22	33.22797139	58.70788891	60.68475023	35.54766257	32.69096459	57.06955508	91.21569268	72.5412322	78.20275585	50.81988352	77.70047865	53.07231088	66.6210121	98.49233185	26.40332915	65.99370114	38.95574741	73.91319526	37.10322922	45.9763877	36.97765353	104.4078189	44.23360771	178.2831097	11.3857676	11.73043377	0.688682495	5.820172449	2.020532159	0	4.18721024	2.76150454	5.486855603	16.56938598	0	0	0	0	0	0	0	3.415367203	14.31918063	0	0	21.16675442	7.391574756	8.56581122	13.8963203
ENSG00000026297.17	32.29634603	30.21961038	99.95135332	55.32252122	24.15717865	76.63625968	89.07949379	33.15647229	35.0564078	130.5788674	62.34465283	25.47470922	92.22846363	46.12178682	50.2010666	36.36804583	123.4380912	58.20110884	48.23419798	117.2190786	58.40395745	54.03562559	117.5350148	29.49293078	83.78757182	66.6782551	200.0622649	175.9482902	139.921852	292.3221111	96.30583552	259.9266148	96.32479836	24.85407897	244.8670554	170.3911709	199.8155348	299.2523412	13.21663765	137.5272266	15.29453785	133.1993209	279.2240222	228.4081159	105.4128125	50.80021062	325.2292892	0	187.6003241
ENSG00000026508.20	35.09122212	11.96192911	28.55752952	33.89975768	61.31196973	13.97621757	22.43008836	47.81126667	26.19599703	57.87820068	23.34085525	33.25864815	7.286673199	24.10235311	45.68470767	63.74623763	44.35323049	28.98990592	310.0539415	64.6154638	105.7491774	157.9855155	117.9562872	84.83359865	104.5155077	110.5130339	2.066047486	3.581644584	14.14372511	2.422558932	5.981728915	0.345188067	14.02196432	24.85407897	0	0	0	0	330.4159413	0	45.88361356	0	0	0	0	4.233350885	7.391574756	222.7110917	6.94816015
ENSG00000026559.14	22.048467	30.69179179	24.98783833	21.42276354	14.96694764	27.0206873	17.30321102	31.69099285	36.5973488	43.05573465	45.45324443	8.137754335	42.67908588	13.68775609	37.34681425	10.21574321	24.17133725	23.01488715	25.16566851	32.92903444	27.64684376	32.51296116	56.02923643	11.59834357	25.10707727	33.33912755	0	0	9.597527756	0.403759822	17.94518674	4.14225681	10.97371121	20.71173248	0	0	0	0	39.64991295	0	0	0	0	0	5.01965774	0	0	162.7504132	0
ENSG00000026652.15	97.19957986	44.22765894	86.22177182	138.6594255	59.34263451	45.88858102	35.88814138	102.9499305	50.08058257	153.871314	172.9065987	67.57874252	55.37871631	44.93154716	136.1855924	50.46577146	49.04669403	58.20110884	50.97661058	66.68647226	73.95530707	98.91267056	112.9010178	38.77160563	268.5873382	235.8434579	270.9965619	188.9317518	383.3959772	331.0830541	427.6936174	297.2069261	381.6412897	41.42346495	158.4433888	177.490803	74.34996644	119.7009365	79.2998259	128.3587448	137.6508407	81.96881288	78.75549345	81.04804112	30.11794644	4.233350885	96.09047182	17.13162244	159.8076835
ENSG00000026751.17	13.04275513	24.55343343	7.13938238	30.13311794	67.35126439	8.385730542	18.37131047	6.045102683	21.57317403	9.175812303	2.764048648	36.4429868	3.955622594	41.65838809	3.821534482	19.20559723	9.386927087	18.8102443	18.22897783	19.26037863	3.110269923	13.27994188	8.425449087	8.615912363	0	0	0	0.895411146	0.50513304	0	0	0.345188067	0	0	0	0	0	0	0	0	0	0	0	0	0	0	0	0	0
ENSG00000026950.17	13.97438049	3.147876081	13.45498987	11.53533421	14.31050257	6.056360947	2.56343867	13.5556848	14.63893952	33.17409063	19.65545705	8.49156974	5.204766571	11.00971685	26.57703526	10.62437294	14.78441016	20.35932324	5.807461964	10.76924397	8.639638676	18.31716122	23.59125744	5.964862405	8.46634001	15.12608565	2.410388733	3.133939011	89.91368108	1.211279466	83.7442048	1.38075227	138.3906913	0	0	7.09963212	0	11.97009365	0	0	15.29453785	0	7.159590314	0	0	4.233350885	0	0	0
ENSG00000027001.10	58.07131449	92.70495059	60.4101586	56.97042611	77.06665146	59.16598771	80.53469822	45.06349273	68.57187459	37.40908093	57.43078857	85.26951281	34.76784069	55.34614418	47.07435657	55.77795793	77.67682165	41.60383446	78.07809974	74.76340523	51.14666096	86.09065771	45.91869752	41.75403684	60.4321511	70.3826026	116.3873417	142.8180778	22.22585375	155.8512913	27.51595301	103.2112322	34.14043486	49.70815795	180.0493055	141.9926424	199.8155348	239.4018729	66.08318825	82.51633597	45.88361356	163.9376258	42.95754188	95.78404859	140.5504167	190.5007898	110.8736213	59.96067854	132.0150429
ENSG00000027075.16	42.54422505	99.15809655	73.86514847	51.55588148	56.71685423	123.2236516	77.11677999	57.88643781	130.9799852	91.75812303	44.83901139	37.85824843	200.4876083	73.19973908	73.30397961	41.6802323	68.52456774	73.24930428	45.65310377	50.32550546	48.38197659	83.80101256	85.93958069	73.23525509	24.23124899	12.96521627	0.344341248	21.4898675	9.597527756	8.07519644	1.794518674	14.8430869	6.096506225	0	14.40394444	28.39852848	4.646872903	5.985046823	0	0	15.29453785	3.415367203	14.31918063	0	15.05897322	16.93340354	14.78314951	8.56581122	13.8963203
ENSG00000027644.5	8.074086506	0.472181412	18.12304758	17.18529383	7.220895793	3.261117433	0.213619889	18.13530805	5.008058257	72.70066671	19.65545705	13.09117002	1.873715965	4.165838809	15.28613793	3.269037827	5.632156252	11.72874056	3.226367758	14.70416003	11.7499086	19.23301928	20.64235026	1.325524979	0	0	0.344341248	0	4.546197358	0.807519644	5.981728915	0.345188067	1.219301245	0	0	0	0	0	0	0	0	0	0	0	0	0	0	0	0
ENSG00000027697.15	438.7955474	523.8065799	302.3253846	294.7395599	446.513938	454.460008	572.501303	223.1192445	529.3132342	315.5067769	296.6745548	367.9680221	450.9409757	436.5203952	258.648402	524.2719415	386.2720496	323.757499	441.6897461	336.538874	307.5711369	330.6247599	235.491302	571.6326472	63.93546421	34.26521443	44.76436219	21.93757308	116.6857322	78.73316529	110.6619849	47.98114138	107.9081602	231.9714037	108.0295833	149.0922745	111.5249497	113.7158896	118.9497389	128.3587448	168.2399164	109.2917505	229.10689	198.9361009	75.2948661	131.2338774	88.69889707	77.09230098	201.4966444
ENSG00000027847.14	25.15388489	31.95094222	33.50017886	45.19967691	14.83565863	36.8040396	17.51683091	36.45380103	26.58123229	72.70066671	80.4645273	27.95141706	53.92138167	14.28287592	32.83045532	13.07615131	19.00852735	14.82689845	20.0034801	23.1952947	28.68360041	68.23142553	61.50577834	24.52221211	41.45587177	35.1913013	98.48159682	21.93757308	71.72889165	62.98653224	67.59353673	43.4936965	68.28086972	99.41631589	86.42366662	85.19558544	120.8186955	65.83551505	66.08318825	64.17937242	15.29453785	61.47660966	64.43631282	110.5200561	95.37349706	84.6670177	96.09047182	25.69743366	90.32608195
ENSG00000027869.12	8.695170084	4.092238905	12.90580661	14.83114399	9.452809038	2.562306554	4.058777894	13.37249987	2.696646754	28.23326862	7.370796394	9.906831364	0.832762651	5.653638384	11.46460345	2.656093235	6.570848961	5.532424795	3.06504937	9.526638894	9.33080977	6.868935456	8.004176633	2.651049958	7.590511733	5.556521258	0	0	1.515399119	0.403759822	2.990864457	0.690376135	1.828951868	4.142346495	0	0	0	0	0	0	0	0	0	0	5.01965774	4.233350885	0	0	0
ENSG00000028116.18	66.45594278	47.06074741	70.29545728	36.48932251	42.93150771	51.47906805	50.62791374	55.13866387	49.31011207	44.46739808	69.10121619	35.02772518	68.07834674	50.58518554	46.55323823	61.29445926	44.35323049	42.71031941	52.75111284	31.47932852	54.25693089	31.13917407	30.75288917	35.45779319	126.1192719	142.9260746	198.6848999	181.3207571	99.0060758	214.3964655	90.32410661	213.3262257	104.2502565	1089.437128	1181.123444	958.4503362	813.202758	1442.396284	1030.897737	1164.397185	2982.434881	1147.56338	830.5124764	943.1044785	888.47942	1176.871546	1374.832905	2030.097259	1674.506596
ENSG00000028137.19	19.2535909	8.814053027	28.55752952	41.66845215	21.79397639	14.90796541	4.913257451	35.53787638	12.71276327	95.99311332	22.72662221	28.30523247	10.40953314	19.9365143	34.74122256	7.763964839	13.3763711	19.47413528	13.22810781	25.473404	16.58810626	15.111658	17.69344308	1.656906224	8.46634001	3.704347506	0.688682495	4.924761303	99.0060758	11.30527502	38.28306505	15.18827497	74.98702657	0	0	7.09963212	4.646872903	5.985046823	0	0	0	0	0	14.73600748	0	4.233350885	0	0	6.94816015
ENSG00000028203.18	567.359848	325.9625682	374.2683917	987.3304426	435.0917938	366.1769003	311.0305586	524.458454	346.3264902	453.8497931	448.6972305	440.1463649	295.6307412	279.1112002	402.1296512	317.0966692	312.3499988	349.649247	219.2316892	261.7754687	306.5343802	379.1652372	537.5436518	458.6316427	449.299906	458.7216994	323.3364315	176.8437013	396.0243032	214.3964655	361.2964264	207.8032166	290.1936963	169.8362063	122.4335277	85.19558544	125.4655684	167.581311	237.8994777	110.0217813	107.061765	126.3685865	107.3938547	73.68003738	85.33418158	88.90036858	73.91574756	436.8563722	194.5484842
ENSG00000028277.21	22.048467	6.767933574	33.22558723	45.90592187	21.40010935	7.919856623	4.272397784	45.24667766	13.86846902	74.81816185	32.24723422	19.10603192	12.49143977	12.49751643	34.39381034	13.28046617	9.856273442	23.01488715	10.48569521	20.71008455	22.11747501	35.71846437	33.70179635	14.58077477	39.1203297	34.88260568	6.886824953	36.71185699	11.61805992	24.62934914	17.34701385	24.50835279	13.4123137	28.99642547	28.80788887	14.19926424	0	5.985046823	26.4332753	0	45.88361356	6.830734407	0	7.368003738	10.03931548	12.70005265	14.78314951	34.26324488	13.8963203
ENSG00000028310.18	29.50146993	65.9480039	39.54119472	114.8825122	58.16103338	36.33816568	63.87234686	50.74222555	55.85911132	143.98967	153.8653747	76.42412766	54.54595366	100.5752513	58.19154779	36.57236069	56.32156252	97.14937939	86.95061108	95.05928809	68.08035277	67.7734965	54.76541907	29.82431203	94.88139666	108.0434689	87.4626769	91.33193689	120.7267965	94.07603853	85.53872348	82.15476006	103.6406058	95.2739694	86.42366662	92.29521756	60.40934773	83.79065552	145.3830142	91.68481774	76.47268927	68.30734407	171.8301675	66.31203364	100.3931548	122.7671757	73.91574756	102.7897346	83.3779218
ENSG00000028528.15	243.4647623	166.8374323	221.3208538	246.9503181	178.6843486	155.368952	180.7224262	276.0596892	148.7008067	211.7495147	279.1689134	200.9671505	185.2896899	166.0384325	232.0713667	155.6879265	130.0089402	161.768101	165.9966211	155.9469367	196.6381763	344.8205599	481.5144153	277.0347206	218.3731837	248.1912829	399.091506	380.1020315	519.7818979	399.318464	463.5839909	411.1189883	504.7907155	115.9857019	201.6552221	276.8856527	302.0467387	317.2074816	52.8665506	229.2120444	137.6508407	344.9520875	214.7877094	309.456157	266.0418602	237.0676496	303.054565	171.3162244	298.7708865
ENSG00000028839.10	298.4306589	334.7766212	180.9558842	223.6442347	327.566091	386.6753528	302.0585233	168.5301354	319.7452579	71.99483499	129.9102864	299.6816488	286.0539707	314.2232702	173.3587006	276.846641	234.2038308	230.5914654	262.9489723	219.3197954	194.2190774	196.9094831	131.4370058	286.6447767	46.41889867	63.28260322	94.34950185	82.37782543	44.4517075	74.29180725	24.52508855	67.65686122	48.16239918	215.4020178	122.4335277	42.59779272	74.34996644	119.7009365	118.9497389	55.01089065	443.5415977	92.21491449	35.79795157	88.41604486	135.530759	93.13371947	66.5241728	145.6187907	132.0150429
ENSG00000029153.14	67.69810994	123.0819548	144.1606057	60.26623588	80.08629879	129.2800125	164.4873147	99.46941687	127.5128679	171.5171069	36.85398197	74.30123523	120.1260125	128.2483233	60.27602115	124.6320672	132.1209988	107.992932	91.62884432	72.48529593	89.85224223	127.3042704	104.8968411	161.7140474	120.2804167	160.5217252	32.02373603	82.82553101	11.11292688	57.73765455	8.972593372	50.74264592	15.24126556	74.56223692	14.40394444	14.19926424	41.82185612	29.92523412	52.8665506	27.50544532	61.17815141	13.66146881	71.59590314	14.73600748	80.31452384	105.8337721	36.95787378	25.69743366	34.74080075
ENSG00000029363.17	868.8959248	889.1175991	942.3984741	856.9105415	857.7111312	913.8116921	867.2967501	944.501498	1026.651943	1024.161819	1189.769385	869.6782676	956.6360957	981.9477193	1007.842867	1064.480442	966.3841436	1081.920993	794.1704236	751.1547667	931.6986349	907.1574092	912.4761361	1307.961773	443.4610508	455.0173519	598.4650884	757.070124	659.1986169	737.6691948	848.2091601	790.1354864	898.6250176	1031.444277	835.4287773	631.8672587	799.2621393	897.7570235	925.1646355	247.5490079	963.5558848	1157.809482	515.4905026	589.440299	988.8725748	795.8699664	1071.77834	899.4101781	1125.601944
ENSG00000029364.12	458.3596801	374.5972536	357.5183022	331.6997123	484.8503302	497.0874716	309.7488393	278.8074631	427.6111281	184.9279095	402.01552	438.7311033	517.7701785	385.9352097	320.1403659	303.8162031	286.7706225	410.2846228	312.1510806	276.0654271	318.2842888	304.9807342	238.4402092	275.0464331	284.3522472	304.0651911	102.6136918	124.9098549	371.2727842	139.7008984	278.1503945	152.5731258	313.36042	157.4091668	93.62563884	85.19558544	111.5249497	101.745796	39.64991295	155.8641902	91.76722712	88.79954729	114.553445	110.5200561	45.17691966	67.73361416	133.0483456	68.52648976	104.2224023
ENSG00000029534.21	17.07979838	2.833088473	21.69273877	20.4811036	13.78534651	11.18097406	2.56343867	23.63085594	11.94229277	99.5222719	20.26969008	15.92169326	3.331050605	11.9023966	26.22962303	8.172594568	10.3256198	16.1546804	5.646143576	13.04735327	16.93369181	35.26053534	29.91034426	2.651049958	35.61701659	41.05651819	15.49535614	44.7705573	25.25665199	4.845117864	4.785383132	17.25940337	12.19301245	0	0	0	0	0	0	0	30.58907571	0	0	0	5.01965774	12.70005265	0	8.56581122	6.94816015
ENSG00000029559.7	2.48433431	0.157393804	0.27459163	0.941659936	1.969335216	1.863495676	1.495339224	2.198219157	1.926176253	2.117495147	2.456932131	1.061446218	0.416381326	4.463398724	1.563355015	2.043148642	2.112058595	0.442593984	1.935820655	3.934916065	0.345585547	1.831716122	5.476541907	0.662762489	0	0	0	0	0	0	0	0	0	0	0	0	0	0	0	0	0	0	0	0	0	0	0	0	0
ENSG00000029639.11	80.11978149	33.05269885	31.30344582	48.73090167	55.66654211	44.49095926	48.91895462	95.80571828	39.29399555	43.76156637	122.8466066	47.05744898	41.4299419	46.71690665	98.31765985	37.79824988	44.82257684	92.05954858	80.0139204	79.52672468	81.90377465	30.22331601	44.65488016	49.04442422	127.8709284	63.59129884	164.2507751	148.1905447	90.92394716	197.438553	92.71679818	198.8283269	71.32912284	124.2703949	540.1479164	347.8819739	162.6405516	209.4766388	277.5493907	256.7174897	412.952522	163.9376258	128.8726256	324.1921645	100.3931548	249.7677022	162.6146446	222.7110917	166.7558436
ENSG00000029725.17	243.4647623	452.9793681	271.2965304	348.6495912	378.5062285	375.0285048	399.6828127	193.4432859	500.8058257	410.0882268	452.0755121	325.8639888	388.9001582	377.901092	122.6365156	228.2197033	280.6691199	264.8924992	223.2646488	316.8642936	233.2702443	123.6408382	235.491302	282.3368205	362.0090211	423.8390938	195.9301699	450.3918065	382.3857111	300.3973076	466.5748553	261.6525551	357.2552648	861.6080711	1029.882027	1008.147761	734.2059186	1466.336472	911.9479979	916.8481774	1881.228156	1383.223717	873.4700183	1075.728546	783.0666074	1583.273231	1323.091881	1439.056285	1299.305948
ENSG00000029993.15	706.1720275	581.4127122	797.6886851	676.5826638	487.2135325	614.9535731	766.0409226	468.2206805	244.6243841	482.0830617	355.9480425	305.3426952	291.2587373	436.5203952	631.5954262	544.4991131	891.9927465	608.3454304	696.2501622	888.0484256	592.3336276	736.8078099	816.847289	501.048442	974.7968721	977.3303502	1114.97696	731.5509063	208.1148124	1027.972507	279.9449132	727.6564462	243.2505984	724.9106367	381.7045276	305.2841812	255.5780096	365.0878562	898.7313602	421.7501616	810.6105062	280.0601107	494.0117316	346.2961757	386.513646	448.7351938	325.2292892	651.0016527	396.0451286
ENSG00000030066.13	367.370936	242.8586396	271.5711221	216.3463702	376.7994714	258.792962	325.5567111	334.3124969	260.8042646	268.2160519	194.0976384	342.4933129	280.4328228	333.8622246	286.2676739	381.4558515	321.5022527	265.7776871	324.4112781	245.4145019	295.4756427	450.6021659	444.4424393	571.9640284	827.3657789	677.5868979	425.6057821	589.1805341	465.7326627	450.5959614	422.3100614	569.5603113	379.8123378	426.661689	324.0887498	262.6863884	376.3967051	389.0280435	528.665506	275.0544532	412.952522	334.7059859	171.8301675	397.8722018	396.5529614	351.3681234	458.2776348	488.2512395	493.3193707
ENSG00000030110.13	14.28492228	11.6471415	14.55335639	30.83936289	16.01725976	10.9480371	10.25375468	21.43263679	12.71276327	18.35162461	38.08244803	12.73735461	12.07505844	14.28287592	12.50684012	4.903556741	9.15225391	10.17966162	10.6470136	12.84025242	14.51459298	13.27994188	29.91034426	14.58077477	41.45587177	43.21738756	51.65118715	21.93757308	21.21558767	52.08501704	14.95432229	33.13805448	23.77637428	57.99285094	64.81774996	78.09595332	60.40934773	65.83551505	92.51646355	110.0217813	61.17815141	88.79954729	114.553445	95.78404859	50.1965774	25.40010531	73.91574756	59.96067854	55.5852812
ENSG00000030304.14	40.99151611	12.90629193	38.16823657	31.31019286	64.72548411	21.19726331	21.57560881	42.31571878	46.61346531	84.69980587	31.94011771	51.30323385	9.368579827	30.94623115	45.51100156	36.98099042	34.02761069	32.08806381	18.55161461	33.55033697	34.21296916	40.75568371	48.0250598	6.29624365	0.583885518	0	0	0	12.12319295	0	9.570766263	1.725940337	13.4123137	0	0	0	0	0	0	0	0	0	0	0	10.03931548	4.233350885	0	0	0
ENSG00000030419.17	72.04569498	32.58051744	77.98402292	73.92030495	60.39294663	54.97312244	39.94691928	132.4427042	75.5061091	131.2846991	61.7304198	56.61046494	47.88385245	51.7754252	119.8572178	82.54320513	58.43362112	60.63537575	42.5880544	65.44386718	47.34521995	88.38030287	77.09285915	58.65448032	4.379141384	17.59565065	25.13691108	63.57419137	65.16216213	40.77974202	65.20084517	49.70708171	67.06156848	0	21.60591665	0	9.293745805	0	0	0	0	13.66146881	0	7.368003738	5.01965774	8.46670177	22.17472427	0	0
ENSG00000030582.18	122.3534647	355.2378157	209.2388221	140.5427454	150.3259215	222.9206702	202.7252748	102.4003758	466.5198884	297.860984	326.1577404	163.8165329	549.8315405	274.9453614	148.3450203	232.9189452	230.6837332	265.3350931	282.3071788	290.1482846	198.366104	256.440257	231.6998499	156.0805663	181.5883961	208.0608516	374.2989362	550.2301492	245.4946573	448.5771623	256.6161704	424.926511	374.9351329	281.6795617	885.8425828	1079.144082	492.5685277	927.6822576	356.8492166	1036.038441	198.8289921	440.5823692	730.278212	1060.992538	517.0247472	698.502896	894.3805454	222.7110917	764.2976165
ENSG00000031003.10	327.3110453	208.2320028	265.5301062	246.0086582	241.7030755	215.2337506	172.8184903	285.2189357	293.1640256	232.9244661	445.3189488	268.8997084	191.5354098	227.0382151	244.4045007	215.7564966	156.0576628	254.7128375	127.1188897	125.9173141	225.3217767	120.435335	133.9646405	201.811178	138.088925	107.117382	316.4496066	492.9238359	463.7121305	410.2199792	410.3466035	488.4411155	502.9617636	78.70458341	180.0493055	149.0922745	246.2842638	179.5514047	39.64991295	27.50544532	45.88361356	235.660337	100.2342644	103.1520523	195.7666519	198.9674916	192.1809436	68.52648976	236.2374451
ENSG00000031081.11	28.88038635	31.79354842	25.53702159	33.6643427	24.28846767	42.16158967	7.9039359	24.36359566	34.67117255	42.34990294	52.20980779	22.64418597	62.24900819	13.985316	23.102913	14.91498509	19.00852735	15.04819544	13.3894262	26.30180738	21.08071837	40.29775467	53.08032925	11.92972481	17.22462278	31.79564942	33.74544227	27.31003995	32.83364759	31.49326612	52.63921445	42.11294423	45.72379669	0	36.00986109	35.4981606	13.94061871	35.91028094	0	27.50544532	0	37.56903924	57.27672251	81.04804112	20.07863096	4.233350885	14.78314951	0	41.6889609
ENSG00000031691.7	156.5130615	95.22325145	125.4883749	67.09327042	153.6081469	91.07835116	145.2615246	166.5151012	112.4886931	67.7598447	74.62931349	139.4032699	81.40254917	141.9360794	170.4056967	237.6181871	137.2838086	176.8162964	191.1622897	115.9764735	190.763222	198.2832702	200.5256883	260.7970396	19.26822209	15.12608565	24.79256983	17.01281177	9.092394716	20.99551075	9.570766263	20.02090791	5.486855603	157.4091668	72.01972218	106.4944818	171.9342974	197.5065452	92.51646355	27.50544532	260.0071435	146.8607897	50.1171322	66.31203364	170.6683632	88.90036858	125.6567708	77.09230098	166.7558436
ENSG00000031698.13	162.7238973	221.6104761	132.3531657	204.575621	242.8846767	128.5812016	163.6328351	175.8575326	170.2739807	145.4013334	202.0826678	243.4249992	174.6719661	236.2625725	136.1855924	127.4924753	177.4129219	248.0739278	240.8483531	206.8937447	207.3513282	114.4822576	85.93958069	178.2831097	247.8594023	262.3912816	538.8940525	153.5630115	285.4001675	336.3319317	306.2645204	234.0375097	304.2156606	281.6795617	475.3301664	511.1735126	408.9248154	448.8785117	396.4991295	632.6252424	305.8907571	440.5823692	436.7350091	537.8642729	532.0837204	478.36865	517.4102329	385.4615049	458.5785699
ENSG00000031823.14	19.2535909	25.65519006	24.43865507	31.54560785	18.249173	17.93614588	12.38995357	27.11136961	16.17988052	56.46653725	61.7304198	28.30523247	28.93850213	26.78039234	28.4878025	17.77539318	22.52862501	22.12969918	26.45621561	27.13021076	27.64684376	50.83012237	69.93122742	16.90044348	151.8102347	227.1999803	144.9676653	220.2711419	186.8992247	171.1941645	193.8080168	175.0103502	211.548766	99.41631589	115.2315555	49.69742484	41.82185612	59.85046823	145.3830142	220.0435626	45.88361356	44.39977364	64.43631282	110.5200561	40.15726192	46.56685973	51.74102329	119.9213571	69.4816015
ENSG00000032219.19	426.6844177	659.6374328	573.0727318	836.1940229	771.5855377	552.7594049	1224.041965	294.1949972	714.6113897	928.168706	798.1958261	697.0163495	492.3709176	947.4307692	328.6519654	965.5920482	732.1803128	641.9825732	902.0924251	875.8294757	673.8918168	603.092533	933.9610313	812.2154308	98.09276701	132.1217277	120.1750954	319.2140736	296.5130944	127.9918636	268.5796283	318.9537743	231.0575859	37.28111846	79.2216944	42.59779272	83.64371225	101.745796	105.7331012	27.50544532	61.17815141	85.38418008	50.1171322	58.9440299	40.15726192	97.36707035	103.4820466	25.69743366	83.3779218
ENSG00000032389.13	55.58698018	68.30891096	49.70108503	71.56615511	73.91571511	47.98501366	55.75479108	66.67931444	60.48193433	53.64321038	81.38587685	50.59560304	86.8155064	49.39494588	38.56275704	37.18530528	61.7190456	67.05298851	55.81616221	76.62731284	55.63927308	104.865748	117.9562872	55.00928663	34.74118832	39.20434443	32.71241853	76.10994741	51.52357006	44.0098206	57.42459758	40.73219196	76.20632782	115.9857019	115.2315555	134.8930103	60.40934773	41.89532776	66.08318825	110.0217813	76.47268927	68.30734407	57.27672251	51.57602617	60.23589288	84.6670177	51.74102329	137.0529795	76.42976165
ENSG00000032444.17	16.14817301	9.286234439	20.31978062	24.71857331	28.35842711	11.18097406	9.612895013	32.42373257	15.02417477	83.28814244	56.50943902	28.65904787	5.621147896	20.23407422	41.34205485	11.85026212	12.90702474	19.25283829	11.9375607	16.77516849	20.04396173	25.18609667	31.59543408	3.976574937	58.97243731	45.68695257	43.3869972	21.04216193	53.03896918	57.33389473	55.03190601	30.03136187	59.13611039	41.42346495	21.60591665	49.69742484	37.17498322	77.8056087	52.8665506	73.34785419	45.88361356	37.56903924	42.95754188	66.31203364	45.17691966	101.6004212	59.13259804	34.26324488	41.6889609
ENSG00000032742.18	121.1112976	125.4428618	134.2753071	128.7719962	140.6105344	129.5129495	136.7167291	92.8747594	182.986744	323.9767575	199.3186191	122.7739458	136.1566935	146.3994782	114.9934467	154.2577225	110.7657396	138.0893229	123.8925219	115.5622718	138.9253899	190.4984766	202.6320505	145.4763664	9.050225527	17.59565065	51.99552839	110.5832765	86.3777498	79.54068494	105.8766018	96.30747082	101.811654	20.71173248	93.62563884	56.79705696	162.6405516	137.6560769	52.8665506	55.01089065	61.17815141	146.8607897	64.43631282	81.04804112	150.5897322	97.36707035	88.69889707	17.13162244	69.4816015
ENSG00000033011.14	22.35900879	7.240114986	29.10671278	25.89564823	20.48108625	10.9480371	8.117555789	32.24054764	21.57317403	86.81730102	34.70416635	18.75221651	9.57677049	17.55603498	30.91968808	14.09772563	13.3763711	26.998233	10.32437683	26.50890823	26.61008712	24.72816764	38.33579335	13.25524979	86.70699941	70.69129823	50.27382215	69.84206939	31.82338151	62.98653224	23.92691566	52.12339819	38.40798922	389.3805706	194.4532499	134.8930103	213.7561535	287.2822475	383.2824919	320.8968621	550.6033627	331.2906187	136.032216	213.6721084	266.0418602	338.6680708	347.4040135	334.0666376	277.926406
ENSG00000033030.15	95.02578734	81.5299905	107.0907357	149.4885148	137.1970201	74.07395312	85.02071589	142.8842452	119.4229277	173.634602	185.4983759	133.0345926	102.4298061	133.9019617	149.0398448	106.6523591	86.82907556	118.6151876	86.6279743	111.4202549	108.8594473	135.546993	139.0199099	130.2328292	105.391336	100.6347739	266.5201257	239.074776	201.0429498	192.1896753	120.8309241	206.0772763	203.0136573	74.56223692	223.2611388	163.2915388	167.2874245	257.3570134	66.08318825	119.1902631	76.47268927	218.583501	85.91508377	198.9361009	210.8256251	173.5673863	199.5725184	145.6187907	277.926406
ENSG00000033050.9	57.45023091	117.4157778	69.47168239	96.28472842	93.08391122	54.0413746	103.3920264	63.01561585	79.74369686	62.11319097	122.8466066	123.835392	65.16367746	94.32649304	73.13027349	82.54320513	85.18636332	94.05122151	116.7945128	84.49714497	70.15386605	57.69905783	75.82904178	85.82774239	139.5486388	130.5782496	188.0103212	89.5411146	98.50094276	181.2881601	74.77161143	101.4852918	105.4695577	169.8362063	72.01972218	78.09595332	102.2312039	137.6560769	171.8162895	73.34785419	30.58907571	88.79954729	107.3938547	125.2560635	85.33418158	152.4006319	81.30732231	94.22392342	104.2224023
ENSG00000033100.16	9.005711872	13.69326095	11.80744009	24.24774334	10.10925411	5.357550068	2.349818781	11.54065058	17.72082152	26.11577348	26.41202041	10.96827758	10.40953314	6.843878044	10.94348511	4.494927012	5.397483075	5.311127803	4.355596473	9.319538048	9.676395317	20.60680637	34.54434126	6.627624895	46.41889867	61.43042947	9.641554934	24.62380652	58.09029958	22.20679021	65.20084517	23.12760052	57.91680914	4.142346495	7.201972218	42.59779272	0	0	0	9.168481774	30.58907571	3.415367203	35.79795157	0	5.01965774	0	0	8.56581122	0
ENSG00000033122.21	61.48727416	28.48827853	69.47168239	58.14750103	78.24825259	52.17787893	42.08311817	87.37921151	72.03899185	170.8112752	43.61054533	67.22492711	34.1432687	62.19002222	93.62759481	75.59649975	73.21803128	59.3075938	45.00783022	79.11252299	69.46269496	119.977406	131.8582782	15.90629975	3.795255866	4.630434382	19.62745112	34.47332912	19.19505551	20.1879911	26.31960722	36.93512322	7.925458093	4.142346495	0	0	0	0	13.21663765	0	30.58907571	0	0	0	15.05897322	25.40010531	0	17.13162244	0
ENSG00000033170.17	306.8152872	301.8813162	351.4772864	257.5439924	281.4836469	385.9765419	312.9531376	273.4951002	328.2204334	251.2760907	136.3597333	236.3486911	314.5760915	257.3893264	455.1100156	292.5788855	341.4494728	279.7193976	237.7833038	343.7874036	303.4241103	491.3578496	472.2464213	452.0040178	134.2936691	162.9912902	343.9969064	385.0267928	368.241986	383.5718309	396.588627	436.3177173	337.1367943	78.70458341	741.8031385	617.6679944	371.7498322	424.9383244	118.9497389	852.668805	244.7126057	512.3050805	436.7350091	530.4962691	281.1008334	410.6350358	510.0186581	214.1452805	660.0752143
ENSG00000033178.13	1160.494664	1033.447717	708.9955886	948.4869702	1129.873258	1210.340442	892.2902771	780.184616	993.5217111	525.8446281	805.5666225	1021.111261	933.9433134	857.5676749	676.7590155	832.9917013	845.7621306	661.4567084	678.9890947	766.0660276	662.1419082	488.1523464	480.250598	740.637082	231.5106078	233.0651972	114.3212942	157.1446561	511.6997693	154.6400118	494.0908083	187.7823087	381.0316391	157.4091668	158.4433888	63.89668908	92.93745805	161.5962642	277.5493907	110.0217813	168.2399164	122.9532193	193.3089385	73.68003738	80.31452384	63.50026327	96.09047182	256.9743366	111.1705624
ENSG00000033327.13	23.91171773	31.0065794	36.24609516	23.30608341	21.66268738	27.25362426	21.57560881	66.49612951	31.97452579	74.81816185	28.86895254	31.13575571	33.31050605	37.19498937	70.00356346	23.08757965	21.82460548	59.52889079	38.87773148	36.44974881	41.1246801	30.68124504	45.91869752	37.44608065	79.40843043	50.31738695	545.7808775	718.5674447	84.86235068	468.3613935	144.1596668	650.3343191	121.3204739	0	122.4335277	212.9889636	171.9342974	119.7009365	52.8665506	110.0217813	30.58907571	201.506665	93.07467408	257.8801308	195.7666519	203.2008425	295.6629902	59.96067854	264.0300857
ENSG00000033627.17	40.99151611	55.87480044	48.05353525	102.405518	55.27267507	43.55921143	31.40212371	66.67931444	70.88328609	93.87561817	143.1162966	74.65505063	78.48787989	60.70222265	53.32777663	32.89469314	32.85424481	49.79182315	28.23071788	43.90537925	53.22017425	42.1294708	70.77377233	18.88873095	262.7484831	256.8347604	191.7980749	528.2925762	212.1558767	329.8717746	177.6573488	326.5479118	182.8951868	33.13877196	72.01972218	134.8930103	41.82185612	35.91028094	13.21663765	27.50544532	30.58907571	51.23050805	57.27672251	95.78404859	60.23589288	46.56685973	103.4820466	42.8290561	41.6889609
ENSG00000033800.14	278.2454427	305.9735551	383.6045071	331.4642974	225.6858158	345.9113849	282.1918736	358.8592775	491.5601797	349.3866992	254.5995921	378.9362997	510.2753146	362.7255363	343.0695728	338.7540448	348.7243413	411.6124047	335.21961	315.4145877	434.4010326	417.1733467	384.2004784	379.100144	356.7540514	368.8912724	540.6157588	1066.88238	366.7265869	624.2126848	418.721024	1006.223217	310.3121669	202.9749783	237.6650832	369.1808702	204.4624077	281.2972007	198.2495648	256.7174897	244.7126057	290.3062123	357.9795157	279.984142	371.4546727	211.6675442	332.620864	154.184602	312.6672068
ENSG00000033867.16	391.5931956	763.6747372	416.5555027	539.3357282	630.5811362	529.232772	689.1377625	350.9823255	889.1229582	472.9072494	468.659804	527.1849547	544.8349646	588.5735118	336.8161527	688.9497221	560.6342203	429.3161641	572.3576403	666.0363192	539.8046245	347.5681341	378.7239365	510.9898794	420.9814584	359.321708	28.23598231	134.3116719	195.4864864	58.94893402	165.095718	94.92671855	188.3820424	178.1208993	64.81774996	49.69742484	55.76247483	17.95514047	224.6828401	45.84240887	305.8907571	75.13807847	35.79795157	22.10401121	100.3931548	59.26691239	36.95787378	325.5008263	20.84448045
ENSG00000034053.15	34.78068033	28.64567234	37.89364494	48.2600717	17.72401695	28.41830906	24.56628726	24.18041073	27.73693804	58.58403239	30.71165164	20.16747813	27.48116749	26.18527251	29.70374529	16.75381886	32.85424481	26.77693601	27.74676272	37.07105135	39.05116682	32.05503213	53.08032925	13.58663103	37.95255866	41.05651819	4.476436219	55.96319663	40.41064318	30.28198665	50.84469577	6.903761349	60.35541163	62.13519743	43.21183331	78.09595332	65.05622064	47.88037459	79.2998259	64.17937242	91.76722712	68.30734407	50.1171322	44.20802243	90.35383932	127.0005265	59.13259804	59.96067854	27.7926406
ENSG00000034152.19	59.93456522	46.11638459	47.50435199	80.5119245	53.56591788	25.62306554	41.4422585	47.81126667	33.51546679	73.40649842	96.43458615	53.42612628	20.61087562	57.42906358	49.67994826	30.64722963	49.51604038	31.20287584	44.36255667	92.98827964	63.58774066	81.51136741	62.34832324	35.45779319	36.49284487	60.50434259	18.59442737	5.820172449	16.66939031	9.690235728	26.31960722	6.558573282	21.94742241	33.13877196	57.61577774	63.89668908	69.70309354	11.97009365	224.6828401	55.01089065	30.58907571	20.49220322	35.79795157	22.10401121	20.07863096	33.86680708	14.78314951	111.3555459	41.6889609
ENSG00000034239.11	12.73221334	5.508783142	17.57386432	10.12284431	13.39147947	6.289297906	10.46737457	12.63976016	15.02417477	30.35076377	12.28466066	14.15261623	4.996575908	10.41459702	13.89648903	19.61422696	23.7019909	11.28614658	12.26019748	19.26037863	13.47783634	12.36408382	25.69761972	4.307956182	0	0	0	0	7.071862557	0	10.16893915	0	4.267554358	0	0	0	0	0	0	0	0	0	0	0	0	0	0	0	0
ENSG00000034510.6	2581.223348	1898.169277	1019.284131	4365.064632	1361.598368	2834.376923	974.9611742	3193.279696	945.3673048	683.9509324	5220.673662	1454.535133	2624.243305	1399.12672	2995.909328	964.1618441	1119.156382	2594.264635	2952.126498	1976.984671	3771.029489	581.1119396	409.8980981	1254.940774	999.9039494	1192.491201	1120.48642	265.9371104	2377.661218	721.518802	2301.769286	318.6085863	2781.22614	2978.34713	777.8129996	1057.845186	269.5186284	520.6990736	3872.474832	1338.598339	2951.845806	601.1046278	1789.897578	729.4323701	446.7495388	753.5364575	480.4523591	3452.021921	569.7491323
ENSG00000034533.12	27.01713562	28.48827853	27.73375463	24.24774334	28.2271381	21.43020027	37.5971005	30.95825313	30.81882004	38.82074436	45.45324443	32.19720193	25.1910702	42.84862775	17.19690517	39.43276879	32.38489845	31.42417283	31.13444886	27.54441245	18.66161954	48.08254819	61.08450588	42.41679933	51.08998282	37.96956193	26.85861732	47.00908517	55.05950134	36.33838398	47.85383132	35.55437095	51.82030292	144.9821273	93.62563884	141.9926424	69.70309354	227.4317793	185.0329271	165.0326719	321.1852949	99.0456489	178.9897578	162.0960822	75.2948661	101.6004212	110.8736213	231.2769029	138.963203
ENSG00000034677.13	317.9947916	564.8863627	262.2350066	396.2034179	561.7856927	473.7937756	420.8311817	145.2656493	553.9682902	191.2803949	368.2327032	471.9897514	429.2891468	470.4422255	215.0481677	528.3582388	264.7113439	206.9126873	355.7070453	233.4026529	217.3733091	123.1829092	109.1095657	271.0698582	47.58666971	47.53912632	146.3450302	273.1003995	201.5480829	159.8888895	227.3056988	225.06262	280.4392864	57.99285094	237.6650832	291.0849169	260.2248825	149.6261706	105.7331012	229.2120444	15.29453785	228.8296026	264.9048416	132.6240673	240.9435715	279.4011584	243.9219669	145.6187907	243.1856053
ENSG00000034693.15	108.3790843	105.4538487	75.78728988	92.51808868	119.0791361	92.94184684	111.5095822	103.1331155	132.9061614	131.2846991	84.14992549	114.2823761	94.31037026	115.453247	105.7870227	135.460755	90.34917321	88.29749972	75.49700554	73.31369931	92.96251216	134.6311349	102.7904789	150.1157039	31.52981797	15.43478127	25.82559357	30.89168454	33.33878063	20.1879911	29.31047168	18.64015564	35.35973611	41.42346495	50.41380553	70.9963212	74.34996644	101.745796	66.08318825	73.34785419	76.47268927	81.96881288	107.3938547	73.68003738	90.35383932	84.6670177	36.95787378	51.39486732	90.32608195
ENSG00000034713.8	1217.01327	2929.728269	1457.25778	1244.874435	2119.792427	2163.285543	3278.638059	776.3377324	3478.289077	817.3531266	711.896085	1876.283097	2689.615173	2319.479537	701.9464019	2262.991436	1849.459309	1304.767064	1816.929003	1546.836215	1138.704378	815.1136741	1193.043591	1837.840383	110.3543629	77.79129762	181.8121788	177.2914069	176.2914309	189.3633565	132.196209	160.8576394	211.548766	335.5300661	381.7045276	489.8746163	529.7435109	359.1028094	185.0329271	375.9077527	260.0071435	519.1358149	379.4582866	331.5601682	522.0444049	618.0692292	554.3681067	351.19826	368.252488
ENSG00000034971.17	1.242167155	0.157393804	5.4918326	3.295809775	1.706757187	6.755171825	1.495339224	3.480513666	2.696646754	9.881644018	1.535582582	2.476707841	0.208190663	2.38047932	2.605591692	1.838833778	0.704019532	2.212969918	1.290547103	2.278109301	2.073513282	7.326864486	4.633996998	0.331381245	0	0	0.344341248	0	0	0	0	0	1.219301245	0	0	0	0	0	0	0	0	0	0	0	0	0	0	0	0
ENSG00000035115.22	105.2736664	76.17860116	103.2464529	66.15161048	55.01009704	96.20296427	99.33324847	160.6531834	106.7101644	127.7555405	61.7304198	70.05545036	108.2591447	102.3606107	166.0630438	91.53305916	93.16525134	98.25586435	55.9774806	71.03559001	52.52900315	109.9029673	143.6539069	161.7140474	77.07288836	104.647817	114.6656355	90.43652575	211.6507437	69.85044921	187.8262879	94.58153048	160.9477643	62.13519743	194.4532499	156.1919066	65.05622064	95.76074917	52.8665506	165.0326719	137.6508407	75.13807847	121.7130353	73.68003738	40.15726192	50.80021062	118.2651961	59.96067854	104.2224023
ENSG00000035141.8	244.3963877	168.0965827	272.3948969	210.2255806	143.2363147	211.9726331	225.3689831	326.6187298	169.5035102	206.8086927	130.5245195	137.6341929	210.6889508	173.7749903	259.1695203	210.648625	253.2123582	250.5081947	174.7078141	200.0594168	242.601054	379.1652372	235.491302	282.3368205	564.3253531	507.4956083	356.7375326	171.0235289	287.9258327	312.5101022	250.6344415	157.4057588	264.5883702	555.0744304	208.8571943	134.8930103	223.0498993	125.6859833	581.5320566	375.9077527	611.7815141	235.660337	264.9048416	184.2000934	205.8059673	228.6009478	162.6146446	753.7913873	194.5484842
ENSG00000035403.18	1006.155395	916.8189086	534.6299036	1453.216696	1287.682653	529.9315829	717.5492078	1149.302249	1064.019762	518.786311	1172.57086	1231.985243	644.9746734	997.123275	684.7494967	940.4613199	617.190456	1010.663361	827.4020115	856.7761979	1166.351221	1680.599542	1939.117107	1606.867656	2957.380148	3123.691034	732.4138337	891.3817959	611.2109781	774.0075788	646.0267228	665.5225941	665.1288292	2154.020178	460.926222	383.3801345	585.5059857	598.5046823	1797.46272	650.962206	1361.213869	577.1970574	522.6500929	515.7602617	547.1426936	630.7692819	517.4102329	1798.820356	472.4748902
ENSG00000035499.13	190.6726583	80.11344626	229.5586027	49.90797659	141.2669795	101.3275774	155.9425191	293.6454424	127.5128679	244.2177736	34.70416635	167.354687	101.5970435	149.6726372	352.7971151	243.3390033	187.7385417	197.8395107	191.323608	161.5386595	244.6745673	322.3820374	246.0231133	359.8800318	275.3020217	187.9956359	110.8778817	26.86233438	48.99790486	89.23092067	56.82642469	54.53971466	20.72812117	356.2417986	151.2414166	141.9926424	153.3468058	173.5663579	224.6828401	146.6957084	229.4180678	167.352993	157.5109869	265.2481346	150.5897322	139.7005792	155.2230699	308.3692039	180.6521639
ENSG00000035664.11	29.19092814	5.508783142	40.91415287	41.66845215	29.67131726	17.00439804	13.24443313	52.94044471	30.43358479	119.2855599	54.3596234	33.61246356	9.160389164	34.81451005	52.63295218	22.06600533	26.28339584	26.77693601	10.6470136	31.06512683	40.08792346	36.63432243	64.45468552	5.63348116	1.751656554	6.79130376	8.952872439	4.47705573	9.597527756	1.211279466	23.92691566	4.14225681	18.8991693	4.142346495	14.40394444	21.29889636	0	5.985046823	0	0	0	0	7.159590314	14.73600748	0	8.46670177	0	8.56581122	6.94816015
ENSG00000035681.9	66.45594278	57.60613228	44.75843569	76.03903981	63.54388298	57.30249204	36.52900105	92.14201968	75.12087385	107.2864208	68.79409967	92.34582093	54.54595366	68.73634035	95.19094982	45.97084444	46.2306159	64.84001859	48.87947153	37.48525304	59.44071409	100.7443867	89.30976032	50.70133044	150.6424636	125.6391196	421.1293459	489.7898969	115.6754661	476.8403498	110.6619849	460.8260701	93.88619587	86.9892764	511.3400275	702.8635799	618.0340961	736.1607592	52.8665506	595.9513153	137.6508407	665.9966047	494.0117316	508.3922579	727.8503723	558.8023168	672.6333028	85.6581122	694.816015
ENSG00000035687.10	170.7979838	173.9201535	154.8696793	185.0361774	135.8841299	214.7678767	144.1934252	199.1220187	151.3974535	122.1088868	232.7943194	129.8502539	248.7878421	131.5214824	153.3824976	112.9861199	160.28178	147.6050935	135.5074458	135.443953	131.3225079	199.1991282	190.4151494	202.4739405	140.1325243	125.9478152	58.88235335	63.12648579	89.40854804	42.39478131	74.17343854	71.79911803	56.6975079	198.8326318	100.8276111	70.9963212	92.93745805	71.82056188	198.2495648	18.33696355	198.8289921	153.6915242	50.1171322	58.9440299	110.4324703	143.9339301	118.2651961	308.3692039	166.7558436
ENSG00000035720.8	6.210835774	4.407026513	11.80744009	11.7707492	14.5730806	5.590487028	2.777058559	10.441541	13.48323377	28.93910034	6.142330328	16.62932407	2.290097291	8.629237533	12.1594279	10.62437294	6.805522138	6.638909754	6.13009874	10.56214312	10.71315196	12.36408382	12.63817363	1.988287468	0	0	0	0	0	0	1.794518674	0.345188067	0.609650623	0	0	0	0	0	0	0	0	0	0	0	0	0	0	0	0
ENSG00000035862.12	353.7070973	262.690259	307.5426256	434.5760603	115.7969107	448.636584	205.7159533	357.2106131	273.1317926	383.2666216	292.3749236	134.4498542	550.0397312	214.5406987	267.6811198	183.474748	256.967129	310.9222735	251.17273	286.834671	296.5123994	146.0793607	194.2066015	255.1635584	165.5315443	180.8956365	28.58032355	222.9573754	1267.88393	89.23092067	1412.88437	79.04806745	1536.319569	219.5443643	136.8374721	92.29521756	83.64371225	77.8056087	52.8665506	128.3587448	183.5344542	102.4610161	178.9897578	44.20802243	70.27520836	127.0005265	29.56629902	197.0136581	69.4816015
ENSG00000035928.16	422.6473744	340.4427982	493.4411591	587.3603849	418.0242219	374.5626309	384.3021806	490.0196872	381.7681333	509.6104987	576.4577013	425.2861178	397.4359753	410.3351227	402.4770634	308.5154449	396.8323426	472.6903745	475.2439707	516.5095087	511.4666096	328.7930438	462.9784273	488.787336	491.9235488	577.5695152	587.4461685	668.4244205	449.5684054	570.5126285	508.4469577	624.100026	387.1281453	223.6867108	338.4926943	234.28786	385.6904509	191.5214983	185.0329271	320.8968621	275.3016814	204.9220322	300.7027932	397.8722018	316.2384376	186.2674389	362.187163	248.4085254	312.6672068
ENSG00000036054.13	317.6842498	635.2413931	495.6378921	314.5144185	506.2504396	575.8201639	753.8645889	198.206094	863.3121964	274.5685374	338.7495176	451.8222733	657.0497319	579.6467143	255.1742797	708.9725788	610.3849338	416.7022355	578.6490574	510.9177859	395.0042803	290.3270053	321.0096102	426.1562807	144.5116657	156.8173777	473.8135567	443.6762229	172.7554996	492.9907427	155.5249518	517.7821012	172.5311262	169.8362063	468.1281942	241.3874921	552.9778754	646.3850569	145.3830142	229.2120444	61.17815141	584.0277918	250.585661	353.6641794	517.0247472	232.8342987	628.2838542	188.4478468	687.8678549
ENSG00000036257.13	225.4533386	319.666816	351.2026948	313.8081736	321.7893743	355.9276741	358.454174	265.0685934	373.678193	430.5573465	362.7046059	300.3892796	350.5930762	357.9645777	185.1707163	319.1398179	296.626896	276.3999427	273.7573043	244.3789977	254.6965482	117.6877608	183.6747901	203.7994655	420.9814584	380.0043149	402.1905772	480.8357854	330.8621411	340.36953	428.8899632	479.4662257	359.6938673	447.3734215	295.2808609	255.5867563	427.512307	335.1626221	528.665506	183.3696355	581.1924384	539.6280181	243.4260707	191.5680972	441.7298811	431.8017903	465.6692096	531.0802956	382.1488083
ENSG00000036448.10	31.98580424	25.02561484	40.91415287	40.9622072	46.08244406	49.61557237	32.89746293	36.45380103	31.20405529	64.93651783	23.95508828	27.24378625	24.35830755	31.24379107	42.21058541	30.85154449	46.69996226	30.76028186	32.74763274	53.63911899	31.44828478	32.97089019	50.13142207	6.29624365	1.459713795	0	18.93876862	45.21826287	30.81311543	10.90151519	18.54335964	21.05647212	17.07021743	4.142346495	14.40394444	21.29889636	125.4655684	5.985046823	13.21663765	18.33696355	0	81.96881288	50.1171322	29.47201495	110.4324703	127.0005265	36.95787378	0	6.94816015
ENSG00000036473.8	4.347585042	0.157393804	4.66805771	5.41454463	4.726404519	5.357550068	0.854479557	4.579623245	3.852352505	7.058317156	3.685398197	1.769077029	1.040953314	1.78535949	5.211183384	6.129445926	4.224117189	2.876860893	1.774502267	8.905336357	1.036756641	11.90615479	8.425449087	0.662762489	0	0	0.688682495	1.343116719	0.50513304	2.826318754	0	0.345188067	0	0	0	0	0	5.985046823	0	0	0	0	0	14.73600748	0	12.70005265	7.391574756	0	0
ENSG00000036530.9	28.88038635	44.69984035	77.70943129	31.07477788	29.54002824	48.45088758	56.39565074	29.85914356	73.57993285	210.3378512	46.98882701	21.93655516	69.74387205	46.12178682	51.41700939	68.44547951	87.53309509	67.93817648	70.49613551	72.07109424	41.81585119	45.33497401	136.4922752	31.48121825	1.459713795	1.543478127	1.033023743	43.42744058	12.12319295	9.690235728	18.54335964	24.50835279	14.63161494	0	0	0	4.646872903	5.985046823	0	9.168481774	0	0	0	0	5.01965774	0	0	0	0
ENSG00000036549.13	286.9406128	272.7634624	314.9565996	217.7588601	196.5396546	303.9827321	322.7796526	233.3776005	318.2043169	229.3953076	152.0226756	220.4269978	251.7025114	231.7991737	281.9250211	311.9887976	296.626896	231.9192474	206.1648997	182.0416432	287.8727607	189.1246896	173.5642512	277.0347206	338.0697149	328.4521455	142.9016178	225.6436088	334.9032054	193.4009547	409.7484306	197.1023865	310.9218175	132.5550879	158.4433888	184.5904351	125.4655684	173.5663579	132.1663765	128.3587448	122.3563028	184.429829	143.1918063	176.8320897	90.35383932	105.8337721	140.4399204	137.0529795	201.4966444
ENSG00000036565.15	13.97438049	4.564420317	17.02468106	20.01027363	21.66268738	8.851604461	6.408596675	25.8290751	21.95840928	57.17236896	21.80527266	23.35181679	2.91466928	15.47311558	23.97144357	13.89341077	11.49898568	15.49078942	8.065919395	17.39647102	20.04396173	30.22331601	26.96143708	3.976574937	0	0	0	0	0.50513304	0	0	0	0	0	0	0	0	0	0	0	0	0	0	0	0	0	0	0	0
ENSG00000036672.16	17.70088196	14.00804856	25.53702159	27.30813814	15.4921037	16.53852412	18.37131047	35.72106131	21.57317403	38.82074436	23.95508828	29.36667869	22.90097291	28.26819192	19.10767241	17.16244859	18.06983464	33.85843974	25.64962368	28.78701753	21.77188946	20.60680637	23.59125744	19.55149344	45.83501316	24.38695441	13.08496741	31.33939011	19.70018855	5.652637508	23.92691566	6.903761349	65.84226723	0	0	0	4.646872903	0	13.21663765	0	15.29453785	6.830734407	7.159590314	0	5.01965774	33.86680708	14.78314951	0	6.94816015
ENSG00000036828.17	13.6638387	1.259150432	15.65172291	16.94987884	16.93628286	6.755171825	3.417918227	28.76003398	20.03223303	69.17150813	17.81275795	19.45984732	5.204766571	11.00971685	23.27661912	11.85026212	13.14169792	15.26949243	5.968780352	16.77516849	18.31603399	32.51296116	26.11889217	0.994143734	0	0.617391251	0	0	0	0	1.794518674	0	0	0	0	0	0	0	0	0	0	0	0	0	0	0	0	0	0
ENSG00000037042.9	28.56984456	20.61858833	17.57386432	13.88948405	24.41975668	16.30558716	7.69031601	28.39366412	9.245646012	18.35162461	22.72662221	28.65904787	11.45048646	15.77067549	28.83521473	8.172594568	11.96833204	13.05652252	10.96965038	12.01184904	15.89693516	18.77509025	19.79980535	10.60419983	58.97243731	31.17825817	104.335398	68.0512471	105.0676723	74.69556707	102.8857373	57.3012192	90.22829214	12.42703949	57.61577774	99.39484968	102.2312039	83.79065552	52.8665506	91.68481774	15.29453785	75.13807847	157.5109869	125.2560635	90.35383932	76.20031593	59.13259804	25.69743366	69.4816015
ENSG00000037241.7	652.4482981	931.4565324	787.5287948	541.689878	1119.107559	1107.382305	1554.084694	427.0040713	777.0195003	285.8618448	401.0941704	846.3264508	640.1862882	1050.08894	532.2355297	1099.418284	1282.488913	807.512723	1193.594752	1210.09024	891.6107114	572.869217	269.1930983	622.9967401	27.15067658	33.64782318	108.1231518	63.12648579	52.53383614	77.52188583	34.6940277	47.98114138	53.03960416	252.6831362	144.0394444	163.2915388	162.6405516	83.79065552	118.9497389	73.34785419	244.7126057	146.8607897	93.07467408	206.3041047	250.982887	211.6675442	81.30732231	128.4871683	187.6003241
ENSG00000037280.16	10.55842082	27.0717343	6.59019912	22.83525344	19.56206315	6.056360947	9.826514902	9.891986209	15.02417477	40.23240779	23.03373873	12.73735461	14.15696507	8.926797448	9.380130092	7.151020247	7.978888024	8.187988696	9.517784886	8.491134666	7.948467582	28.84952891	36.65070353	3.645193692	7.006626215	10.80434689	9.297213686	11.19263933	1.01026608	5.652637508	3.589037349	3.451880675	2.43860249	8.284692991	43.21183331	7.09963212	37.17498322	11.97009365	0	18.33696355	0	44.39977364	7.159590314	22.10401121	10.03931548	67.73361416	22.17472427	8.56581122	6.94816015
ENSG00000037474.15	259.3023936	383.8834881	224.0667701	342.9996316	405.0266095	357.5582328	354.609016	250.413799	270.4351459	181.3987509	367.0042371	329.0483274	251.0779394	279.70632	207.4050987	280.7286234	333.7052579	257.8109954	317.1519506	284.7636626	258.1524036	217.5162894	131.0157333	141.1684103	322.0128631	404.3912694	410.4547672	339.8085299	261.6589146	349.6560059	203.3787831	385.2298833	183.5048374	335.5300661	396.108472	340.7823418	315.9873574	347.1327157	317.1993036	229.2120444	244.7126057	218.583501	207.6281191	375.7681906	341.3367263	376.7682288	317.8377145	376.8956937	250.1337654
ENSG00000037637.11	80.11978149	63.42970303	112.3079767	106.1721577	85.99430444	98.99820779	55.75479108	120.9020537	97.84975363	217.3961684	91.8278384	98.36068283	105.9690474	93.43381329	132.7114702	77.63964839	70.40195315	109.9846049	78.23941813	108.7279439	98.83746646	89.29616093	112.0584729	53.02099916	125.2434436	149.7173783	182.5008612	188.0363407	224.2790697	130.4144225	246.4472313	223.3366796	287.1454432	70.41989042	158.4433888	85.19558544	55.76247483	59.85046823	132.1663765	45.84240887	30.58907571	54.64587525	57.27672251	58.9440299	55.21623514	152.4006319	66.5241728	59.96067854	48.63712105
ENSG00000037749.13	196.883494	202.8806134	126.5867414	160.788434	237.6331161	153.0395824	179.8679467	184.4672243	204.9451533	47.99655666	165.2286858	298.6202025	184.8733086	229.1211345	137.7489475	185.7222116	129.0702474	153.1375183	160.3504776	150.7694155	172.1016024	320.0923922	262.8740115	231.9668713	268.879281	229.0521541	66.45786079	70.28977496	250.0408547	70.65796885	254.8216518	80.77400779	274.3427801	115.9857019	28.80788887	99.39484968	102.2312039	59.85046823	158.5996518	27.50544532	45.88361356	112.7071177	28.63836126	58.9440299	85.33418158	55.0335615	96.09047182	137.0529795	83.3779218
ENSG00000037757.14	4.968668619	0.944362824	8.51234053	11.53533421	3.938670432	1.863495676	2.349818781	8.79287663	1.926176253	29.64493205	11.05619459	9.199200552	1.873715965	4.463398724	10.42236677	4.699241876	2.346731772	6.19631577	3.710322922	6.834327902	3.455855471	24.27023861	17.27217063	9.941437342	29.48621865	24.38695441	25.82559357	36.26415141	97.99580972	19.38047146	45.46113975	35.20918288	79.25458093	8.284692991	28.80788887	0	18.58749161	35.91028094	39.64991295	45.84240887	45.88361356	17.07683602	50.1171322	36.84001869	25.0982887	38.10015796	14.78314951	42.8290561	6.94816015
ENSG00000037897.17	20.80629984	32.26572983	20.31978062	19.0686137	23.23815555	13.51034365	27.77058559	23.44767101	12.71276327	20.46911975	24.56932131	10.96827758	9.368579827	18.15115481	20.84473354	12.66752158	23.46731772	18.58894731	30.6504937	31.27222767	19.69837618	31.13917407	21.06362272	17.56320597	37.07673039	39.20434443	97.10423183	31.33939011	12.62832599	44.81734024	31.10499036	76.97693904	50.60100167	49.70815795	86.42366662	70.9963212	83.64371225	95.76074917	52.8665506	18.33696355	76.47268927	64.89197686	57.27672251	154.7280785	110.4324703	93.13371947	81.30732231	34.26324488	76.42976165
ENSG00000037965.6	7.453002929	6.61053977	14.27876476	10.12284431	9.452809038	2.562306554	10.04013479	52.75725978	15.79464527	54.3490421	2.149815615	8.49156974	15.19791839	12.79507634	22.75550078	14.71067022	19.71254688	39.16956755	36.94191083	14.0828575	41.47026565	66.85763844	66.56104779	56.99757409	0.291942759	0	0	0	10.60779384	0	8.37442048	0	3.657903735	0	0	0	0	0	0	0	0	0	0	0	0	0	0	0	6.94816015
ENSG00000038002.9	242.533137	208.3893966	212.8085132	192.5694568	146.7811181	324.9470585	121.3360971	143.8001699	168.3478045	285.1560131	137.8953159	112.5132991	241.5011689	95.81429261	144.697192	112.5774902	118.7446277	124.8115034	97.11366951	112.2486583	91.92575552	90.21201899	144.4964518	126.2562542	21.3118214	11.73043377	55.43894087	95.80899262	46.9773727	69.85044921	13.7579765	81.46438392	12.19301245	24.85407897	136.8374721	170.3911709	148.6999329	119.7009365	13.21663765	27.50544532	15.29453785	140.0300553	57.27672251	125.2560635	140.5504167	177.8007372	206.9640932	25.69743366	159.8076835
ENSG00000038210.14	195.9518687	126.5446185	154.0459044	72.50781505	140.3479564	107.3839383	174.5274495	109.9109579	104.7839881	139.7546797	91.21360537	195.6599194	95.14313291	156.2189553	175.7905862	160.7957981	152.302892	121.4920485	115.9879209	151.3907181	127.1754813	219.3480056	247.2869307	259.1401334	52.25775385	32.7217363	29.6133473	48.35220189	47.48250574	51.2774974	49.0501771	64.89535668	20.72812117	91.1316229	79.2216944	63.89668908	106.8780768	125.6859833	185.0329271	18.33696355	198.8289921	58.06124246	114.553445	88.41604486	125.4914435	84.6670177	110.8736213	77.09230098	118.1187226
ENSG00000038219.13	1079.132716	932.558289	1113.743651	1904.97805	1374.595981	902.3977811	1112.746003	803.2659171	1005.078769	1379.901004	2636.90241	1555.018709	862.3257254	1203.927416	713.2372992	1177.670877	959.8132947	981.8947525	1104.224365	1000.711286	1013.947995	943.7917316	1708.259802	1322.211166	636.4352145	773.899933	615.6821508	874.8166897	1008.245547	700.5232912	1097.049083	1013.817354	939.4716093	173.9785528	302.4828332	262.6863884	130.1124413	257.3570134	237.8994777	155.8641902	229.4180678	160.5222586	193.3089385	221.0401121	175.6880209	114.3004739	206.9640932	214.1452805	243.1856053
ENSG00000038274.17	460.2229309	633.0378799	405.5718375	256.8377475	619.158992	535.056196	778.6444961	271.8464358	612.5240483	135.5196894	185.1912594	487.2038139	507.568836	553.7590017	320.1403659	611.9230183	576.8266695	395.6790213	453.4659884	323.6986215	310.3358213	470.7510432	380.4090263	570.6385034	113.857676	112.6739033	160.8073626	170.5758233	242.9689921	115.8790689	203.976956	147.3953048	174.9697287	331.3877196	295.2808609	269.7860206	320.6342303	293.2672943	211.4662024	238.3805261	305.8907571	293.7215795	272.0644319	169.464086	361.4153573	368.301527	280.8798407	256.9743366	250.1337654
ENSG00000038295.8	47.82343546	7.082721182	44.20925243	18.36236875	26.78295894	22.12901115	11.10823424	55.68821866	30.81882004	93.16978646	14.43447627	22.99800138	7.703054525	19.9365143	78.51516299	28.39976612	45.76126955	30.76028186	6.775372292	21.12428624	19.69837618	42.1294708	94.78630223	52.68961791	2.91942759	3.704347506	0.688682495	4.47705573	8.587261676	0	8.972593372	3.451880675	5.486855603	0	0	0	0	0	0	0	0	0	0	0	0	0	0	0	0
ENSG00000038358.15	2.48433431	0.629575216	5.4918326	4.708299678	1.312890144	1.397621757	0.427239778	7.327397191	1.540941002	22.5866149	7.063679877	3.891969464	0.624571988	1.19023966	7.643068964	1.225889185	2.112058595	3.76204886	0.806591939	2.899411837	3.801441018	33.88674825	24.85507481	1.656906224	121.156245	79.33477574	45.79738594	68.0512471	125.2729939	58.94893402	135.1870735	79.73844358	97.54409961	24.85407897	28.80788887	85.19558544	32.52811032	11.97009365	13.21663765	45.84240887	0	44.39977364	21.47877094	44.20802243	75.2948661	67.73361416	14.78314951	34.26324488	62.53344135
ENSG00000038382.20	187.5672404	243.3308211	163.3820198	298.7416146	265.9915432	211.2738223	198.0256373	214.6927377	281.6069681	228.6894758	275.1763987	203.7976738	252.535274	211.8626594	165.7156316	179.3884508	139.8652136	124.8115034	160.9957511	163.4025671	151.3664696	261.0195473	248.5507481	294.5979266	592.6438007	661.2260297	155.2979027	367.1185699	802.6564002	242.2558932	1002.537766	370.7319845	846.1950641	70.41989042	93.62563884	49.69742484	74.34996644	65.83551505	145.3830142	128.3587448	122.3563028	27.32293763	64.43631282	44.20802243	55.21623514	55.0335615	51.74102329	111.3555459	41.6889609
ENSG00000038427.16	313.026123	82.31695952	466.805771	65.20995055	127.8755	112.9744254	244.1675333	180.6203408	111.7182226	835.7047513	35.01128287	117.1128993	109.0919073	202.0431822	605.3658032	667.4966613	727.2521761	417.8087205	819.1747737	837.5158193	1471.157674	2758.564479	3028.948947	747.5960881	9137.516412	9162.703555	67.83522578	68.49895267	3373.27844	64.60157152	4103.466035	165.3450843	4221.22091	526.0780049	36.00986109	14.19926424	18.58749161	41.89532776	1810.679358	0	672.9596656	6.830734407	7.159590314	36.84001869	0	8.46670177	7.391574756	1173.516137	34.74080075
ENSG00000038532.16	70.49298604	120.4062601	64.52903305	181.5049526	88.09492867	79.66444015	56.82289052	77.30404037	128.6685737	137.6371845	184.8841429	87.03858984	114.7130552	68.43878044	66.35573509	56.18658765	53.5054844	73.69189826	65.3339471	65.23676634	66.69801058	76.93207711	61.50577834	61.63691152	112.3979622	113.5999902	128.0949441	134.7593775	266.205112	134.4520207	263.7942451	178.8074189	268.2462739	33.13877196	43.21183331	35.4981606	23.23436451	23.94018729	26.4332753	45.84240887	45.88361356	20.49220322	42.95754188	58.9440299	45.17691966	50.80021062	73.91574756	85.6581122	41.6889609
ENSG00000038945.15	40.99151611	32.73791124	31.57803745	30.13311794	50.15240351	26.32187642	22.00284859	37.36972568	50.08058257	86.81730102	55.89520599	38.21206383	16.44706236	25.29259277	43.94764654	48.42262281	29.8034935	30.53898487	22.58457431	35.00004289	33.17621252	48.99840625	47.18251489	17.89458722	0	0	9.985896181	16.5651062	0	2.01879911	1.196345783	11.39120623	0	0	0	0	0	0	0	0	0	0	0	0	0	0	0	0	0
ENSG00000039068.20	984.1069284	88.92749929	592.0195543	230.2358543	105.4250786	168.6463587	133.5124307	1753.079778	167.1920987	1012.868512	320.9367596	222.1960749	184.0405459	316.3061896	2083.257411	147.3110171	230.2143868	537.3090961	86.30533752	66.8935731	126.8298958	490.8999206	382.5153886	714.1265824	1196.381426	1140.012945	3.443412476	62.23107465	91.4290802	11.70903484	32.89950903	32.79286641	112.7853652	343.8147591	36.00986109	21.29889636	0	0	145.3830142	201.706599	520.014287	0	214.7877094	7.368003738	0	0	0	342.6324488	0
ENSG00000039123.16	258.68131	333.9896522	352.3010613	256.1315025	278.8578666	407.6396791	535.972302	259.0234907	381.382898	303.5076377	202.3897843	257.2238001	411.8011311	379.0913316	278.624605	520.594274	491.8749794	330.6177057	439.4312886	403.2253462	321.0489732	229.4224442	296.9970803	323.0967136	502.7254309	518.6086508	631.1775069	772.739819	272.7718415	639.9593179	349.9311415	645.5016862	242.6409478	1445.678927	8001.391134	5807.499074	2936.823674	5129.185127	1308.447127	11882.35238	2661.249586	2793.770372	7961.464429	4619.738344	2053.040016	1638.306792	5041.053983	1164.950326	4919.297386
ENSG00000039139.11	47.82343546	20.46119453	75.51269825	64.5037056	73.39055906	77.80094447	27.34334582	89.39424574	93.99740112	154.5771457	52.20980779	78.9008355	73.69949464	45.8242269	71.56691848	77.43533353	65.47381643	51.1196051	31.77972242	61.50895112	54.60251643	99.3705996	129.7519159	22.86530589	21.3118214	13.89130315	0.688682495	21.93757308	0	4.845117864	1.196345783	9.320077821	0	0	0	0	0	0	0	0	0	10.24610161	0	0	30.11794644	8.46670177	7.391574756	8.56581122	6.94816015
ENSG00000039319.17	368.6131032	503.8175668	341.8665793	461.6487835	535.6591788	431.166312	439.416112	295.4772917	599.811285	378.3257996	494.7647079	557.966895	466.7634661	634.6952986	324.1356065	506.7008632	342.6228387	443.4791715	440.399199	375.8880346	354.2251857	168.0599542	229.1722152	314.14942	149.1827498	112.9825989	148.4110777	210.4216193	410.6731613	156.2550511	442.6479397	257.1651103	402.9790615	70.41989042	367.3005831	390.4797666	357.8092135	329.1775753	92.51646355	220.0435626	198.8289921	399.5979628	221.9472997	287.3521458	421.6512501	465.6685973	391.753462	145.6187907	284.8745662
ENSG00000039523.20	31.05417887	28.80306614	38.16823657	31.78102283	23.50073358	19.5667046	22.00284859	43.59801329	35.0564078	40.23240779	17.19852492	25.47470922	61.20805487	30.64867124	16.50208072	21.04443101	16.4271224	26.77693601	31.29576725	35.82844627	27.30125822	55.86734171	41.28470053	33.80088696	68.89849111	79.02608012	10.67457868	75.66224184	385.9216424	18.57295181	471.9584114	22.78241245	582.8259951	8.284692991	0	7.09963212	0	0	13.21663765	45.84240887	45.88361356	0	0	7.368003738	15.05897322	38.10015796	0	0	6.94816015
ENSG00000039537.14	11.80058797	2.046119453	18.94682247	17.65612379	18.90561808	6.988108785	3.417918227	26.19544496	21.95840928	57.17236896	29.79030209	17.33695489	7.286673199	12.19995651	23.45032523	12.66752158	14.31506381	10.17966162	7.098009067	15.73966426	15.89693516	15.111658	23.59125744	0.662762489	0	0	0	0	2.020532159	0	0.598172891	0	0	0	0	0	0	0	0	0	0	0	0	0	0	0	0	0	0
ENSG00000039560.14	239.7382609	87.98313646	185.8985335	265.5481019	171.0695858	102.9581361	111.0823424	384.1387978	100.9316356	200.4562072	178.7418125	152.1406245	74.32406663	134.1995216	187.2551896	128.7183644	121.5607058	194.7413528	179.8700025	144.9705919	246.402495	377.333521	333.6477838	448.0274429	765.473914	875.4607938	259.6333007	500.9825362	253.576786	147.7760949	310.4517307	356.2340856	264.5883702	273.3948687	115.2315555	191.6900672	311.3404845	185.5364515	370.0658542	73.34785419	275.3016814	140.0300553	78.75549345	184.2000934	311.2187799	194.7341407	133.0483456	291.2375815	166.7558436
ENSG00000039600.11	17.39034017	22.03513257	35.6969119	15.53738894	29.80260627	18.86789372	27.77058559	15.02116424	27.35170279	21.17495147	16.27717537	22.64418597	10.6177238	25.8877126	6.427126174	25.53935802	33.32359116	11.95003756	15.16392846	16.77516849	10.36756641	8.700651577	10.1105389	3.645193692	0	0.308695625	5.85380121	28.65315667	0.50513304	4.845117864	0	24.16316472	0.609650623	0	14.40394444	0	13.94061871	5.985046823	0	0	0	0	0	0	0	12.70005265	0	0	0
ENSG00000039650.12	11.49004618	47.84771643	16.4754978	73.92030495	19.95593019	28.1853721	11.7490939	25.64589017	31.58929054	40.23240779	72.47949787	18.0445857	53.08861902	18.74627464	30.74598197	10.62437294	13.61104428	14.60560146	23.55248463	22.36689132	16.24252071	29.30745795	28.6465269	16.56906224	127.5789857	126.8739021	237.2511196	205.496858	372.7881834	220.049103	326.0042258	136.6944747	325.5534324	3326.304236	4105.124164	4032.591044	2053.917823	3363.596315	3000.176747	5464.415138	8228.461365	3166.045398	4639.414523	3404.017727	2765.831415	4368.818113	3954.492494	4377.129533	3133.620228
ENSG00000039987.7	1.863250732	0.157393804	4.66805771	2.824979807	2.231913245	0.465873919	1.068099446	6.594657472	1.155705752	25.40994176	4.913864262	3.891969464	0.624571988	2.082919405	7.990481189	0.817259457	2.816078126	1.770375934	0.322636776	4.14201691	4.492612112	9.616509638	20.64235026	0.331381245	1.751656554	0	0	0	0	0	0	0	0.609650623	0	0	0	0	5.985046823	0	0	15.29453785	0	0	0	0	0	0	0	0
ENSG00000040199.18	181.3564046	290.0767809	175.7386432	254.2481826	300.914421	269.7409991	306.3309211	133.5418138	180.6753325	153.1654823	212.2175128	203.090043	170.2999622	191.3310253	100.5758393	217.5953304	195.9521029	145.6134206	198.5829355	180.3848364	132.013679	114.0243286	133.9646405	114.3265294	238.2252913	246.0304135	91.25043062	335.3314742	134.3653886	167.964086	96.90400842	227.8241245	163.3863668	57.99285094	144.0394444	156.1919066	88.29058515	89.77570235	39.64991295	155.8641902	30.58907571	81.96881288	85.91508377	51.57602617	175.6880209	173.5673863	88.69889707	34.26324488	55.5852812
ENSG00000040275.17	352.4649302	362.4779307	409.4161203	311.6894387	471.8527178	295.1311277	550.9256942	401.907736	399.4889548	307.0367963	324.9292744	499.5873531	266.2758578	485.3202213	390.1439294	471.9673363	382.0479324	355.1816718	427.4937279	392.4561023	358.7177978	514.7122302	390.5195652	670.7156393	332.5228024	455.9434388	209.0151373	373.8341535	128.3037921	212.7814262	147.1505313	301.694371	101.2020033	161.5515133	165.645361	134.8930103	204.4624077	227.4317793	277.5493907	155.8641902	183.5344542	143.4454225	178.9897578	191.5680972	150.5897322	122.7671757	199.5725184	197.0136581	166.7558436
ENSG00000040341.18	291.5987396	290.8637499	223.5175868	240.8295286	258.5080694	369.2050808	259.5481654	207.7317104	391.7842498	166.5762849	233.4085525	246.6093379	404.7226485	270.7795226	255.1742797	304.8377774	250.39628	236.7877812	223.5872856	187.633366	301.350597	253.2347538	242.6529337	338.6716321	226.2556382	186.7608534	100.8919856	202.8106246	146.9937146	138.489619	166.8902367	208.1484047	143.8775469	211.2596713	208.8571943	163.2915388	148.6999329	185.5364515	224.6828401	275.0544532	290.5962192	153.6915242	214.7877094	198.9361009	150.5897322	165.1006845	133.0483456	154.184602	159.8076835
ENSG00000040487.13	13.35329691	38.24669438	21.41814714	74.39113492	25.86393584	14.20915453	11.32185413	29.4927737	50.85105307	50.11405181	110.2548294	32.55101734	46.84289914	22.31699362	21.36585188	10.62437294	11.49898568	18.14635333	11.61492393	15.73966426	13.47783634	23.81230958	16.00835327	14.58077477	28.02650486	21.29999816	36.8445135	30.44397896	35.86444582	17.76543217	29.31047168	17.25940337	33.53078424	12.42703949	50.41380553	42.59779272	13.94061871	5.985046823	26.4332753	73.34785419	61.17815141	34.15367203	35.79795157	36.84001869	30.11794644	21.16675442	22.17472427	42.8290561	6.94816015
ENSG00000040531.16	11.49004618	18.25768127	9.88529868	18.36236875	8.796363966	7.453982704	9.185655235	17.03619847	23.11411503	20.46911975	33.7828168	9.199200552	31.64498075	30.05355141	23.79773746	10.8286878	16.66179558	11.28614658	17.90634106	12.21894989	11.7499086	32.97089019	29.91034426	13.91801228	62.47575042	65.13477697	136.3591341	126.2529716	104.0574062	159.0813699	98.1003542	143.9434241	145.0968482	1462.248313	5495.104802	4238.480376	808.5558851	1999.005639	2035.362198	5574.436919	4129.52522	1864.790493	5806.427744	3249.289648	913.5777087	1092.204528	2550.093291	3203.613396	2404.063412
ENSG00000040608.14	3.415959676	1.57393804	6.04101586	5.179129646	3.019647331	1.397621757	2.349818781	16.12027382	3.081882004	33.17409063	7.985029426	5.307231088	5.204766571	4.760958639	7.643068964	2.043148642	4.224117189	5.089830811	1.935820655	4.349117756	3.801441018	15.56958703	21.06362272	4.639337426	23.93930623	20.37391128	0.688682495	6.267878022	40.41064318	0	38.88123794	1.38075227	36.57903735	33.13877196	14.40394444	21.29889636	9.293745805	5.985046823	39.64991295	27.50544532	45.88361356	13.66146881	78.75549345	0	5.01965774	16.93340354	14.78314951	51.39486732	13.8963203
ENSG00000040633.13	140.9859721	190.6038967	141.6892811	187.6257422	186.0365334	155.8348259	114.2866407	195.0919502	248.8619718	172.2229386	254.2924756	209.1049049	260.6547099	170.2042713	144.8708981	130.3528834	153.2415847	183.8978002	173.5785854	178.9351305	186.961781	200.5729153	141.1262722	178.6144909	109.7704774	116.0695552	134.9817691	55.06778548	122.7473287	62.98653224	136.3834193	59.3723476	135.9520888	294.1066012	172.8473332	127.7933782	92.93745805	113.7158896	237.8994777	183.3696355	198.8289921	163.9376258	200.4685288	228.4081159	95.37349706	101.6004212	118.2651961	179.8820356	159.8076835
ENSG00000040731.10	36.02284749	16.36895562	42.56170265	20.71651859	16.01725976	35.40641784	18.58493036	52.39088992	42.76111281	51.52571524	25.18355435	17.33695489	49.54937775	30.35111132	136.1855924	22.2703202	44.11855731	38.06308259	30.32785692	24.43789977	27.30125822	39.38189661	62.7695957	41.42265559	2.043599313	0	1.721706238	4.47705573	51.01843702	1.615039288	81.35151324	7.939325552	51.82030292	4.142346495	0	0	0	5.985046823	13.21663765	0	0	0	0	0	5.01965774	0	0	0	0
ENSG00000040933.16	183.2196553	258.5980201	160.6361035	147.134365	149.4068984	257.1624033	209.3474914	134.8241083	195.6995073	151.7538189	211.9103963	124.5430229	190.0780752	204.4236616	117.5990384	184.7006372	168.260668	199.8311836	204.8743526	189.083072	151.0208841	134.1732059	109.5308381	118.3031044	203.1921602	177.191289	206.9490898	289.2178002	181.8478943	222.0679021	282.3376048	361.0667186	247.5181527	103.5586624	187.2512777	156.1919066	139.4061871	131.6710301	52.8665506	229.2120444	45.88361356	105.8763833	379.4582866	132.6240673	180.7076786	165.1006845	88.69889707	59.96067854	97.27424211
ENSG00000041353.10	42.23368326	25.81258386	25.26242996	40.02054727	27.83327106	19.10083068	54.68669163	60.2678419	16.95035102	28.23326862	8.292145943	18.3984011	9.368579827	17.55603498	23.45032523	29.82997017	28.39545444	18.8102443	17.90634106	33.75743782	12.78666524	32.51296116	28.22525444	10.93558108	5.838855179	0.926086876	0	0.895411146	8.587261676	1.615039288	10.76711205	1.035564202	8.535108715	0	0	0	0	0	0	0	0	0	0	0	0	0	0	0	0
ENSG00000041357.16	2176.897939	1734.794508	2156.093479	1910.15718	2070.952913	2036.800774	1923.219862	2583.64025	1730.861981	1854.925749	1437.305297	2252.035058	1604.733629	2003.470907	2246.541157	1917.495	1808.15683	2419.440011	1969.052243	1931.422485	2494.782064	1769.437773	1846.015895	2857.169092	672.9280594	739.6347186	715.5411126	274.8912218	426.8374186	562.0336723	335.5749921	392.1336446	373.106181	1714.931449	799.4189162	937.1514398	1013.018293	879.801883	1744.59617	632.6252424	1407.097483	1113.409708	851.9912473	921.0004672	973.8136015	927.1038438	1064.386765	1627.504132	1188.135386
ENSG00000041515.16	22.98009236	5.980964554	32.12722071	27.7789681	24.94491274	17.237335	6.835836454	24.72996552	25.42552653	86.81730102	16.8914084	28.30523247	11.24229579	17.8535949	35.78345924	26.15230262	21.5899323	19.25283829	9.356466498	22.36689132	24.88215939	36.63432243	35.80815862	1.656906224	0	0.617391251	69.90127327	51.93384647	30.81311543	37.14590363	73.57526565	53.84933852	9.754409961	0	0	0	32.52811032	0	0	0	0	13.66146881	0	0	30.11794644	59.26691239	14.78314951	0	6.94816015
ENSG00000041802.11	95.02578734	188.4003834	80.18075596	191.6277969	295.0064154	92.70890988	136.0758694	103.1331155	113.2591637	42.34990294	239.8579993	242.363553	73.69949464	163.0628334	76.25698352	128.7183644	130.2436133	138.7532138	172.1267199	210.414459	127.8666524	36.63432243	39.59961071	39.43436812	184.5078237	235.8434579	392.8933636	260.1169379	155.0758432	307.2612246	154.328606	283.3994034	121.9301245	136.6974344	93.62563884	134.8930103	125.4655684	227.4317793	211.4662024	91.68481774	122.3563028	119.5378521	71.59590314	132.6240673	125.4914435	105.8337721	192.1809436	145.6187907	201.4966444
ENSG00000041880.15	9.316253661	4.879207926	6.04101586	13.1832391	9.452809038	2.562306554	2.136198892	11.54065058	3.852352505	26.11577348	2.149815615	9.199200552	5.829338559	4.463398724	6.948244513	3.677667556	1.877385417	7.081503737	3.549004534	3.106512683	4.838197659	4.579290304	14.32326345	3.976574937	3.211370348	3.086956255	8.264189943	12.98346162	55.56463438	25.43686879	38.28306505	9.665265889	37.7983386	12.42703949	72.01972218	21.29889636	13.94061871	41.89532776	0	27.50544532	0	23.90757042	14.31918063	29.47201495	15.05897322	16.93340354	66.5241728	0	13.8963203
ENSG00000041982.16	137.2594706	45.95899078	125.4883749	57.20584109	103.1931653	47.98501366	54.68669163	82.25003347	42.76111281	132.6963625	36.85398197	52.36468007	12.9078211	39.8730286	445.9035916	230.2628519	157.9350482	97.81327037	120.9887909	61.71605196	165.535477	1921.470212	966.8202827	596.4862405	57.51272351	109.2782514	0.344341248	0.447705573	28.28745023	0.403759822	16.74884096	0	31.09218175	28.99642547	0	28.39852848	0	0	489.0155931	9.168481774	0	0	7.159590314	0	0	0	0	531.0802956	6.94816015
ENSG00000041988.15	7.763544718	3.777451297	14.27876476	11.53533421	4.069959447	8.851604461	2.777058559	11.72383551	5.393293507	28.23326862	17.50564143	4.24578487	13.94877441	1.487799575	8.859011753	6.129445926	4.224117189	5.532424795	5.000870025	4.14201691	9.676395317	7.326864486	7.161631724	1.325524979	123.1998443	79.33477574	167.0055051	87.30258674	115.1703331	116.6865886	153.1322602	88.0229572	121.3204739	1424.967194	1973.340388	1476.723481	799.2621393	2130.676669	1889.979184	2282.951962	3380.092866	1519.838405	1904.451023	1805.160916	1134.442649	1439.339301	2254.4303	2629.704044	1855.15876
ENSG00000042062.13	13.35329691	0.944362824	14.00417313	11.7707492	7.614762836	3.959928311	2.349818781	20.33352721	8.475175511	38.11491264	9.827728525	7.430123523	3.122859942	5.058518554	21.01843965	5.720816197	12.67235157	9.95836463	4.516914861	12.63315158	18.31603399	20.60680637	55.18669152	6.959006139	9.634111045	4.013043131	1.033023743	0.895411146	56.06976742	1.211279466	39.47941084	3.451880675	62.1843635	0	0	0	0	0	0	0	0	0	0	0	0	0	14.78314951	0	0
ENSG00000042088.14	46.58126831	44.22765894	43.9346608	32.72268277	42.93150771	24.45838075	50.84153362	44.8803078	42.76111281	49.40822009	47.29594353	44.93455654	24.56649821	55.04858426	63.05531895	34.73352691	60.07633336	70.1511464	62.75285289	62.54445535	66.35242503	77.39000614	63.19086815	57.99171783	158.5249181	219.7912853	199.3735824	221.6142586	102.036874	228.1242994	133.9907277	215.052166	131.0748838	231.9714037	216.0591665	220.0885957	288.10612	233.4168261	185.0329271	192.5381173	214.1235299	242.4910714	236.2664804	235.7761196	190.7469941	190.5007898	243.9219669	162.7504132	298.7708865
ENSG00000042286.15	25.15388489	50.6808049	21.69273877	73.92030495	40.69959447	26.55481338	14.95339224	34.62195173	28.89264379	40.23240779	79.23606123	42.81166411	31.22859942	21.72187379	23.79773746	19.00128237	18.77385417	26.55563901	16.61579395	19.05327779	28.33801486	19.23301928	35.80815862	13.58663103	46.71084143	39.82173568	25.48125233	21.04216193	34.85417975	6.863916974	35.2922006	13.46233463	34.14043486	28.99642547	122.4335277	99.39484968	32.52811032	41.89532776	13.21663765	82.51633597	15.29453785	34.15367203	150.3513966	95.78404859	20.07863096	29.63345619	88.69889707	51.39486732	76.42976165
ENSG00000042304.13	4.968668619	1.416544236	7.96315727	5.885374598	9.977965095	4.192865271	1.495339224	10.25835607	8.475175511	36.70324921	4.913864262	9.553015958	1.873715965	3.273159064	15.11243181	6.742390518	7.744214847	5.089830811	5.646143576	8.284033821	10.02198086	14.65372897	18.53598799	0	0	0	0.344341248	0	0	0	0	0	0	0	0	0	0	0	0	0	0	0	0	0	0	0	0	0	0
ENSG00000042317.17	94.71524555	61.54097738	118.8981758	66.15161048	74.7034492	73.6080792	99.76048825	56.05458851	71.26852134	155.9888091	74.01508045	67.22492711	71.40939735	81.82897661	103.8762555	123.8148077	101.6134857	113.9679508	129.8613023	102.1007168	94.34485435	59.53077395	73.72267951	69.25868015	32.11370348	37.66086631	146.6893715	75.66224184	90.41881412	78.32940547	76.56613011	72.48949417	126.1976789	8.284692991	122.4335277	227.1882278	92.93745805	95.76074917	39.64991295	110.0217813	91.76722712	105.8763833	128.8726256	73.68003738	30.11794644	93.13371947	155.2230699	25.69743366	118.1187226
ENSG00000042429.12	40.68097432	31.95094222	32.9509956	52.02671145	46.4763111	40.06515703	22.43008836	54.40592415	54.31817032	79.05315215	32.24723422	53.07231088	34.97603136	50.58518554	72.78286127	52.10029037	57.26025523	37.8417856	41.62014408	43.90537925	56.67602972	47.16669013	64.45468552	32.14398074	29.77816141	30.2521713	30.99071229	25.96692323	113.1498009	65.40909117	133.9907277	54.53971466	117.0529195	12.42703949	36.00986109	56.79705696	18.58749161	35.91028094	0	36.6739271	0	6.830734407	42.95754188	44.20802243	25.0982887	29.63345619	29.56629902	25.69743366	6.94816015
ENSG00000042445.14	22.66955058	13.06368574	20.59437225	74.39113492	21.66268738	15.37383933	10.68099446	39.75112976	33.13023154	81.87647901	69.40833271	24.0594476	50.59033107	26.78039234	21.7132641	16.549504	12.20300521	14.38430447	12.09887909	17.18937018	15.55134962	98.91267056	101.947934	45.06784928	25.98290555	27.78260629	80.92019319	97.15210934	20.71045463	72.27300814	39.47941084	47.63595331	29.26322988	4.142346495	21.60591665	42.59779272	51.11560193	53.86542141	13.21663765	18.33696355	0	71.72271127	14.31918063	36.84001869	75.2948661	67.73361416	14.78314951	8.56581122	27.7926406
ENSG00000042493.16	8.074086506	14.95241138	13.18039824	13.1832391	11.94730031	11.64684797	4.058777894	17.03619847	17.72082152	31.05659549	20.5768066	12.0297238	38.72346329	22.01943371	18.23914185	4.494927012	7.040195315	13.72041349	4.678233249	10.76924397	12.44107969	9.158580608	15.16580836	10.60419983	40.87198625	39.82173568	86.42965316	53.27696319	16.16425727	62.58277241	16.15066807	27.26985733	15.24126556	124.2703949	187.2512777	184.5904351	157.9936787	173.5663579	118.9497389	311.7283803	91.76722712	150.2761569	343.6603351	213.6721084	165.6487054	182.0340881	199.5725184	128.4871683	180.6521639
ENSG00000042753.12	211.1684163	199.8901311	79.6315727	341.3517267	229.4931972	142.5574192	81.38917778	309.0329766	112.1034579	79.05315215	495.6860575	361.9531602	135.3239308	248.462529	295.647804	85.81224296	88.94113415	227.2720106	244.7199944	194.6747948	205.6234005	70.06314165	63.19086815	54.34652414	83.2036863	91.37390514	142.2129353	45.66596845	55.05950134	109.0151519	69.38805541	54.19452659	75.59667719	484.65454	244.8670554	447.2768236	204.4624077	209.4766388	489.0155931	485.929534	367.0689085	215.1681338	393.7774673	331.5601682	205.8059673	237.0676496	147.8314951	479.6854283	194.5484842
ENSG00000042781.14	53.41318766	22.66470778	61.50852512	45.67050688	72.865403	30.51474169	30.76126404	64.11472543	64.33428684	136.2255211	42.9963123	50.59560304	23.5255449	46.41934673	63.05531895	47.60536336	62.65773831	38.94827055	26.29489723	64.20126211	44.92612112	75.55829001	90.57357769	8.947293608	0.583885518	8.643477513	0	2.686233438	1.515399119	4.441358042	0	2.76150454	0	16.56938598	0	0	0	0	0	0	0	0	0	0	0	0	0	8.56581122	0
ENSG00000042813.8	9.316253661	6.767933574	13.18039824	21.8935935	15.22952567	10.01628926	12.38995357	11.35746565	18.49129202	12.70497088	13.82024324	14.15261623	5.621147896	8.926797448	11.63830956	11.64594726	12.67235157	4.204642844	9.033829722	17.18937018	17.97044845	12.82201285	11.79562872	3.645193692	0	0	5.85380121	1.790822292	161.6425727	0.403759822	177.0591759	1.38075227	173.7504274	0	0	0	0	0	0	0	0	0	0	0	5.01965774	0	0	0	20.84448045
ENSG00000042832.12	26.08551025	2.046119453	37.34446168	36.96015248	31.9032305	18.4020198	7.476696121	41.58297906	36.21211355	93.87561817	31.63300119	26.18234003	12.28324911	24.99503286	46.37953212	28.19545126	24.17133725	22.57229316	11.9375607	32.51483275	30.06594259	49.45633528	69.93122742	4.970718671	0	0.617391251	0	4.029350157	8.587261676	0	12.56163072	0.345188067	4.267554358	0	0	0	0	0	0	0	0	6.830734407	0	0	0	0	0	0	0
ENSG00000042980.13	44.71801757	12.27671672	33.22558723	27.54355312	37.02350206	32.14530041	16.87597125	79.13588967	50.08058257	78.34732043	42.07496275	48.82652601	18.52896899	28.56575183	109.4348511	36.77667556	40.83313283	34.52233072	19.51952494	28.78701753	32.13945588	46.7087611	65.71850288	20.54563717	3.211370348	0.926086876	17.56140363	2.686233438	22.22585375	7.671436618	37.68489216	12.42677043	45.72379669	0	0	7.09963212	0	11.97009365	13.21663765	0	0	10.24610161	0	0	0	0	14.78314951	0	0
ENSG00000043039.7	3.415959676	1.416544236	1.37295815	6.59161955	3.676092404	1.397621757	1.495339224	3.846883526	6.163764008	12.70497088	8.292145943	3.538154059	1.040953314	1.19023966	5.037477272	3.064722963	3.754770835	2.876860893	2.419775818	2.692310992	2.764684376	21.0647354	9.68926645	2.651049958	0	0	0	1.343116719	0	0	0	0	0	0	0	0	13.94061871	0	0	0	0	0	0	7.368003738	0	8.46670177	0	0	0
ENSG00000043093.15	639.0950012	661.2113708	638.4255397	511.5567601	528.044416	1046.352822	682.5155459	479.3949613	864.8531374	537.8437673	464.0530563	461.3752892	1000.356135	619.222183	439.9975838	698.143891	666.23715	621.6232499	581.2301516	579.8823674	492.113819	342.9888438	332.8052389	506.350542	139.5486388	167.6217246	106.7457868	98.04752049	68.19296037	64.1978117	53.83556023	88.0229572	88.39934027	140.8397808	93.62563884	120.693746	176.5811703	89.77570235	171.8162895	146.6957084	214.1235299	177.5990946	315.0219738	139.992071	195.7666519	160.8673336	125.6567708	188.4478468	201.4966444
ENSG00000043143.22	29.50146993	6.453145966	20.04518899	30.13311794	21.26882033	7.453982704	14.31253258	45.79623245	10.01611651	67.05401298	16.8914084	16.27550867	9.993151816	18.15115481	28.4878025	13.6890959	20.88591277	24.3426691	24.84303174	37.27815219	26.26450158	34.34467728	40.02088316	7.621768629	147.1391505	149.0999871	112.9439292	161.1740063	32.32851455	167.1565663	26.91778012	111.4957458	29.8728805	99.41631589	79.2216944	134.8930103	125.4655684	77.8056087	105.7331012	119.1902631	76.47268927	140.0300553	136.032216	103.1520523	135.530759	88.90036858	110.8736213	68.52648976	152.8595233
ENSG00000043355.12	21.11684163	51.78256153	63.70525816	15.06655897	35.97318995	48.68382454	57.67737008	8.24332184	64.33428684	98.81644018	20.88392312	42.81166411	43.30365787	64.57050154	44.81617711	73.14472138	101.1441394	170.8412777	51.29924735	135.2368521	165.1898915	107.6133221	163.0324398	111.6754795	387.1160984	384.0173581	0	0.447705573	0	1.615039288	0.598172891	0.345188067	0	1217.84987	0	0	0	5.985046823	594.7486943	0	1223.563028	0	0	0	0	0	0	1147.818703	0
ENSG00000043462.13	17.70088196	5.351389338	31.02885419	28.95604302	26.78295894	19.10083068	11.53547402	21.43263679	17.33558627	52.23154695	16.8914084	15.92169326	8.952198502	13.09263626	37.17310814	21.24874588	26.98741538	14.38430447	13.06678942	29.20121922	17.27927735	35.71846437	26.96143708	8.284531118	1.459713795	5.865216884	9.297213686	8.506405887	1.515399119	11.30527502	0.598172891	19.67571985	2.43860249	4.142346495	0	14.19926424	0	11.97009365	0	0	0	0	14.31918063	0	5.01965774	4.233350885	0	8.56581122	0
ENSG00000043514.17	108.689626	76.80817638	112.3079767	115.1179271	102.0115642	95.27121644	82.67089711	153.1426013	91.30075437	177.1637606	118.5469753	129.4964385	90.77112899	87.48261499	116.0356834	102.7703767	122.4993985	110.2059019	79.20732846	88.84626273	83.97728793	122.7249801	104.4755687	97.09470471	163.7798878	119.1565114	181.1234963	138.7887276	151.0347789	177.2505619	174.6664843	165.3450843	152.4126556	78.70458341	72.01972218	106.4944818	144.05306	167.581311	158.5996518	238.3805261	137.6508407	136.6146881	78.75549345	117.8880598	150.5897322	110.067123	133.0483456	162.7504132	55.5852812
ENSG00000043591.6	2.173792521	2.203513257	6.59019912	9.181184373	1.706757187	3.028180473	0.213619889	4.762808174	4.237587756	14.82246603	4.606747746	2.476707841	3.955622594	2.38047932	5.037477272	1.838833778	1.408039063	2.655563901	1.613183879	3.934916065	5.183783206	10.5323677	4.633996998	2.982431203	0	0.308695625	0	4.47705573	4.546197358	0	1.794518674	0	0.609650623	0	0	0	0	0	0	0	0	3.415367203	7.159590314	0	0	0	0	0	0
ENSG00000044012.4	0.931625366	0.629575216	1.92214141	0.706244952	0.131289014	0.232936959	0.213619889	2.747773947	1.540941002	8.469980587	0.307116516	1.061446218	0.208190663	0.297559915	2.084473354	0.204314864	0.704019532	0.885187967	0	1.656806764	2.073513282	2.289645152	4.633996998	0	0	0	0	0	0	0	0	0	0	0	0	0	0	0	0	0	0	0	0	0	0	0	0	0	0
ENSG00000044090.12	19.87467448	18.10028747	20.59437225	17.89153878	10.8969882	22.59488507	13.03081324	28.57684905	9.630881263	35.99741749	58.0450216	20.16747813	21.23544761	16.96091515	28.14039028	6.538075654	14.54973699	18.36765032	13.06678942	19.46747948	19.69837618	31.5971031	39.17833825	11.26696232	85.83117113	83.03912325	86.08531191	141.9226666	432.3938821	113.0527502	451.620533	100.1045396	460.28622	57.99285094	115.2315555	198.7896994	78.99683934	71.82056188	52.8665506	238.3805261	61.17815141	71.72271127	128.8726256	73.68003738	65.25555062	143.9339301	140.4399204	25.69743366	104.2224023
ENSG00000044115.21	1278.811086	1854.571193	1019.284131	1316.91142	1592.535745	1256.46196	1352.641138	1119.626291	1979.723952	992.3993921	1197.447297	1464.088149	1534.989757	1451.794825	924.2902263	1489.86399	963.3333923	1318.708774	1182.141147	1036.12553	939.992688	1692.963625	1370.820566	1947.527575	1276.665685	1181.378159	417.6859334	356.8213417	1193.12424	337.5432112	1498.423093	344.8428794	1295.507573	1474.675352	338.4926943	376.2805024	288.10612	329.1775753	1149.847476	907.6796957	1498.86471	314.2137827	637.2035379	383.1361944	266.0418602	215.9008951	236.5303922	1396.227229	361.3043278
ENSG00000044446.12	17.07979838	11.4897477	23.88947181	26.60189318	19.56206315	19.10083068	12.38995357	19.96715735	16.17988052	57.87820068	28.56183603	18.0445857	13.94877441	22.31699362	28.4878025	11.23731753	12.67235157	14.38430447	15.32524685	19.46747948	13.13225079	25.6440257	45.49742507	8.947293608	184.2158809	209.6043297	196.2745112	256.0875878	395.0140371	226.1055003	348.1366228	314.4663295	357.8649154	66.27754393	108.0295833	63.89668908	78.99683934	41.89532776	52.8665506	18.33696355	91.76722712	64.89197686	64.43631282	81.04804112	150.5897322	220.134246	73.91574756	17.13162244	27.7926406
ENSG00000044459.15	145.6440989	82.15956571	224.6159533	214.9338803	105.5563676	121.5930929	99.97410814	218.9059911	107.0953996	287.97934	217.1313771	111.8056682	102.4298061	128.8434432	237.8036684	128.5140496	140.0998868	173.9394355	109.2125486	131.5090369	187.652952	193.2460508	356.3964964	196.1776969	164.0718305	193.2434615	204.8830423	476.3587297	256.1024512	268.9040415	281.141259	280.9830869	284.0971901	66.27754393	93.62563884	78.09595332	65.05622064	113.7158896	105.7331012	137.5272266	168.2399164	116.1224849	157.5109869	51.57602617	120.4717858	97.36707035	155.2230699	51.39486732	111.1705624
ENSG00000044524.11	19.56413269	8.814053027	29.93048767	15.53738894	17.98659497	13.27740669	13.8852928	24.18041073	26.58123229	45.87906151	19.34834053	20.87510895	15.40610905	13.68775609	28.83521473	25.33504316	27.92610808	16.37597739	11.13096876	13.6686558	17.97044845	25.6440257	34.96561371	11.59834357	1.751656554	2.778260629	0.344341248	1.790822292	17.67965639	0	31.70316325	0	14.63161494	4.142346495	0	0	0	0	0	0	0	0	0	0	0	0	0	0	0
ENSG00000044574.9	1652.392858	1889.512618	1749.148683	3371.6134	1175.955702	3421.843935	1649.786404	2285.048814	2739.022631	2775.330306	4037.967958	1499.115875	4734.880245	1680.32084	1894.26516	1522.145738	1802.524674	2197.479128	2094.39663	2076.600178	2150.233274	1593.593026	2140.064068	1518.720245	1997.764299	1950.030266	4350.751664	2127.049177	1944.25707	3264.398161	2036.180523	3070.102672	3809.70674	1362.831997	1620.443749	1824.605455	1417.296235	2663.345836	1757.812807	2961.419613	1789.460929	1345.654678	2598.931284	2490.385263	1189.658884	1121.837985	2720.09951	2372.729708	2431.856053
ENSG00000046604.14	1406.133219	1203.59042	1078.870514	1225.099576	622.1786393	1431.397616	1044.387638	1109.18475	1294.005206	916.1695668	976.9376387	609.2701289	1772.951685	789.4264543	1239.045703	912.6744984	816.4279834	633.1306935	809.9796256	618.8173264	718.8179379	1200.689918	791.1496693	1333.146748	1056.832787	1075.186863	191.1093924	789.3049252	618.2828407	444.539564	783.0083149	404.215227	502.352113	526.0780049	482.5321386	482.7749842	339.2217219	400.9981371	555.0987813	247.5490079	565.8979006	167.352993	329.3411544	338.9281719	291.1401489	215.9008951	273.488266	848.0153107	257.0819256
ENSG00000046647.14	39.43880717	24.86822104	40.63956124	30.13311794	27.83327106	23.75956987	17.08959113	19.60078749	16.95035102	26.82160519	16.58429189	15.56787786	13.94877441	9.224357363	47.94288714	22.06600533	31.21153256	19.69543227	28.06939949	37.07105135	18.31603399	32.51296116	47.18251489	5.63348116	65.97906352	47.53912632	47.17475093	17.01281177	66.67756125	48.45117864	76.56613011	27.96023346	61.57471288	12.42703949	86.42366662	35.4981606	111.5249497	65.83551505	26.4332753	36.6739271	30.58907571	58.06124246	42.95754188	66.31203364	130.5111012	105.8337721	103.4820466	51.39486732	55.5852812
ENSG00000046651.16	502.7671559	419.6118816	619.2041256	720.8406808	575.4397502	515.7224283	429.3759773	381.5742087	303.9506127	550.5487382	633.8884899	259.3466925	329.5658193	255.306407	575.6620579	436.4165499	469.5810275	451.2245662	495.4087692	567.042115	331.4165396	331.998547	517.3225739	233.6237775	297.4896714	321.9695374	288.9023068	299.9627339	443.5068089	299.9935478	366.0818096	412.1545525	375.5447835	563.3591234	165.645361	85.19558544	130.1124413	233.4168261	779.7816214	137.5272266	1361.213869	119.5378521	143.1918063	139.992071	140.5504167	245.5343513	125.6567708	1062.160591	125.0668827
ENSG00000046653.15	289.4249471	112.8513575	218.5749375	176.5612379	111.2017952	246.2143662	114.2866407	81.51729376	133.2913967	110.8155793	87.83532369	35.02772518	119.7096311	39.57546869	269.0707687	196.5508994	215.6646498	73.02800729	230.0400211	195.9173999	192.8367353	397.4823984	585.5687115	159.3943787	672.3441739	578.4956021	24.44822858	34.02562355	60.11083173	19.38047146	52.04104156	52.81377432	51.21065229	650.3483998	7.201972218	21.29889636	37.17498322	41.89532776	568.315419	82.51633597	489.4252113	17.07683602	100.2342644	22.10401121	60.23589288	139.7005792	22.17472427	445.4221834	6.94816015
ENSG00000046774.10	195.3307851	272.9208562	193.5870991	348.8850062	384.5455232	128.8141386	227.9324218	71.25893769	230.7559151	163.752958	231.8729699	497.818276	113.2557206	304.7013529	38.73646316	157.3224454	119.9179935	89.62528167	194.0660206	191.3611813	88.1243145	81.51136741	26.54016462	44.40508679	0	0	9.641554934	6.267878022	0	6.05639733	0	1.38075227	0	0	0	0	0	0	0	0	0	0	0	0	0	215.9008951	0	0	0
ENSG00000046889.19	55.89752197	33.36748646	69.19709076	43.08094206	52.51560576	46.5873919	51.48239329	62.0996912	79.74369686	130.5788674	47.60306004	62.27151143	34.35145937	66.05830112	76.95180798	69.0584241	69.46326044	40.2760525	41.2975073	62.13025366	74.30089262	93.87545123	146.6028141	40.7598931	428.2800274	423.5303981	2.754729981	11.6403449	11.61805992	0	10.76711205	0.690376135	4.87720498	57.99285094	21.60591665	0	0	0	52.8665506	0	137.6508407	0	0	22.10401121	5.01965774	8.46670177	7.391574756	68.52648976	0
ENSG00000047056.16	130.1170095	220.6661133	139.7671397	183.6236875	155.4461931	215.0008136	223.4464041	87.19602658	258.1076178	84.69980587	120.0825579	132.6807772	221.0984839	148.7799575	75.21474685	169.7856521	182.1063855	114.6318417	153.8977421	155.1185333	113.697645	82.8851545	90.57357769	111.6754795	56.05300972	68.83912448	25.82559357	54.17237433	135.8807877	32.70454558	92.11862528	35.89955902	91.44759338	16.56938598	79.2216944	78.09595332	55.76247483	35.91028094	79.2998259	55.01089065	15.29453785	34.15367203	14.31918063	73.68003738	25.0982887	46.56685973	73.91574756	17.13162244	55.5852812
ENSG00000047188.16	403.3937835	669.7106362	644.191964	695.1804475	493.9092722	649.66118	879.4730838	342.3726338	813.2316138	649.3651783	481.8658142	436.9620262	626.0293231	661.7732508	307.2861136	768.6325191	687.8270823	453.2162392	589.6187078	599.3498469	397.4233791	354.8949986	377.4601191	487.1304298	308.875439	298.5086698	268.5861732	323.2434237	292.47203	230.9506182	313.4425951	392.8240208	253.0050084	95.2739694	79.2216944	14.19926424	134.7593142	137.6560769	132.1663765	174.2011537	107.061765	75.13807847	150.3513966	51.57602617	45.17691966	67.73361416	36.95787378	94.22392342	145.9113632
ENSG00000047230.15	76.08273823	35.41360591	67.54954098	78.62860463	29.67131726	64.05766386	20.50750936	52.94044471	41.60540706	71.99483499	34.70416635	33.61246356	57.46062294	18.74627464	164.8471011	34.32489718	51.15875262	48.02144722	35.9740005	52.60361476	34.90414025	72.81071583	85.93958069	31.48121825	540.9699323	565.2216902	29.26900605	5.820172449	208.1148124	24.62934914	236.876465	14.8430869	226.180381	207.1173248	129.6354999	163.2915388	185.8749161	95.76074917	171.8162895	256.7174897	229.4180678	99.0456489	150.3513966	110.5200561	70.27520836	110.067123	66.5241728	102.7897346	76.42976165
ENSG00000047249.18	299.9833679	633.5100613	265.8046978	480.2465672	386.6461474	425.575825	497.9479617	182.4521901	504.6581782	225.866149	423.2065596	327.6330658	469.4699447	392.7790877	206.0154498	355.3035488	319.155521	256.7045105	428.4616383	299.8820243	215.6453814	346.194347	238.0189367	281.3426768	74.73734629	86.43477513	193.8641224	164.7556509	151.0347789	201.879911	144.7578397	158.0961349	149.9740531	107.7010089	360.0986109	212.9889636	204.4624077	293.2672943	92.51646355	320.8968621	152.9453785	225.4142354	128.8726256	257.8801308	210.8256251	245.5343513	162.6146446	128.4871683	215.3929647
ENSG00000047315.17	387.8666941	483.513766	335.5509718	538.1586532	607.6055587	472.3961539	510.3379153	366.9194144	496.9534732	249.1585956	701.76124	680.3870255	410.9683684	577.266235	296.5163346	477.8924674	394.9549572	433.9634009	503.1520518	479.4384574	420.2320252	93.87545123	155.4495357	194.5207907	591.4760296	597.3260353	885.6456889	586.0465951	625.8598363	812.3647619	714.2184324	669.3196628	451.7511113	414.2346495	864.2366662	575.0702017	534.3903838	580.5495418	409.7157672	550.1089065	351.7743706	689.9041751	594.245996	655.7523327	762.9879765	516.468808	716.9827513	505.382862	673.9715346
ENSG00000047346.13	286.630071	467.9317794	271.5711221	362.7744902	342.7956166	552.7594049	371.4849873	169.9956148	641.0314569	214.5728415	396.7945392	339.3089742	598.5481556	371.3547738	169.5371661	288.0839585	262.1299389	263.1221232	201.0027113	227.3967284	259.8803314	155.6958703	192.1002392	251.5183648	19.26822209	19.4478244	263.0767132	341.1516466	267.215378	283.4393951	255.4198247	301.694371	205.4522598	37.28111846	403.3104442	333.6827096	306.6936116	412.9682308	39.64991295	265.8859715	30.58907571	430.3362676	372.2986963	206.3041047	205.8059673	160.8673336	243.9219669	25.69743366	382.1488083
ENSG00000047365.12	189.1199493	184.9377198	165.8533445	376.8993893	163.84869	326.3446803	126.4629744	215.6086624	226.133092	254.8052493	280.3973795	170.892841	296.4635039	173.1798705	110.1296755	103.3833213	74.62607034	186.5533641	58.07461964	87.60365765	101.9477364	105.323677	106.581931	154.42366	16.64073726	4.630434382	0	4.029350157	76.78022205	1.615039288	78.95882167	6.558573282	71.32912284	20.71173248	0	0	0	0	0	0	15.29453785	0	0	0	0	12.70005265	0	0	0
ENSG00000047410.14	1014.229482	988.1183018	1115.116609	1894.148961	1104.665767	1131.607749	1248.181012	1081.70701	1037.823765	1475.188286	2643.96609	1248.968383	1356.570359	1176.254344	866.7935029	809.9041217	918.7454887	1266.925278	1154.555702	1144.232171	1019.477364	459.3028175	913.7399535	1175.740656	1357.825772	1646.273771	2003.377379	1979.754044	1545.707102	1909.783958	1740.084941	2503.303865	1397.319227	352.0994521	460.926222	447.2768236	571.565367	730.1757124	237.8994777	265.8859715	504.7197492	665.9966047	329.3411544	677.8563439	431.6905656	385.2349305	724.374326	462.5538059	576.6972925
ENSG00000047457.14	30.43309529	9.758415851	21.41814714	68.50576032	65.25064016	27.0206873	11.32185413	70.89256783	46.22823006	197.6328804	244.1576305	120.6510534	17.27982501	46.41934673	45.68470767	17.97970805	28.16078126	86.3058268	25.97226045	39.34916065	68.77152386	18.77509025	24.85507481	1.325524979	42.33170005	50.31738695	5.509459962	12.98346162	16.66939031	7.267676796	19.73970542	5.177821012	10.97371121	832.6116456	878.6406106	617.6679944	325.2811032	688.2803847	1308.447127	577.6143518	3869.518077	403.01333	694.4802604	412.6082093	582.2802978	994.837458	805.6816484	1713.162244	514.1638511
ENSG00000047578.13	31.05417887	32.42312363	28.28293789	37.90181241	35.05416685	20.7313894	23.07094803	30.40869834	25.42552653	103.7572622	23.95508828	37.15061761	17.904397	25.8877126	36.30457758	21.45306074	19.94722006	24.56396609	27.42412594	35.00004289	40.77909455	70.52107068	67.4035927	10.60419983	38.53644418	57.10869071	42.00963221	75.66224184	94.45987844	75.0993269	135.1870735	62.82422828	117.6625701	20.71173248	21.60591665	49.69742484	23.23436451	23.94018729	13.21663765	18.33696355	0	20.49220322	14.31918063	36.84001869	35.13760418	42.33350885	36.95787378	0	6.94816015
ENSG00000047579.20	53.41318766	67.67933574	63.43066653	71.33074013	35.44803389	79.66444015	44.00569717	50.74222555	61.63764008	129.167204	143.1162966	40.68877167	127.829067	65.46318129	52.98036441	45.56221472	57.72960159	98.47716134	62.75285289	66.27227057	64.6244973	61.8204191	112.9010178	71.90973011	60.72409386	35.80869255	54.06157588	91.33193689	79.81102029	70.65796885	61.61180782	82.49994812	95.71514774	45.56581145	194.4532499	184.5904351	111.5249497	71.82056188	52.8665506	100.8532995	61.17815141	88.79954729	100.2342644	66.31203364	140.5504167	84.6670177	133.0483456	42.8290561	90.32608195
ENSG00000047597.7	29.81201172	36.51536254	68.92249913	17.42070881	29.40873923	45.88858102	55.75479108	24.91315045	31.58929054	34.58575406	29.48318557	26.88997084	31.22859942	38.08766911	24.66626802	79.06985244	56.79090888	29.43249991	49.3634267	44.31958094	14.86017852	28.84952891	24.43380235	20.87701842	26.85873382	4.321738756	2.410388733	12.53575604	11.61805992	8.882716084	0	0.690376135	0	0	0	0	46.46872903	0	13.21663765	0	0	27.32293763	7.159590314	0	30.11794644	55.0335615	14.78314951	8.56581122	0
ENSG00000047617.16	22.98009236	7.082721182	17.29927269	18.36236875	15.09823666	12.34565885	5.981356897	25.64589017	14.63893952	43.76156637	17.19852492	22.29037057	8.11943585	19.34139447	35.2623409	14.91498509	15.25375652	15.71208642	12.09887909	21.53848793	18.66161954	29.76538698	39.17833825	6.627624895	18.97627933	4.321738756	15.49535614	20.14675079	4.041064318	0.807519644	5.383556023	5.523009079	8.535108715	24.85407897	21.60591665	28.39852848	0	5.985046823	0	64.17937242	15.29453785	10.24610161	71.59590314	7.368003738	0	33.86680708	7.391574756	0	20.84448045
ENSG00000047621.12	144.7124735	270.4025554	254.8210326	246.7149032	223.5851915	246.2143662	288.1732305	169.9956148	361.7359002	410.7940585	265.6557867	240.594476	329.7740099	345.1695013	187.6026018	342.4317124	251.8043191	303.6194727	281.984542	266.5387882	287.8727607	129.1359866	124.6966465	196.8404594	77.07288836	102.4869477	105.0240805	198.7812744	57.58516654	111.8414707	48.45200421	158.786511	56.6975079	41.42346495	144.0394444	70.9963212	97.58433096	53.86542141	118.9497389	73.34785419	76.47268927	99.0456489	50.1171322	58.9440299	95.37349706	160.8673336	88.69889707	59.96067854	97.27424211
ENSG00000047634.15	559.906845	304.8717984	297.1081436	550.1648174	536.8407799	281.620784	376.6118646	235.7590046	128.6685737	88.93479616	206.382299	247.6707841	99.93151816	210.9699797	383.8905093	522.024478	311.4113061	251.3933827	540.5779178	406.7460606	298.5859127	346.194347	202.2107781	225.6706277	2.627484831	6.482608135	2.066047486	3.581644584	65.66729517	1.615039288	66.39719095	4.14225681	106.6888589	12.42703949	7.201972218	21.29889636	0	0	39.64991295	0	45.88361356	6.830734407	0	0	15.05897322	21.16675442	0	17.13162244	6.94816015
ENSG00000047644.19	207.1313731	414.1030985	302.3253846	450.1134493	178.1591926	335.1962847	278.1330957	177.8725668	205.7156238	213.8670098	179.9702786	53.42612628	263.7775698	108.9069289	330.5627327	219.638479	228.1023282	119.5003756	252.7859138	292.0121922	106.785934	523.4128817	421.6937268	177.6203472	229.1750658	288.3217142	16.18403864	19.25133964	162.1477058	16.95791252	165.095718	24.50835279	140.8292938	99.41631589	64.81774996	0	37.17498322	0	118.9497389	64.17937242	15.29453785	23.90757042	50.1171322	29.47201495	25.0982887	25.40010531	22.17472427	128.4871683	27.7926406
ENSG00000047648.23	30.74363708	12.27671672	19.77059736	22.36442347	16.14854877	15.83971325	17.30321102	18.68486284	16.56511577	35.99741749	9.520612008	5.661046494	10.20134248	8.331677618	56.62819278	50.05714173	28.63012762	16.81857138	62.43021612	28.57991668	41.1246801	87.92237384	68.66741006	20.87701842	3.795255866	4.321738756	5.85380121	1.343116719	45.96710662	3.230078576	32.89950903	12.7719585	33.53078424	0	0	0	4.646872903	0	0	0	0	0	0	0	0	0	0	0	0
ENSG00000047662.5	7.763544718	1.888725649	10.43448194	7.768694469	8.008629879	3.726991352	1.708959113	13.92205466	4.237587756	35.99741749	11.97754414	3.184338653	1.040953314	4.760958639	15.63355015	3.677667556	5.162809898	6.638909754	4.032959697	9.526638894	9.676395317	9.616509638	15.58708081	0.662762489	109.4785346	95.38694827	61.98142457	81.93011986	144.9731824	100.9399555	171.077447	89.40370947	163.9960175	194.6902853	604.9656663	227.1882278	260.2248825	520.6990736	66.08318825	375.9077527	428.2470599	293.7215795	257.7452513	390.5041981	145.5700745	283.6345093	295.6629902	385.4615049	409.9414489
ENSG00000047849.22	176.387736	140.3952732	142.513056	422.8053111	194.7016084	102.4922622	120.6952374	192.7105461	142.5370427	317.624272	551.2741469	193.537027	107.8427633	131.5214824	211.7477515	138.9341077	134.2330573	175.0459205	159.0599305	170.0297942	181.0868267	276.1312053	286.465269	205.4563717	1337.097836	1545.021605	1971.353643	2635.642708	1752.306515	1915.436596	1836.98895	2525.050713	1565.582799	323.1030266	936.2563884	965.5499683	631.9747148	772.0710402	449.3656801	724.3100602	428.2470599	785.5344568	751.7569829	663.1203364	522.0444049	605.3691765	628.2838542	402.5931273	590.5936128
ENSG00000047932.14	563.3228047	339.3410415	357.2437106	366.54113	503.7559483	369.4380178	431.5121761	391.0998251	318.5895522	256.2169128	312.6446137	416.4407327	262.9448072	391.886408	491.0671809	372.6703123	477.7945887	302.2916908	346.027942	305.680848	346.2767181	304.0648762	329.4350593	399.9771624	149.1827498	125.6391196	67.14654329	150.8767781	240.94846	105.7850734	215.3422409	189.508249	213.3777179	99.41631589	144.0394444	241.3874921	394.9841967	185.5364515	92.51646355	137.5272266	152.9453785	235.660337	178.9897578	154.7280785	215.8452828	165.1006845	236.5303922	188.4478468	229.289285
ENSG00000047936.11	20.49575805	7.554902594	23.88947181	24.01232836	36.23576798	11.41391102	11.96271379	27.6609244	37.3678193	50.11405181	18.11987447	32.90483274	10.82591447	25.59015269	31.26710031	24.72209857	22.76329819	13.05652252	14.6799733	19.05327779	18.31603399	42.1294708	34.96561371	2.319668713	0	0	0	0	0	0	0	0	0	0	0	0	0	0	0	0	15.29453785	0	0	0	0	4.233350885	0	0	0
ENSG00000048028.11	102.4787903	91.60319396	93.3611542	152.7843246	147.3062742	70.81283569	96.7698098	123.8330125	91.30075437	142.5780065	226.3448726	188.2297959	108.050954	130.3312427	133.4062946	87.65107674	67.35120185	108.214229	121.3114277	98.78710331	140.3077321	219.3480056	265.4016462	148.4587976	829.1174354	712.4695036	1167.661171	1198.507819	315.7081499	1283.956234	275.1595301	1326.557743	286.5357926	165.6938598	921.8524439	731.2621084	813.202758	646.3850569	158.5996518	944.3536228	107.061765	713.8117455	1081.098137	979.9444971	512.0050895	385.2349305	990.4710172	162.7504132	833.779218
ENSG00000048052.23	70.18244425	121.3506229	106.8161441	105.4659128	153.0829908	82.45968366	133.9396705	92.50838954	208.7975058	163.752958	66.33716754	140.8185315	73.69949464	156.5165153	87.54788086	144.450609	101.1441394	99.36234931	84.85347203	97.54449824	104.7124208	130.0518446	140.7049998	82.51392994	34.74118832	60.81303822	48.20777467	254.2967655	168.2093022	85.59708227	241.0636753	230.240441	134.7327876	33.13877196	208.8571943	198.7896994	162.6405516	95.76074917	13.21663765	82.51633597	15.29453785	228.8296026	214.7877094	110.5200561	185.7273364	122.7671757	140.4399204	8.56581122	125.0668827
ENSG00000048140.18	24.53280131	30.06221657	28.55752952	40.72679222	29.40873923	26.78775034	23.07094803	19.41760256	22.34364453	54.3490421	37.77533152	20.16747813	39.97260726	28.26819192	23.79773746	16.34518914	17.13114193	22.35099617	30.32785692	30.85802598	24.53657384	30.22331601	49.28887716	8.947293608	117.9448746	110.2043383	67.83522578	32.68250683	96.4804106	26.64814825	150.1413958	24.85354086	136.5617394	161.5515133	72.01972218	78.09595332	9.293745805	17.95514047	66.08318825	36.6739271	214.1235299	13.66146881	64.43631282	22.10401121	10.03931548	46.56685973	22.17472427	119.9213571	0
ENSG00000048162.21	123.5956319	189.0299587	157.8901872	90.39935383	246.166902	165.1523043	355.6771155	96.17208814	99.00545938	87.52313273	187.6481915	198.1366273	78.07149856	245.1893699	71.04580014	207.583902	327.3690822	171.5051686	283.2750891	317.0713945	136.8518766	28.84952891	22.74871253	25.84773709	254.282143	251.8956304	394.6150698	199.6766856	103.5522732	270.1153209	103.4839102	161.2028275	110.9564133	447.3734215	201.6552221	276.8856527	269.5186284	173.5663579	475.7989554	265.8859715	152.9453785	256.1525403	178.9897578	250.5121271	266.0418602	228.6009478	206.9640932	428.290561	222.3411248
ENSG00000048342.18	122.042923	34.15445548	118.0744009	101.934688	84.15625824	54.0413746	60.45442864	111.7428072	67.41616884	175.0462655	110.2548294	77.83938929	45.59375516	73.19973908	142.4390125	101.1358578	88.4717878	63.06964266	80.49787556	101.6865151	100.2198086	115.3981157	149.5517213	64.61934272	70.94209042	88.90434013	184.91125	106.5539264	139.921852	142.930977	233.2874277	129.7907134	198.7461029	66.27754393	136.8374721	127.7933782	92.93745805	137.6560769	52.8665506	82.51633597	61.17815141	71.72271127	100.2342644	125.2560635	50.1965774	67.73361416	59.13259804	68.52648976	97.27424211
ENSG00000048392.12	445.0063832	568.1916326	500.0313582	516.2650597	334.3931197	974.6082385	562.0339284	294.1949972	721.5456242	295.0376571	532.2329229	356.9997445	875.4417372	537.9883262	273.0660093	527.9496091	459.2554077	510.0895661	391.1970906	365.3258915	364.9383377	263.7671215	222.4318559	545.1221476	134.0017264	129.6521627	65.0804958	63.57419137	27.27718415	54.10381615	22.13239698	56.95603113	32.31148299	223.6867108	144.0394444	70.9963212	236.990518	167.581311	211.4662024	100.8532995	214.1235299	218.583501	136.032216	117.8880598	195.7666519	135.4672283	125.6567708	119.9213571	215.3929647
ENSG00000048405.10	302.778244	604.864389	359.9896269	318.7518882	474.084631	559.7475137	519.3099506	245.1014361	577.8528758	370.5616507	383.8956455	427.4090103	500.2821628	514.4810929	198.7197931	499.7541578	492.5789989	461.4042279	389.26127	466.3911041	369.0853643	239.9548119	221.589311	318.1259949	19.56016485	30.86956255	8.608531191	44.32285173	92.43934628	12.9203143	94.51131685	11.04601816	103.6406058	4.142346495	21.60591665	21.29889636	69.70309354	29.92523412	0	0	15.29453785	17.07683602	42.95754188	14.73600748	35.13760418	42.33350885	29.56629902	59.96067854	41.6889609
ENSG00000048462.11	0.310541789	0.472181412	0.54918326	0.470829968	1.312890144	0.232936959	1.281719335	1.831849298	1.155705752	4.940822009	2.456932131	1.061446218	0.624571988	2.975599149	2.605591692	1.021574321	0.938692709	0.663890975	0.645273552	0.828403382	1.036756641	9.158580608	11.37435627	0	0.291942759	0	0	0	0	0	0.598172891	0	1.219301245	0	0	0	0	0	0	0	0	0	0	0	0	0	0	0	0
ENSG00000048471.14	101.2366231	102.1485788	90.88982953	185.9778373	119.2104251	78.49975535	46.14189606	109.9109579	93.22693062	235.747793	127.7604708	133.388408	108.4673353	78.25825763	94.49612537	55.57364306	53.97483075	62.84834567	60.0104403	88.01785934	58.749543	83.80101256	93.94375732	49.70718671	43.79141384	47.2304307	91.25043062	75.21453627	125.7781269	77.52188583	130.4016903	132.5522179	145.0968482	16.56938598	21.60591665	35.4981606	41.82185612	11.97009365	26.4332753	27.50544532	0	71.72271127	7.159590314	22.10401121	45.17691966	59.26691239	59.13259804	8.56581122	62.53344135
ENSG00000048540.15	20.49575805	5.351389338	25.81161322	28.01438309	22.18784344	14.44209149	7.476696121	34.98832159	31.20405529	88.22896445	19.65545705	16.62932407	13.32420242	17.55603498	40.6472304	24.10915398	33.08891798	15.26949243	10.32437683	28.57991668	27.64684376	32.51296116	38.33579335	4.639337426	19.85210761	10.18695564	3.787753724	1.343116719	23.74125287	2.422558932	17.94518674	3.797068742	15.24126556	66.27754393	0	0	0	0	13.21663765	0	76.47268927	0	0	0	0	4.233350885	0	0	0
ENSG00000048544.6	297.8095754	393.0123287	341.5919877	211.8734855	269.5363466	555.3217114	417.4132635	273.3119152	377.9157808	165.8704532	176.5919969	297.2049409	484.2514817	344.8719414	238.672199	393.5104284	509.944814	567.1841899	483.1485717	450.6514398	411.9379721	204.6942766	270.4569157	278.3602456	185.6755947	191.0825922	122.5854842	178.1868181	59.10056566	109.4189118	52.04104156	149.1212451	42.06589295	219.5443643	136.8374721	99.39484968	274.1655013	209.4766388	171.8162895	183.3696355	336.4798328	266.3986419	171.8301675	206.3041047	331.2974108	287.8678602	288.2714155	248.4085254	347.4080075
ENSG00000048545.17	1.242167155	0.157393804	1.09836652	2.354149839	4.726404519	0.931747838	1.068099446	3.114143806	3.081882004	14.11663431	4.29963123	0.707630812	0	0.297559915	4.690065046	1.634518914	0.704019532	1.770375934	1.290547103	3.520714374	3.110269923	4.579290304	3.791452089	0.331381245	3.795255866	0.308695625	3.099071229	5.820172449	0	0.403759822	0	0.345188067	0	0	0	7.09963212	4.646872903	0	0	0	0	0	0	0	0	0	0	0	0
ENSG00000048649.14	829.7676594	1194.776367	1264.769048	1593.288611	781.8260808	1519.680724	1233.44124	866.8310878	1495.098007	1903.628137	2146.74445	863.3095903	1687.385322	1195.298178	722.9648415	913.4917578	1133.940792	1228.198304	1020.016167	1216.924568	1135.939693	776.1897065	1492.989578	1191.315575	440.5416233	606.2782084	456.2521531	892.277207	1099.674628	509.9486552	1171.820694	745.2610376	933.3751031	294.1066012	201.6552221	106.4944818	92.93745805	155.6112174	158.5996518	110.0217813	229.4180678	92.21491449	71.59590314	103.1520523	75.2948661	114.3004739	170.0062194	154.184602	111.1705624
ENSG00000048707.15	122.042923	162.5877996	164.4803864	259.4273123	150.0633435	149.312591	161.923876	137.2055124	167.1920987	299.2726474	245.6932131	178.3229645	152.3955652	179.1310688	132.8851763	149.5584806	149.0174675	123.9263154	156.3175179	175.4144162	117.8446715	148.3690058	166.8238919	69.92144264	476.4505826	459.9564819	433.5256308	939.2862922	636.9727632	649.6495536	595.7801999	880.5747601	569.4136814	37.28111846	122.4335277	212.9889636	106.8780768	167.581311	92.51646355	64.17937242	15.29453785	174.1837274	78.75549345	117.8880598	100.3931548	152.4006319	88.69889707	51.39486732	138.963203
ENSG00000048740.18	129.1853841	166.6800385	194.410874	169.4987884	107.7882808	215.9325615	145.2615246	117.9710948	360.1949592	211.7495147	257.0565242	167.7085024	342.4736404	214.2431388	147.4764898	277.6639004	162.6285118	210.8960332	140.0243607	134.8226504	159.3149372	125.4725543	120.9051944	206.4505155	272.3825941	273.8130198	10.67457868	44.7705573	40.41064318	27.85942772	61.01363493	29.6861738	51.21065229	128.4127414	187.2512777	255.5867563	65.05622064	47.88037459	145.3830142	82.51633597	183.5344542	23.90757042	136.032216	29.47201495	55.21623514	33.86680708	51.74102329	85.6581122	20.84448045
ENSG00000048828.17	678.8443501	610.8453535	617.2819842	763.9216228	749.2664052	606.1019686	552.6346533	494.5993104	557.0501722	539.9612624	502.1355043	665.172963	459.4767929	470.7397854	574.0987028	616.826575	589.2643479	514.0729119	578.8103758	560.8290897	563.3044417	362.6797921	388.4132029	321.4398074	231.8025506	237.6956316	202.1283124	213.5555583	253.576786	189.7671163	275.757703	186.4015564	290.8033469	236.1137502	237.6650832	269.7860206	204.4624077	197.5065452	303.982666	247.5490079	198.8289921	184.429829	207.6281191	221.0401121	175.6880209	143.9339301	177.3977941	402.5931273	326.5635271
ENSG00000048991.17	281.0403188	252.1448741	325.9402648	208.3422608	238.4208502	304.91448	262.7524637	202.6025323	268.5089696	206.8086927	245.6932131	225.3804135	281.2655855	255.0088471	265.4229404	328.5383016	339.8067606	326.6343599	267.7885239	282.2784524	332.4532963	166.228238	275.5121851	294.9293078	503.0173737	606.586904	459.3512243	1315.806679	436.9400794	797.8294083	565.2733824	933.0433463	499.3038599	207.1173248	324.0887498	283.9852848	622.680969	508.72898	185.0329271	348.4023074	122.3563028	536.2126509	264.9048416	419.9762131	622.4375597	427.5684394	421.3197611	179.8820356	368.252488
ENSG00000049089.15	26.39605204	7.712296398	17.02468106	19.77485865	10.8969882	6.522234866	2.777058559	24.72996552	5.008058257	24.70411005	11.05619459	6.014861899	4.996575908	16.06823541	16.15466849	2.043148642	4.224117189	12.17133455	5.968780352	10.76924397	10.36756641	20.14887734	26.54016462	3.976574937	5.254969661	8.026086262	1.033023743	6.715583595	9.597527756	2.01879911	5.981728915	0.690376135	11.58336183	4.142346495	14.40394444	14.19926424	27.88123742	5.985046823	26.4332753	9.168481774	0	6.830734407	0	14.73600748	5.01965774	63.50026327	0	0	0
ENSG00000049130.16	100.9260813	69.25327378	67.27494935	66.15161048	165.6867362	60.33067251	89.07949379	93.05794433	82.05510836	86.1114693	72.47949787	124.8968383	52.04766571	109.7996086	49.85365438	127.6967901	60.07633336	90.28917265	105.5022257	99.61550669	160.3516938	154.3220832	129.3306435	257.1518459	39.41227246	33.03043192	1.033023743	0.895411146	448.0530063	1.615039288	321.8170156	6.213385214	361.5228192	70.41989042	0	0	0	0	277.5493907	0	45.88361356	0	7.159590314	0	0	0	7.391574756	145.6187907	0
ENSG00000049167.16	187.5672404	122.7671672	184.800167	149.2530998	146.5185401	161.6582499	153.3790804	193.076916	187.609567	282.3326862	153.5582582	117.1128993	163.2214797	157.1116351	192.8137852	180.8186548	183.0450782	172.1690596	125.3443874	139.378869	165.8810626	199.6570573	202.6320505	173.9751535	155.8974333	130.2695539	106.0571043	72.52830283	107.0882044	78.73316529	117.8400596	63.85979248	123.1494258	128.4127414	72.01972218	106.4944818	106.8780768	77.8056087	118.9497389	18.33696355	107.061765	88.79954729	78.75549345	81.04804112	80.31452384	93.13371947	110.8736213	119.9213571	83.3779218
ENSG00000049192.15	33.84905497	7.712296398	40.09037798	23.30608341	26.25780288	17.70320892	9.612895013	60.2678419	30.81882004	117.1680648	37.468215	30.4281249	16.03068104	29.75599149	139.3123025	34.12058232	35.43564975	28.54731194	18.06765944	28.78701753	31.79387033	36.63432243	60.66323343	14.91215601	2.043599313	2.469565004	13.08496741	17.01281177	56.57490046	5.248877686	74.77161143	12.7719585	89.00899089	8.284692991	0	21.29889636	0	5.985046823	0	9.168481774	0	3.415367203	0	0	5.01965774	4.233350885	36.95787378	0	6.94816015
ENSG00000049239.13	80.11978149	53.51389338	98.30380354	107.5846477	75.09731624	62.66004211	24.13904748	98.18712237	61.25240483	268.9218836	131.445869	82.08517416	73.69949464	72.90217916	134.2748252	35.14215664	45.2919232	76.79005615	32.74763274	79.11252299	86.74197231	51.2880514	77.09285915	29.82431203	85.83117113	104.3391214	36.155831	41.18891272	324.2954115	39.97222238	331.9859548	46.60038911	394.4439528	4.142346495	36.00986109	7.09963212	13.94061871	35.91028094	0	18.33696355	0	20.49220322	21.47877094	29.47201495	25.0982887	16.93340354	14.78314951	0	76.42976165
ENSG00000049245.13	298.7412007	375.8564041	224.6159533	282.4979807	419.9935571	239.6921313	297.9997454	196.9237995	216.887446	62.81902269	192.8691723	417.8559943	165.9279583	337.1353836	231.8976606	238.0268168	306.7178426	361.5992846	306.9888922	369.8821101	312.4093345	93.87545123	66.56104779	116.3148169	329.8953176	304.3738867	363.9686988	433.8267002	397.5397023	349.252246	490.501771	359.3407782	438.3387976	273.3948687	338.4926943	475.675352	613.3872231	400.9981371	198.2495648	375.9077527	214.1235299	454.243838	350.8199254	501.0242542	702.7520836	635.0026327	443.4944853	299.8033927	402.9932887
ENSG00000049246.15	87.57278441	145.4318749	128.5088828	58.14750103	144.0240488	125.0871473	157.0106185	54.03955429	139.8403959	67.05401298	105.3409651	170.892841	102.0134248	135.0922014	62.18678839	124.6320672	140.5692331	90.73176663	123.5698851	121.3610955	82.2493602	131.4256317	155.0282632	114.9892919	54.30135316	42.29130069	47.17475093	235.0454258	155.0758432	90.84595995	107.0729476	92.85559015	103.0309552	28.99642547	43.21183331	35.4981606	55.76247483	77.8056087	13.21663765	9.168481774	0	34.15367203	7.159590314	44.20802243	75.2948661	105.8337721	44.34944853	17.13162244	27.7926406
ENSG00000049247.14	4.968668619	3.147876081	6.86479075	0.941659936	1.706757187	2.329369595	4.058777894	1.282294509	2.311411503	1.411663431	1.535582582	2.122892435	1.45733464	1.78535949	9.206423979	16.34518914	7.040195315	5.311127803	4.678233249	3.520714374	2.073513282	29.30745795	8.846721541	9.610056097	10.80188208	4.630434382	9.985896181	17.01281177	16.16425727	2.422558932	7.776247589	7.248949417	14.02196432	8.284692991	7.201972218	0	4.646872903	0	0	9.168481774	45.88361356	13.66146881	14.31918063	0	0	71.96696504	14.78314951	0	0
ENSG00000049249.9	13.97438049	6.925327378	13.45498987	8.239524437	52.51560576	5.823423987	14.73977235	15.57071903	13.48323377	31.7624272	15.0487093	39.27351005	6.037529222	24.10235311	16.67578683	35.14215664	10.79496615	15.26949243	30.48917531	20.08878202	12.78666524	41.67154177	28.6465269	11.59834357	0.875828277	0	0	0	0	0	2.392691566	0.345188067	6.706156848	0	0	0	0	0	0	0	0	0	0	0	0	0	0	0	0
ENSG00000049283.18	4.037043253	0	5.76642423	6.827034534	1.050312115	1.397621757	0	4.945993104	3.081882004	14.82246603	3.685398197	3.184338653	0.416381326	0.59511983	7.643068964	0.204314864	0.704019532	3.319454877	0.483955164	2.692310992	2.073513282	10.99029673	11.37435627	4.970718671	0.583885518	2.469565004	0.344341248	0	71.22375861	0.403759822	123.2236156	2.76150454	142.0485951	0	0	0	0	0	0	0	0	0	0	0	0	0	0	0	0
ENSG00000049323.16	245.6385549	73.8176941	180.1321093	133.0094659	83.63110218	93.87359468	114.9275004	179.1548613	110.5625169	151.7538189	79.54317775	88.10003606	93.89398894	99.08745168	262.6436426	132.8046617	233.9691576	137.6467289	112.7615531	143.1066843	231.5423165	295.3642246	484.884595	223.350959	286.3958465	277.8260629	15.1510149	158.4877728	1127.962078	29.07070719	1577.381915	67.31167315	1124.195748	95.2739694	122.4335277	49.69742484	102.2312039	59.85046823	132.1663765	100.8532995	76.47268927	54.64587525	50.1171322	103.1520523	20.07863096	67.73361416	44.34944853	42.8290561	69.4816015
ENSG00000049449.10	561.7700958	494.8461199	405.0226542	712.1303264	309.842074	1020.962693	273.647078	882.4018068	657.9818079	487.0238838	582.9071481	395.9194391	1019.093295	361.8328566	591.295608	302.7946287	344.9695705	629.8112386	395.7140055	382.5152617	635.8774066	114.9401866	157.1346255	587.5389469	278.8053348	276.899976	26.16993482	30.44397896	308.1311543	39.97222238	409.7484306	39.69662776	318.237625	327.2453731	86.42366662	92.29521756	13.94061871	77.8056087	277.5493907	183.3696355	260.0071435	68.30734407	322.1815641	29.47201495	35.13760418	25.40010531	66.5241728	334.0666376	34.74080075
ENSG00000049540.18	7.763544718	1.101756628	15.92631454	14.595729	5.120271562	5.590487028	1.281719335	17.40256833	6.548999259	55.76070553	14.74159279	13.44498542	2.91466928	6.843878044	22.92920689	3.88198242	8.213561201	12.83522552	2.097139043	12.21894989	10.02198086	20.60680637	32.85925144	3.313812447	2.335542072	1.234782502	9.985896181	1.343116719	1.515399119	0	17.94518674	0.345188067	12.19301245	4.142346495	0	0	0	0	0	0	15.29453785	0	0	0	0	0	0	0	0
ENSG00000049541.11	37.57555643	18.57246888	38.99201146	51.79129646	29.1461612	23.06075899	13.24443313	104.0490401	17.33558627	109.4039159	62.03753631	48.82652601	18.32077833	24.69747294	60.27602115	12.66752158	16.4271224	44.48069535	23.71380302	30.23672345	47.34521995	24.27023861	42.54851789	22.86530589	71.8179187	110.5130339	114.6656355	94.46587591	46.9773727	144.1422565	82.54785902	80.77400779	41.45624233	252.6831362	165.645361	120.693746	181.2280432	95.76074917	277.5493907	128.3587448	183.5344542	170.7683602	157.5109869	228.4081159	135.530759	173.5673863	110.8736213	214.1452805	138.963203
ENSG00000049618.24	1178.506088	754.7032904	1001.435675	906.3476881	802.044589	1414.160281	768.1771215	978.9402648	1023.184825	1318.493645	933.9413264	709.7537041	1038.871408	611.7831851	1041.715559	778.2353177	1116.340304	770.1135314	558.4842589	752.8115735	861.8903543	1322.041111	1661.919832	1076.657664	599.0665414	717.0999379	351.2280726	776.3214636	1323.953697	459.8824373	1329.738338	645.8468742	1352.205081	124.2703949	122.4335277	78.09595332	130.1124413	95.76074917	158.5996518	339.2338257	107.061765	68.30734407	465.3733704	132.6240673	100.3931548	76.20031593	170.0062194	171.3162244	76.42976165
ENSG00000049656.14	228.2482147	547.8878319	334.1780137	658.691125	309.842074	575.35429	352.686437	315.9940039	417.9802468	362.7975018	1121.896634	369.7370991	957.4688583	367.188935	199.0672053	200.024252	293.1067983	352.5261079	276.8223536	329.4974452	219.4468224	369.0907985	259.5038319	259.4715146	160.8604602	143.8521615	186.288615	200.5720967	125.2729939	224.490461	95.70766263	158.441323	139.0003419	281.6795617	259.2709999	482.7749842	404.2779425	383.0429967	370.0658542	357.5707892	244.7126057	307.3830483	343.6603351	405.2402056	461.8085121	588.435773	340.0124388	316.9350151	312.6672068
ENSG00000049759.20	384.4507344	383.7260943	430.0104926	440.2260199	430.1028112	394.3622724	470.390996	396.4121881	480.7735926	388.2074436	392.494908	487.9114447	374.1186211	537.0956465	374.6840853	556.7580049	321.2675796	526.9081374	463.4677284	398.8762285	403.9895045	394.2768952	343.7583228	479.8400424	604.9053965	544.5390833	76.78809822	215.3463806	319.2440811	105.3813135	386.4196879	136.0040986	374.3254822	161.5515133	432.1183331	518.2731448	339.2217219	155.6112174	237.8994777	440.0871252	214.1235299	310.7984155	365.139106	139.992071	271.061518	279.4011584	303.054565	334.0666376	132.0150429
ENSG00000049768.17	0.621083577	0.472181412	1.09836652	1.17707492	0.393867043	0.465873919	0.213619889	0.915924649	0	4.940822009	0.614233033	1.769077029	0.416381326	0	2.605591692	0	0.234673177	1.327781951	0.161318388	1.035504228	1.382342188	3.205503213	5.055269452	0	0	0.617391251	2.066047486	4.47705573	6.566729517	13.32407413	8.37442048	12.42677043	19.50881992	16.56938598	57.61577774	21.29889636	0	17.95514047	13.21663765	0	0	34.15367203	28.63836126	7.368003738	10.03931548	16.93340354	0	8.56581122	20.84448045
ENSG00000049769.14	12.42167155	31.1639732	22.51651366	32.72268277	12.20987834	28.65124602	17.30321102	14.10523959	20.03223303	23.99827833	9.520612008	15.92169326	29.35488346	14.87799575	23.27661912	16.549504	14.08039063	12.61392853	16.61579395	19.26037863	13.47783634	17.85923219	31.17416162	12.92386854	7.590511733	20.06521565	0	4.029350157	19.19505551	0.807519644	43.06844818	0	36.57903735	24.85407897	14.40394444	7.09963212	9.293745805	5.985046823	13.21663765	36.6739271	15.29453785	13.66146881	7.159590314	0	0	16.93340354	22.17472427	8.56581122	13.8963203
ENSG00000049860.14	637.5422922	967.1849259	547.2611186	987.3304426	654.8696039	1346.608563	447.5336678	698.6673222	936.1216587	371.9733141	628.3603926	689.586226	918.7453951	585.0027928	346.8911073	355.7121786	287.2399689	653.2687197	417.8146247	522.1012315	569.179396	68.23142553	106.1606585	241.9083087	192.3902781	145.3956396	185.2555912	159.8308896	138.9115859	172.405444	95.10948974	127.719585	126.1976789	559.2167769	1361.172749	1008.147761	762.087156	1173.069177	409.7157672	577.6143518	1116.501263	1321.747108	544.1288638	979.9444971	968.7939438	1159.938142	1145.694087	796.6204434	1202.031706
ENSG00000049883.15	60.86619059	29.74742897	77.43483966	42.13928212	64.59419509	43.09333751	47.4236154	70.34301304	56.62958183	73.40649842	50.98134172	80.31609713	39.55622594	41.65838809	118.2938628	70.69294301	60.07633336	47.57885323	61.62362418	74.76340523	79.13909027	98.91267056	88.46721541	75.22354255	117.9448746	104.3391214	106.4014455	140.5795499	121.2319295	154.6400118	118.4382325	195.0312581	98.15375023	41.42346495	43.21183331	42.59779272	78.99683934	71.82056188	52.8665506	36.6739271	45.88361356	61.47660966	57.27672251	36.84001869	90.35383932	67.73361416	88.69889707	42.8290561	118.1187226
ENSG00000050030.16	54.03427123	94.90846384	82.92667226	68.27034534	81.53047795	75.70451184	96.98342969	31.50780792	124.8162212	136.9313528	24.2622048	51.65704925	42.26270455	63.38026188	66.70314732	114.4163239	119.213974	50.23441714	65.01131032	103.9646244	48.38197659	41.21361274	44.23360771	19.55149344	1.751656554	2.469565004	3.443412476	7.163289168	5.556463438	0.403759822	14.35614939	6.903761349	1.828951868	4.142346495	0	14.19926424	4.646872903	11.97009365	0	0	0	0	0	0	5.01965774	0	14.78314951	0	0
ENSG00000050130.18	336.3167572	226.9618654	204.5707643	180.5632927	199.5593019	315.8625171	242.4585742	181.9026353	229.2149741	107.2864208	58.96637115	222.5498903	232.9653517	191.3310253	173.8798189	234.9620938	230.44906	164.6449619	180.3539577	202.1304252	189.3808798	35.71846437	31.59543408	100.4085172	118.2368174	69.76521135	81.60887569	78.79618085	105.0676723	74.69556707	81.94968613	78.35769131	109.1274614	248.5407897	208.8571943	134.8930103	190.521789	209.4766388	264.332753	128.3587448	260.0071435	191.2605634	143.1918063	132.6240673	160.6290477	224.3675969	177.3977941	222.7110917	264.0300857
ENSG00000050165.19	361.1601003	101.5190036	137.295815	182.6820275	177.7653255	102.7251991	59.38632919	324.2373257	79.35846161	126.3438771	101.6555669	172.6619181	54.96233499	125.867844	215.7429921	82.33889027	64.06577737	165.9727438	76.30359747	94.85218725	123.3740403	185.4612573	121.7477393	242.2396899	124.6595581	130.8869452	119.8307542	118.6419768	227.8150009	124.3580252	210.5568578	101.8304799	234.1058391	347.9571056	986.6701939	738.3617405	436.8060528	1029.428054	502.2322307	834.3318415	994.1449605	1024.610161	694.4802604	655.7523327	542.1230359	901.7037385	1012.645742	736.6597649	1042.224023
ENSG00000050327.15	21.73792521	35.0988183	18.39763921	28.01438309	31.50936346	15.83971325	23.7118077	46.7121571	25.04029128	107.9922525	44.83901139	44.93455654	36.43336599	33.9218303	46.20582601	31.05585936	9.856273442	36.07140966	25.97226045	20.9171854	32.13945588	36.63432243	12.21690118	19.22011219	44.95918488	74.39564574	30.30202979	25.96692323	69.20322645	26.24438843	64.60267228	12.08158236	50.60100167	12.42703949	43.21183331	35.4981606	27.88123742	5.985046823	0	36.6739271	15.29453785	13.66146881	21.47877094	14.73600748	20.07863096	8.46670177	14.78314951	42.8290561	20.84448045
ENSG00000050344.9	112.4161275	39.82063242	102.9718612	37.19556746	41.48732855	70.34696177	107.4508043	136.1064028	48.53964156	101.639767	36.85398197	64.04058846	33.31050605	100.2776913	146.6079592	148.1282765	113.5818178	113.3040598	95.66180402	134.2013479	103.6756641	115.8560447	64.87595797	167.0161473	237.6414058	273.8130198	372.9215712	318.3186624	52.0287031	383.1680711	32.89950903	427.6880156	28.65357926	658.6330928	950.6603328	1015.247393	980.4901825	1705.738345	674.0485202	595.9513153	443.5415977	1260.270498	680.1610798	1591.488807	672.6341371	436.0351411	1345.266606	445.4221834	1973.277483
ENSG00000050393.11	229.4903819	329.1104443	343.5141291	208.1068458	268.2234564	270.206873	431.725796	282.6543467	409.119836	258.3344079	188.2624246	232.1029062	284.1802548	288.6331175	213.6585188	422.1145094	383.9253179	299.4148299	317.1519506	342.3376976	354.2251857	440.0697982	447.812619	652.1582896	173.1220561	195.0956353	227.9539059	397.5625488	123.7575947	383.9755907	187.8262879	323.7864073	166.43462	186.4055923	273.6749443	241.3874921	274.1655013	335.1626221	145.3830142	229.2120444	229.4180678	273.2293763	315.0219738	272.6161383	225.8845983	156.6339827	273.488266	171.3162244	291.8227263
ENSG00000050405.13	411.46787	134.4143087	219.3987124	309.3352889	118.160113	207.080957	111.9368219	701.0487263	153.3236297	266.8043885	339.9779837	141.1723469	197.572939	174.96523	381.6323299	220.4557385	217.5420352	579.5768215	199.5508458	152.840424	335.9091517	374.5859469	310.0565264	615.3749715	189.4708506	214.5434597	236.5624371	178.6345236	113.654934	117.897868	145.9541855	172.2488457	130.4652332	173.9785528	165.645361	234.28786	199.8155348	227.4317793	264.332753	100.8532995	122.3563028	160.5222586	264.9048416	162.0960822	145.5700745	84.6670177	192.1809436	291.2375815	152.8595233
ENSG00000050426.16	62.10835774	74.91945073	84.84881367	47.78924174	102.1428532	61.02948339	92.28379213	86.64647179	65.48999259	114.3447379	49.75287566	60.85624981	57.25243228	82.42409644	95.53836205	81.31731595	90.81851957	64.84001859	82.27237783	90.50306949	75.6832348	92.50166414	120.4839219	62.63105525	156.189376	165.1521596	158.3969739	185.7978128	188.9197569	170.7904047	208.1641662	189.163061	148.7547519	53.85050444	187.2512777	205.8893315	185.8749161	185.5364515	39.64991295	183.3696355	61.17815141	177.5990946	171.8301675	206.3041047	200.7863096	292.1012111	317.8377145	94.22392342	180.6521639
ENSG00000050438.17	69.25081888	39.82063242	63.70525816	64.5037056	67.61384242	48.68382454	40.80139883	96.538458	70.49805084	193.3978901	73.0937309	57.31809575	44.96918317	68.43878044	185.3444224	81.72594568	61.95371878	71.03633436	93.56466498	63.78706042	98.49188091	139.6683543	112.4797453	68.26453642	59.26438007	54.63912571	311.2844879	421.2909442	93.9547454	482.8967471	118.4382325	481.192166	120.1011726	28.99642547	367.3005831	461.4760878	255.5780096	305.237388	26.4332753	440.0871252	15.29453785	221.9988682	400.9370576	412.6082093	185.7273364	143.9339301	317.8377145	8.56581122	284.8745662
ENSG00000050555.19	12.73221334	3.777451297	23.34028855	16.24363389	8.402496922	5.124613109	3.845158005	23.44767101	5.393293507	78.34732043	22.72662221	14.86024705	2.081906628	6.248758214	33.00416143	2.247463506	6.805522138	16.59727438	4.355596473	12.01184904	19.35279063	30.68124504	48.44633225	1.656906224	54.59329592	45.37825694	0	22.38527865	37.37984494	2.422558932	37.08671927	2.76150454	42.67554358	33.13877196	0	0	0	0	13.21663765	27.50544532	0	0	0	0	0	25.40010531	0	68.52648976	20.84448045
ENSG00000050628.20	34.15959676	12.43411052	17.57386432	45.90592187	40.30572742	11.18097406	11.32185413	21.79900664	34.67117255	37.40908093	27.64048648	34.32009437	11.24229579	24.69747294	31.78821864	32.07743368	19.94722006	13.27781951	20.16479849	17.81067271	19.00720509	32.51296116	25.69761972	5.302099916	4.963026902	0	0	0	1.01026608	0	0.598172891	1.035564202	0.609650623	0	7.201972218	0	0	0	0	0	15.29453785	0	0	0	0	4.233350885	0	8.56581122	0
ENSG00000050730.16	15.52708944	2.990482277	20.86896388	36.01849254	18.51175103	6.755171825	9.185655235	20.883082	21.95840928	38.82074436	15.66294234	28.30523247	3.331050605	14.58043583	18.06543573	11.85026212	13.3763711	13.72041349	10.6470136	11.80474819	19.35279063	23.35438055	16.42962572	3.645193692	0	0.617391251	1.377364991	0	0	1.211279466	0	0.345188067	0	0	0	14.19926424	0	0	0	9.168481774	0	0	0	7.368003738	0	0	0	0	0
ENSG00000050748.18	232.285258	356.8117538	255.9193991	242.0066035	317.4568368	343.8149522	390.9243972	157.5390396	406.8084245	275.9802008	182.4272107	287.651925	326.2347687	326.4232267	184.3021857	421.5015648	303.1977449	262.6795292	369.0964715	298.6394192	229.1232177	219.3480056	178.1982482	243.5652149	301.2849272	254.673891	103.9910568	148.1905447	159.1169075	122.3392261	141.1688024	149.1212451	135.9520888	91.1316229	86.42366662	106.4944818	102.2312039	77.8056087	251.1161154	110.0217813	244.7126057	99.0456489	150.3513966	81.04804112	115.452128	169.3340354	44.34944853	154.184602	48.63712105
ENSG00000050767.18	18.94304911	13.53586715	26.36079648	31.07477788	14.04792454	21.19726331	4.699637562	24.54678059	18.10605677	80.46481558	75.55066304	19.81366273	50.17394974	11.60483668	31.96192476	6.538075654	10.3256198	16.81857138	7.098009067	25.26630315	23.84540275	16.94337412	28.22525444	2.651049958	6.422740697	6.482608135	115.354318	77.45306413	9.597527756	85.59708227	10.76711205	72.48949417	22.55707303	16.56938598	1065.891888	788.0591653	213.7561535	251.3719666	13.21663765	1393.60923	15.29453785	194.6759306	959.385102	353.6641794	35.13760418	93.13371947	251.3135417	0	270.9782459
ENSG00000050820.17	56.82914733	111.7496009	74.96351499	108.0554776	82.71207908	39.1334092	75.62144077	110.2773277	143.6927484	143.2838383	222.6594744	65.10203468	146.7744173	94.62405295	70.00356346	79.06985244	57.49492841	52.22609006	71.30272745	65.02966549	53.56575979	343.9047018	211.4787721	123.273823	70.94209042	79.64347137	38.22187849	42.97973501	53.54410222	34.31958487	51.44286867	44.5292607	72.54842408	240.2560967	259.2709999	319.4834454	111.5249497	119.7009365	171.8162895	183.3696355	214.1235299	136.6146881	214.7877094	184.2000934	200.7863096	198.9674916	118.2651961	308.3692039	229.289285
ENSG00000051009.11	43.16530863	80.90041528	72.49219032	67.56410039	79.16727569	61.02948339	62.59062753	59.35191725	82.82557886	111.5214111	75.85777955	89.16148227	67.45377476	76.47289814	95.88577427	74.57492543	66.17783596	43.1529134	75.9809607	78.90542214	68.08035277	77.39000614	70.77377233	35.12641194	82.32785802	116.0695552	79.19848696	101.1814595	246.5049234	122.7429859	287.1229879	83.19032426	262.7594183	66.27754393	28.80788887	99.39484968	60.40934773	17.95514047	52.8665506	36.6739271	30.58907571	23.90757042	85.91508377	73.68003738	50.1965774	67.73361416	29.56629902	68.52648976	62.53344135
ENSG00000051108.15	163.0344391	186.1968702	187.8206749	214.4630504	153.3455688	227.5794094	127.317454	220.9210253	290.8526141	207.5145244	181.1987447	169.8313948	270.6478617	130.0336828	217.3063471	193.8948061	168.4953412	160.661616	171.4814463	150.3552138	182.1235833	367.2590824	308.3714366	268.4188082	70.06626215	36.73477943	88.49570064	21.93757308	284.8950344	37.95342327	294.8992355	42.4581323	690.7341553	99.41631589	43.21183331	113.5941139	18.58749161	35.91028094	198.2495648	137.5272266	122.3563028	17.07683602	272.0644319	58.9440299	10.03931548	46.56685973	51.74102329	222.7110917	55.5852812
ENSG00000051128.19	8.695170084	14.95241138	17.57386432	35.78307756	6.301872692	13.51034365	7.476696121	10.80791086	19.64699778	41.64407122	38.69668107	5.307231088	32.06136208	8.331677618	27.61927194	8.78553916	12.67235157	14.60560146	8.227237783	12.63315158	13.82342188	14.65372897	30.33161671	13.91801228	31.23787521	13.27391189	5.509459962	13.87887276	66.17242821	8.07519644	51.44286867	2.416316472	53.03960416	57.99285094	7.201972218	28.39852848	32.52811032	29.92523412	13.21663765	18.33696355	30.58907571	17.07683602	0	14.73600748	25.0982887	21.16675442	7.391574756	68.52648976	6.94816015
ENSG00000051180.17	55.89752197	19.3594379	54.64373437	29.66228797	25.86393584	21.19726331	31.18850382	83.71551291	17.72082152	70.58317156	46.37459398	26.53615544	15.61429971	23.8047932	72.78286127	36.77667556	49.28136721	76.12616517	63.07548967	68.75748071	79.48467582	75.10036098	65.71850288	103.3909484	64.81129249	96.00433952	202.4726536	202.8106246	20.71045463	161.5039288	34.09585481	81.80957199	12.19301245	182.2632458	144.0394444	177.490803	199.8155348	161.5962642	171.8162895	201.706599	152.9453785	211.7527666	236.2664804	184.2000934	331.2974108	283.6345093	229.1388174	102.7897346	90.32608195
ENSG00000051341.15	78.56707254	18.57246888	89.79146301	70.85991016	54.22236295	37.50285048	42.08311817	177.6893819	41.2201718	183.5162461	71.55814832	78.19320469	35.39241268	62.48758214	154.0773221	62.72466331	60.31100653	84.09285688	58.39725642	70.41428748	112.6608883	99.3705996	109.1095657	102.0654234	204.9438168	316.7217117	108.467493	101.1814595	65.16216213	120.320427	107.6711205	107.698677	37.7983386	37.28111846	0	28.39852848	18.58749161	23.94018729	26.4332753	36.6739271	15.29453785	13.66146881	35.79795157	36.84001869	10.03931548	16.93340354	29.56629902	59.96067854	41.6889609
ENSG00000051382.9	173.2823181	169.1983394	157.341004	252.3648628	185.2487993	192.1729916	221.3102052	171.8274641	174.5115685	142.5780065	180.8916282	200.9671505	156.5593784	168.4189119	177.3539412	184.2920075	193.1360248	126.5818793	162.608935	179.5564331	103.6756641	122.7249801	150.3942662	110.0185733	199.3969044	212.0738947	219.0010335	247.5811819	61.12109781	159.8888895	64.00449939	221.9559274	39.62729046	53.85050444	43.21183331	85.19558544	144.05306	167.581311	145.3830142	27.50544532	137.6508407	153.6915242	71.59590314	103.1520523	155.6093899	169.3340354	51.74102329	162.7504132	104.2224023
ENSG00000051523.11	7.453002929	8.499265419	12.08203172	23.77691338	2.888358317	5.357550068	1.708959113	16.12027382	8.475175511	70.58317156	44.83901139	4.599600276	22.27640092	8.331677618	9.206423979	3.064722963	6.336175784	5.975018778	6.291417128	7.455630439	7.602882035	15.56958703	14.32326345	9.941437342	29.77816141	32.7217363	12.05194367	6.267878022	4.041064318	19.38047146	11.36528494	3.797068742	9.144759338	37.28111846	21.60591665	21.29889636	4.646872903	0	13.21663765	0	45.88361356	0	50.1171322	0	0	0	0	42.8290561	0
ENSG00000051596.10	40.37043253	59.18007032	55.46750926	60.0308209	49.2333804	37.26991352	65.58130598	106.4304442	73.9651681	132.6963625	131.445869	78.5470201	71.40939735	83.01921627	90.15347255	66.198016	80.2582266	105.5586651	100.1787189	92.3669771	110.2417895	130.5097737	85.93958069	80.19426123	36.20090211	36.4260838	75.41073323	22.38527865	53.03896918	25.03310897	22.13239698	40.38700389	23.16672366	24.85407897	43.21183331	63.89668908	120.8186955	29.92523412	13.21663765	45.84240887	30.58907571	68.30734407	50.1171322	14.73600748	95.37349706	127.0005265	51.74102329	25.69743366	34.74080075
ENSG00000051620.11	275.4505666	220.6661133	359.165852	326.0497527	224.5042146	336.3609695	213.6198892	339.6248598	299.7130249	344.4458772	325.2363909	204.5053046	402.4325512	232.0967337	411.162369	274.5991775	339.102741	345.4446042	258.7546942	310.2370666	319.666631	473.9565465	551.0243703	541.8083351	148.8908071	162.6825946	97.10423183	105.6585152	153.5604441	66.62037063	125.0181343	89.74889754	184.7241386	252.6831362	72.01972218	127.7933782	144.05306	245.3869197	621.1819696	238.3805261	198.8289921	133.1993209	171.8301675	29.47201495	120.4717858	254.0010531	140.4399204	1190.64776	201.4966444
ENSG00000051825.15	182.9091135	119.1471097	214.7306547	233.767079	172.2511869	117.1672906	129.4536528	200.4043132	134.0618672	231.5128027	248.1501453	153.9097015	121.7915378	152.9457963	244.4045007	183.8833778	149.9561602	161.768101	153.8977421	190.9469796	235.6893431	166.6861671	192.1002392	209.4329467	301.2849272	328.4521455	379.4640549	607.5364626	223.7739366	497.0283409	255.4198247	605.4598703	186.5530905	62.13519743	115.2315555	70.9963212	167.2874245	77.8056087	52.8665506	82.51633597	152.9453785	95.63028169	57.27672251	88.41604486	180.7076786	139.7005792	162.6146446	85.6581122	125.0668827
ENSG00000052126.15	447.8012593	360.1170237	339.120663	485.6611118	465.9447121	290.4723885	389.0018182	308.8497916	377.5305455	331.0350746	587.8210124	437.669657	258.5728032	430.8667568	338.9006261	408.8340433	391.9042059	436.1763708	350.5448569	411.7164809	364.2471666	258.2719731	390.9408376	352.5896444	438.2060812	427.5434413	393.9263873	486.2082523	193.9710873	287.4769933	270.3741469	449.4348638	205.4522598	256.8254827	259.2709999	262.6863884	218.4030264	389.0280435	237.8994777	110.0217813	290.5962192	198.0912978	150.3513966	265.2481346	240.9435715	309.0346146	266.0966912	205.5794693	236.2374451
ENSG00000052344.16	4.658126831	0.472181412	3.84428282	3.766639743	1.838046202	0.698810878	0	7.876951981	3.467117255	21.88078318	11.36331111	3.891969464	0.624571988	2.082919405	8.859011753	1.021574321	1.173365886	5.311127803	1.129228715	4.763319447	5.183783206	6.868935456	10.95308381	0	108.6027063	100.0173826	9.297213686	2.238527865	19.19505551	2.422558932	13.15980361	3.797068742	28.65357926	99.41631589	194.4532499	425.9779272	27.88123742	11.97009365	92.51646355	449.2556069	107.061765	40.98440644	343.6603351	66.31203364	5.01965774	0	22.17472427	85.6581122	6.94816015
ENSG00000052723.12	484.1346486	457.2290008	339.3952547	395.732588	544.4555428	425.575825	468.468417	393.1148593	440.3238913	239.9827833	272.7194666	432.3624259	352.8831735	454.3739901	352.623409	490.9686187	456.2046564	407.4077619	425.880544	344.6158069	375.9970752	226.67487	227.0658529	403.9537373	256.0337996	177.8086803	257.9115945	145.9520168	228.825267	207.5325485	176.461003	205.7320882	203.0136573	182.2632458	180.0493055	127.7933782	236.990518	173.5663579	224.6828401	183.3696355	137.6508407	198.0912978	264.9048416	302.0881533	100.3931548	118.5338248	221.7472427	145.6187907	326.5635271
ENSG00000052749.14	43.47585042	69.25327378	87.8693216	57.20584109	89.40781881	36.33816568	92.92465179	62.28287613	53.93293507	143.98967	99.1986348	94.46871336	43.51184853	86.58993525	56.62819278	71.3058876	65.94316279	74.35578924	57.91330125	84.08294328	46.65404885	68.23142553	83.83321842	46.72475551	171.954285	239.5478054	393.582046	233.2546035	98.50094276	421.929014	136.3834193	344.4976913	275.5620814	153.2668203	151.2414166	170.3911709	292.7529929	173.5663579	171.8162895	64.17937242	91.76722712	286.8908451	100.2342644	250.5121271	220.8649406	334.4347199	229.1388174	137.0529795	250.1337654
ENSG00000052795.13	268.6186472	446.6836159	356.1453441	285.7937905	256.0135781	498.9509672	329.4018691	261.2217099	622.9254001	436.2040002	203.6182504	268.545893	480.2958591	381.174251	216.6115227	384.7248893	382.5172788	329.2899238	314.5708564	343.5803027	383.5999572	345.7364179	345.0221401	305.2021264	143.6358374	116.3782508	124.3071904	199.6766856	102.036874	84.3858028	112.4565036	167.0710247	96.93444898	16.56938598	50.41380553	35.4981606	78.99683934	65.83551505	39.64991295	27.50544532	30.58907571	109.2917505	21.47877094	88.41604486	160.6290477	131.2338774	66.5241728	59.96067854	69.4816015
ENSG00000052802.13	585.6818135	340.4427982	500.8551331	352.6516459	317.9819929	558.8157658	380.8842624	821.4012252	542.0259975	624.6610683	342.4349158	423.1632254	821.5203555	464.7885871	561.939275	460.9343336	418.8916213	661.2354115	466.3714594	572.2196362	726.4208199	1359.591291	1006.841166	1323.868073	497.4704613	409.0217037	265.4871019	137.8933165	391.9832389	276.1717183	242.8581939	156.0250065	528.5670897	820.1846061	496.936083	504.0738805	543.6841296	454.8635586	792.998259	375.9077527	474.1306735	464.4899397	400.9370576	493.6562504	286.1204912	220.134246	517.4102329	830.8836883	535.0083316
ENSG00000052841.15	157.4446869	140.7100608	156.7918207	233.767079	112.7772634	191.0083068	99.76048825	178.9716764	154.0941002	274.5685374	283.4685446	109.6827758	222.5558186	149.0775174	225.4705344	137.9125333	135.8757696	135.433759	129.6999839	126.3315158	174.8662868	148.8269349	229.5934876	137.1918353	583.0096896	471.0695245	318.8599953	532.7696319	853.6748372	378.3229532	909.8209679	454.9578729	816.9318342	136.6974344	244.8670554	220.0885957	92.93745805	167.581311	118.9497389	119.1902631	229.4180678	150.2761569	71.59590314	243.1441234	155.6093899	114.3004739	162.6146446	102.7897346	132.0150429
ENSG00000052850.8	13.97438049	1.259150432	19.49600573	12.24157916	5.776716634	4.65873919	3.417918227	17.03619847	6.163764008	40.9382395	15.97005885	7.783938929	1.873715965	6.248758214	22.58179467	5.312186469	10.09094662	15.93338341	5.807461964	18.22487441	16.93369181	23.35438055	22.74871253	3.313812447	0.875828277	0.617391251	39.59924348	66.70813038	0	66.21661081	3.589037349	36.58993515	2.43860249	0	28.80788887	21.29889636	41.82185612	47.88037459	0	0	0	122.9532193	0	7.368003738	80.31452384	63.50026327	96.09047182	0	118.1187226
ENSG00000053108.17	12.42167155	10.38799107	16.20090617	17.42070881	11.8160113	10.9480371	24.35266737	19.96715735	26.58123229	45.87906151	13.82024324	15.21406245	34.1432687	8.331677618	25.01368025	8.172594568	10.3256198	15.49078942	6.452735516	20.08878202	21.42630392	21.98059346	27.80398199	0.994143734	7.298568974	16.66956377	15.1510149	12.53575604	35.35931279	14.93911341	19.14153253	19.33053178	72.54842408	4.142346495	57.61577774	14.19926424	4.646872903	17.95514047	0	82.51633597	15.29453785	6.830734407	42.95754188	36.84001869	0	21.16675442	7.391574756	8.56581122	13.8963203
ENSG00000053254.16	251.5388489	119.4618973	169.1484441	203.3985461	192.6009841	142.5574192	151.0292617	205.5334912	145.6189247	130.5788674	235.2512516	160.2783789	145.3170827	149.0775174	299.4693385	168.559763	164.7405704	191.6431949	129.5386655	184.1126517	209.4248415	265.1409086	320.1670653	334.3636759	1130.402363	1359.80423	146.000689	431.1404668	471.2891261	267.2890022	596.9765457	313.0855772	527.3477885	256.8254827	201.6552221	184.5904351	139.4061871	77.8056087	409.7157672	265.8859715	244.7126057	95.63028169	322.1815641	154.7280785	125.4914435	97.36707035	88.69889707	308.3692039	118.1187226
[truncated: 59,941 more rows]
[truncated: 79 more columns]
