# Supplementary material for: Rapid human oogonia-like cell specification via transcription factor-directed differentiation
Source: EMBO Rep. 2025 Jan 23;26(4):1114–43. doi: 10.1038/s44319-025-00371-2 (PMC11850904; doi:10.1038/s44319-025-00371-2)
Supplement: Supplementary file 6 — Dataset EV4 [file 44319_2025_371_MOESM6_ESM.xlsx]

## Sheet: vs D3 iOLC
ensembl_gene_id_version	baseMean	D5_naive_vs_D3_log2FoldChange	D5_naive_vs_D3_padj	D5_base_vs_D3_log2FoldChange	D5_base_vs_D3_padj	D5_DDX4_minus_vs_D3_log2FoldChange	D5_DDX4_minus_vs_D3_padj	AR_V7_vs_D3_log2FoldChange	AR_V7_vs_D3_padj	ZGLP1_AR_V7_ANHX_vs_D3_log2FoldChange	ZGLP1_AR_V7_ANHX_vs_D3_padj	ZGLP1_AR_V7_vs_D3_log2FoldChange	ZGLP1_AR_V7_vs_D3_padj	ANHX_vs_D3_log2FoldChange	ANHX_vs_D3_padj	Control_vs_D3_log2FoldChange	Control_vs_D3_padj	ZGLP1_vs_D3_log2FoldChange	ZGLP1_vs_D3_padj	hgnc_symbol
ENSG00000223972.5	12.6523	-0.429516		-0.944655	0.352139	0.380043	0.842146	0.341178		-1.39957	0.285593	-1.68818	0.172448	-0.723735	0.854639	-1.39957	0.285593	1.17984		DDX11L2
ENSG00000227232.5	8.64712	0.213289		-0.411652		0.0190065	0.993692	0.365197		0.16429	0.901662	-0.0474518	0.969451	-1.9654		0.16429	0.901662	0.150077		WASH7P
ENSG00000278267.1	0.316645	-0.805331		-2.6322		-0.342372		-2.76031		-2.48496		-2.45013		-3.01872		-2.48496		-2.44747		MIR6859-1
ENSG00000243485.5	16.6484	-0.232905	0.892093	0.0637897	0.94867	0.751176	0.477335	0.846148	0.475663	0.252132	0.812271	0.7883	0.328193	0.201793	0.971891	0.252132	0.812271	0.453505	0.890749
ENSG00000284332.1	0																			MIR1302-2
ENSG00000237613.2	16.9661	-0.367878	0.873621	-0.679489	0.528788	-2.14078	0.0930402	-0.0649426	0.986234	-1.06034	0.426256	-1.09414	0.357455	-0.34758	0.961523	-1.06034	0.426256	0.495851	0.907732	FAM138A
ENSG00000268020.3	0.894285	1.0697		0.496855		-0.625405		1.22194		-1.05645		-1.02161		3.61386		-1.05645		1.816		OR4G4P
ENSG00000240361.2	7.99617	-0.0599475		0.24023		-1.26423	0.587116	0.928077		0.876041	0.596723	0.326484	0.836543	0.850237		0.876041	0.596723	1.22887
ENSG00000186092.7	2.21445	0.447632		-1.05588		-1.54933e-05		-0.185423		0.238069		-0.668715		-0.553915		0.238069		-1.26848		OR4F5
ENSG00000238009.6	6.85991	-0.842855		0.441349		0.131394	0.960421	-0.341187		0.140559	0.933411	-0.898199		0.942152		0.140559	0.933411	0.788942		LOC100996442
ENSG00000239945.1	0
ENSG00000233750.3	9.8917	0.771643		-1.09021		-0.227368	0.932639	0.576631		-0.64081	0.696572	-0.567838	0.688639	0.0566584		-0.64081	0.696572	2.02866		CICP27
ENSG00000268903.1	10.456	-0.546954		-1.16044		-2.99686	0.0462838	0.767304		-0.762648	0.585448	-1.22469	0.322488	-0.390679		-0.762648	0.585448	0.660214
ENSG00000269981.1	0.275956	-0.602808		0.707146		1.09305		1.87516		-0.299787		-0.26495		1.1088		-0.299787		-0.26229
ENSG00000239906.1	0.449592	-1.26187		-2.06786		0.331214		-2.19598		-1.92064		-0.45		0.883148		-1.92064		-0.291672
ENSG00000241860.7	11.8733	-0.7207		-0.846482		-0.929478	0.493723	-0.620915		-0.982881	0.394327	-1.2467	0.235022	-0.503413	0.900064	-0.982881	0.394327	-0.133535
ENSG00000222623.1	0.729759	0.831301		-2.22342		-1.64515		1.84133		-0.394953		-0.579091		-0.61814		-0.394953		-0.670368		RNU6-1100P
ENSG00000241599.1	1.29597	1.67958		0.90541		0.666431		1.13111		1.64935		0.904653		0.336141		1.64935		2.08903
ENSG00000279928.2	3.81793	-0.825485		-0.936992		0.0240167		0.0194058		-3.4532		-1.86665		-2.77103		-3.4532		0.00721891
ENSG00000279457.4	10.5728	-0.0197845		-0.651479		0.216949	0.933169	0.717516		-0.367583	0.825954	-0.569331	0.680587	-0.959333		-0.367583	0.825954	1.01611		WASH9P
ENSG00000273874.1	0																			MIR6859-2
ENSG00000228463.10	167.015	-0.338681	0.781261	-0.162121	0.794267	-0.999364	0.0973433	-0.0244238	0.989127	-0.218284	0.771261	-0.733153	0.221919	0.233957	0.937661	-0.218284	0.771261	0.0765045	0.974582	RPL23AP21
ENSG00000286448.1	5.99013	0.0642942		-0.0020237		-0.848943	0.694824	0.145083		-0.983095		-0.588859		0.333379		-0.983095		0.112873
ENSG00000236679.2	12.0124	0.777334		1.1211		0.795742	0.634389	-1.49834		1.44138	0.229295	1.11368	0.324148	0.843937	0.811516	1.44138	0.229295	0.209639		RPL23AP24
ENSG00000236601.2	2.764	-2.36732		-1.69713		-1.87963		-0.179489		-1.78151		-2.48214		-2.23331		-1.78151		-0.2321
ENSG00000237094.12	16.5787	-0.559473	0.744729	-0.38234	0.637584	-0.229494	0.887327	0.2216	0.928321	-0.336555	0.752726	-0.584201	0.513143	-0.28531	0.950287	-0.336555	0.752726	0.451534	0.890749
ENSG00000269732.1	0.268805	-1.70132		0.139314		-0.967262		-0.279102		0.284694		-1.36346		-1.93206		0.284694		-1.3608
ENSG00000284733.2	0.357334	1.11907		0.130069		1.09305		-0.575132		1.06672		1.19195		1.12851		1.06672		1.11449		OR4F29
ENSG00000233653.3	3.16119	0.581707		0.260437		1.35204		0.491801		1.47372		1.07275		0.578084		1.47372		-1.89878
ENSG00000250575.1	0.0351448	0		1.09174		0		0		0		0		0		0.661877		0
ENSG00000278757.1	0.290647	-0.602809		0.707144		1.09304		-0.57513		2.65765		-0.264951		0.44728		2.65765		-0.262292
ENSG00000230021.10	155.292	0.500485	0.800015	0.781735	0.37241	0.286099	0.871711	0.921572	0.546737	1.71412	0.0836696	1.65769	0.076976	1.34335	0.407807	1.71412	0.0836696	-0.326751	0.928099	LOC101928626
ENSG00000235146.2	0
ENSG00000225972.1	1098.79	0.652776	0.606618	1.09757	0.057192	0.620372	0.48796	0.654723	0.558717	1.1271	0.120932	0.503693	0.475123	0.930489	0.448381	1.1271	0.120932	-0.337262	0.902407	MTND1P23
ENSG00000225630.1	999.756	0.737953	0.480273	1.10799	0.0362298	0.435832	0.640727	1.19423	0.100917	1.0076	0.140213	0.360179	0.59145	0.972956	0.346751	1.0076	0.140213	0.297878	0.907372	MTND2P28
ENSG00000237973.1	5161.54	0.141261	0.929251	0.463711	0.50139	0.178012	0.899591	0.762088	0.497688	0.403489	0.64681	0.277956	0.72364	0.502856	0.843332	0.403489	0.64681	-0.171216	0.949842	MTCO1P12
ENSG00000278791.1	0
ENSG00000229344.1	3932.56	0.258012	0.843265	0.614611	0.281497	-1.25505	0.0319881	0.710236	0.445112	0.1395	0.868579	-0.123374	0.859891	0.339511	0.895239	0.1395	0.868579	-0.295391	0.906138	MTCO2P12
ENSG00000240409.1	94.6773	0.413043	0.758243	0.736006	0.203886	0.845403	0.250331	0.633912	0.548133	0.251793	0.763285	0.860358	0.189041	0.543797	0.773941	0.251793	0.763285	-0.131427	0.958529	MTATP8P1
ENSG00000248527.1	9557.96	0.355533	0.746918	0.336416	0.507591	-1.28939	0.00548847	0.610806	0.434753	0.020993	0.979601	-0.224168	0.694997	0.605544	0.603187	0.020993	0.979601	-0.342256	0.877155	MTATP6P1
ENSG00000198744.5	2010.9	-0.08276	0.945209	0.0560898	0.928424	-1.11208	0.0245316	0.39541	0.701903	-0.483283	0.431156	-0.787083	0.144172	0.169816	0.96002	-0.483283	0.431156	-0.573165	0.767937	MTCO3P12
ENSG00000268663.1	0.441471	-2.20022		-1.85206		-2.42794		-1.73058		-1.48727		-2.82415		-1.40688		-1.48727		-1.44003
ENSG00000284662.1	0.935183	2.12826		2.99832		1.87964		-0.575132		2.66723		1.18502		2.41759		2.66723		-0.262291		OR4F16
ENSG00000229376.3	1.87973	-1.16688		-0.49142		-0.761678		-0.493945		-3.61703		0.451127		-0.612756		-3.61703		0.872793
ENSG00000228327.3	39.0201	0.00798669	0.996217	0.165392	0.798489	0.746197	0.290462	0.995302	0.155724	0.582333	0.39877	0.119462	0.86339	0.183748	0.963486	0.582333	0.39877	0.753376	0.686609
ENSG00000223181.1	1.46679	2.24225		1.17894		0.661039		1.26671		2.07435		1.87573		1.39116		2.07435		-1.55514		RNU6-1199P
ENSG00000229905.1	1.44424	-1.26364		-1.0999		0.49112		-0.172614		-0.704604		0.499512		-1.39622		-0.704604		-1.76787
ENSG00000237491.10	49.1739	-0.737199	0.492847	-0.29867	0.634753	-0.283026	0.799813	0.239835	0.887996	-0.513373	0.499476	-0.407428	0.547399	-0.14699	0.974587	-0.513373	0.499476	-0.0888567	0.972454	LINC01409
ENSG00000285268.1	0
ENSG00000230092.7	12.1614	0.94742		0.932824		0.397832	0.82185	1.90348		0.574635	0.618621	0.863588	0.367753	1.19406	0.462832	0.574635	0.618621	1.14925
ENSG00000177757.2	5.41428	-2.67244		-2.71823		-1.07677	0.638555	-0.0621051		-1.04332		-0.0107836		-2.26009		-1.04332		-1.64118		FAM87B
ENSG00000228794.10	437.577	0.527286	0.64095	1.10513	0.0206367	1.19339	0.0288948	1.90216	0.000415574	2.76759	1.6628e-08	2.66552	3.07954e-08	0.720818	0.543558	2.76759	1.6628e-08	0.526392	0.823761	LINC01128
ENSG00000225880.5	19.1347	0.895147	0.682006	1.66198	0.0777377	1.12151	0.432514	1.46465	0.305598	2.00092	0.0761762	2.0938	0.0486349	2.20969	0.100698	2.00092	0.0761762	1.75714	0.46657	LINC00115
ENSG00000288531.1	41.2117	-0.422883	0.805481	-1.00035	0.168281	-2.06569	0.00901877	-0.447583	0.81166	-0.89852	0.335089	-1.14454	0.176295	-0.424422	0.902457	-0.89852	0.335089	0.0290812	0.993397	LOC107984850
ENSG00000230368.2	6.25208	1.45972		0.928414		1.01237	0.634421	-0.292362		1.27336		1.23082		1.35063		1.27336		0.801381		FAM41C
ENSG00000234711.1	2.24863	-1.52134		-1.19614		-0.0163781		0.00928233		-2.91537		-1.26856		-1.40052		-2.91537		-1.21443		TUBB8P11
ENSG00000283040.1	0.604919	-1.2621		-2.06809		0.246546		-2.19621		1.20689		-0.433391		0.840803		1.20689		0.374302
ENSG00000272438.1	1.25473	-1.8163		-0.741536		-1.07446		-2.69631		-2.444		-1.34964		-4.37345		-2.444		-0.719866
ENSG00000230699.2	8.6826	-0.485996		0.631037		0.837474	0.637348	0.353896		0.815051	0.563884	0.469004	0.722765	0.664849		0.815051	0.563884	0.144832
ENSG00000241180.1	0.0571016	0		0		0		0		0		0		1.39975		0.66184		2.06329
ENSG00000223764.2	27.1486	0.402835	0.831241	0.067869	0.951519	0.941564	0.410395	-0.329631	0.899822	-0.879099	0.431194	-0.760358	0.445758	-1.73008	0.234705	-0.879099	0.431194	1.15936	0.67071	LINC02593
ENSG00000187634.13	18.0243	-0.0520882	0.98338	-0.0458864	0.971089	0.701705	0.628144	1.29414	0.314829	-2.8959	0.0465668	-0.894285	0.41889	-0.303627	0.964331	-2.8959	0.0465668	1.31903	0.627345	SAMD11
ENSG00000188976.11	33.7693	0.535657	0.772345	0.169882	0.864173	0.675431	0.603313	1.02949	0.429315	-0.456842	0.693064	-0.177238	0.863774	-0.518869	0.888244	-0.456842	0.693064	1.15977	0.660518	NOC2L
ENSG00000187961.14	33.4053	0.981689	0.465671	0.8982	0.233595	0.671162	0.576042	1.1975	0.258031	1.21909	0.174249	1.10794	0.187148	0.396027	0.920636	1.21909	0.174249	1.60363	0.280919	KLHL17
ENSG00000187583.11	8.2754	-0.806746		-1.18639		0.386581	0.867531	0.737194		-1.74041	0.286413	-0.764804	0.583154	-0.426101		-1.74041	0.286413	1.65011		PLEKHN1
ENSG00000187642.9	1.21547	-2.26554		-2.49446		2.0794		-3.19965		-2.92431		0.132086		-3.45807		-2.92431		-1.49273		PERM1
ENSG00000272512.1	2.38233	1.10197		0.56884		1.87528		1.29128		0.776369		1.4981		-0.229521		0.776369		2.85246
ENSG00000188290.11	12.6838	-0.0853448		-0.356058	0.821568	1.63667	0.333293	0.771394		1.55268	0.325274	1.46056	0.309693	-0.160776	0.986518	1.55268	0.325274	0.42171		HES4
ENSG00000187608.10	188.089	-0.0558108	0.987141	-0.827434	0.512978	-2.51057	0.0488329	-1.5901	0.4008	-2.37797	0.0914243	-2.20126	0.0990273	-0.114383	0.98997	-2.37797	0.0914243	-2.42157	0.352334	ISG15
ENSG00000231702.2	0.307134	-1.32975		-0.596872		1.00597		1.29051		0.33442		-0.991889		-0.277081		0.33442		-0.989229
ENSG00000224969.1	2.41028	-0.925765		-2.69763		-0.398393		-0.934195		-1.124		-2.18555		-1.06589		-1.124		-1.46477
ENSG00000188157.15	42.9982	-0.221875	0.911732	-0.986958	0.244764	0.439174	0.776538	0.573375	0.772142	-1.55256	0.138323	-1.20415	0.216162	-1.11965	0.575592	-1.55256	0.138323	1.1693	0.672851	AGRN
ENSG00000242590.1	0
ENSG00000217801.10	92.659	1.42952	0.080807	1.68414	0.0039685	0.00978866	0.996005	1.28691	0.13797	1.94253	0.00781572	1.70958	0.0172286	1.65491	0.0604348	1.94253	0.00781572	0.547817	0.861796	LOC100288175
ENSG00000273443.1	0.202656	-0.359365		-0.0112052		0.374696		-1.29347		-1.01813		-0.983291		-1.55188		-1.01813		-0.980631
ENSG00000237330.3	1.89081	-0.294181		-0.799187		1.58087		-0.718769		-1.98222		-1.89805		-2.5834		-1.98222		0.536966		RNF223
ENSG00000131591.18	34.4005	-0.87014	0.533168	-1.00951	0.154613	-0.352864	0.798449	-0.17952	0.943118	-2.3162	0.0100089	-1.55575	0.0656843	-0.975337	0.558881	-2.3162	0.0100089	0.670067	0.840269	C1orf159
ENSG00000285812.1	14.3612	0.000176764	0.999934	0.321657	0.81518	0.559241	0.801772	0.140593	0.975776	-0.851044	0.602582	-0.0809869	0.958751	0.019132	0.998561	-0.851044	0.602582	1.01618
ENSG00000223823.1	2.22485	-1.50701		-2.22947		2.39241		0.279435		-1.74598		-3.20156		-1.66334		-1.74598		1.14931		LINC01342
ENSG00000207730.3	0.0793208	0		1.09173		2.05469		0		0		0		0		0.66186		0		MIR200B
ENSG00000207607.3	0.177027	0		0		3.22657		1.77852		0		0		0		0.661848		0		MIR200A
ENSG00000198976.1	0.074466	0		0		0		0		0		0		1.39974		0.661834		2.37941		MIR429
ENSG00000272141.1	1.37384	0.367049		1.81528		2.97664		2.0696		0.158515		1.26665		-0.134682		0.158515		1.25813
ENSG00000205231.1	16.0906	-1.10518	0.555587	-1.42735	0.125398	-0.853359	0.57098	-0.201075	0.953107	-3.7485	0.00827131	-2.71453	0.0250015	-0.972022	0.731992	-3.7485	0.00827131	0.253684	0.94777	TTLL10-AS1
ENSG00000162571.14	7.46974	-0.978751		-1.9598		0.747014	0.694824	-0.0682004		-2.78586	0.112015	-3.35715	0.0688026	-2.39764		-2.78586	0.112015	0.257797		TTLL10
ENSG00000186891.14	1.05988	-1.28256		-1.51147		2.72014		0.935557		-1.94133		-0.455713		-2.47509		-1.94133		0.71471		TNFRSF18
ENSG00000186827.11	5.00034	0.978423		-0.810109		2.28233		4.07724		1.76946		4.13563		0.546989		1.76946		2.72703		TNFRSF4
ENSG00000078808.19	127.328	0.510495	0.767	0.694859	0.370087	2.48552	0.000233729	1.90829	0.0264846	1.88332	0.0262437	2.80248	0.000131939	-0.314738	0.94476	1.88332	0.0262437	0.636544	0.857555	SDF4
ENSG00000176022.7	105.851	0.681982	0.598246	0.652849	0.310543	0.895407	0.262042	0.273138	0.885211	0.140173	0.883767	1.20864	0.0832259	-0.284971	0.937661	0.140173	0.883767	0.656891	0.812316	B3GALT6
ENSG00000184163.3	9.01132	-0.443026		-0.372369		0.169501	0.941847	-0.134094		-0.745329	0.586894	-0.774584	0.51947	-0.231311		-0.745329	0.586894	0.37824		C1QTNF12
ENSG00000260179.1	4.35106	-1.55264		-0.568684		0.0559501		-0.573021		-0.850979		-0.587245		-2.52015		-0.850979		0.852058
ENSG00000160087.21	525.586	0.703968	0.349642	0.650709	0.154576	-0.153562	0.875341	1.35631	0.00829202	1.2512	0.0174044	1.5584	0.00106573	0.55147	0.650409	1.2512	0.0174044	0.0459375	0.981733	UBE2J2
ENSG00000230415.1	2.50367	-1.516		-2.32646		-0.967538		-0.0393033		-2.15001		-3.10469		-0.0710355		-2.15001		-0.451711
ENSG00000162572.21	14.0095	-0.812819		-0.93684	0.414016	1.79924	0.130234	1.50429		-2.48461	0.126341	-0.794269	0.544585	-2.02711	0.35487	-2.48461	0.126341	1.03827		SCNN1D
ENSG00000131584.19	37.7299	0.885877	0.455207	1.01246	0.119413	1.44722	0.0394221	1.62967	0.0336238	1.40418	0.0683985	1.11495	0.135068	0.223865	0.964331	1.40418	0.0683985	0.957156	0.669661	ACAP3
ENSG00000278073.1	0																			MIR6726
ENSG00000169972.12	25.1939	0.521542	0.819414	0.614656	0.564075	-0.19343	0.934887	0.344904	0.915815	1.16283	0.3422	1.41429	0.196996	-1.29938	0.615256	1.16283	0.3422	-0.58304	0.900364	PUSL1
ENSG00000127054.21	108.041	0.865586	0.425116	0.975018	0.108002	1.62459	0.00829063	1.02427	0.245524	1.32917	0.0675231	0.904104	0.199024	0.379879	0.894971	1.32917	0.0675231	1.04849	0.533684	INTS11
ENSG00000283712.1	0																			MIR6727
ENSG00000240731.1	13.2934	-0.708992		-0.442444	0.701644	0.547512	0.768911	0.76967		0.162409	0.918178	1.06819	0.335195	-1.95592	0.345034	0.162409	0.918178	1.57808
ENSG00000224051.7	21.5833	-0.364129	0.842624	-0.155569	0.870337	1.64941	0.0350564	-0.16828	0.953413	0.989782	0.285944	1.31764	0.113896	-0.181727	0.976494	0.989782	0.285944	0.1026	0.976968	CPTP
ENSG00000169962.5	4.10289	-0.830531		0.386401		4.41867		2.19165		0.67156		0.163757		-1.33489		0.67156		2.51352		TAS1R3
ENSG00000107404.20	55.9526	2.13674	0.00701774	1.66576	0.0152664	1.09963	0.262934	0.481297	0.808235	1.89864	0.0282052	2.50808	0.00109567	0.819461	0.707731	1.89864	0.0282052	2.06762	0.0861035	DVL1
ENSG00000284372.1	0																			MIR6808
ENSG00000162576.17	26.0844	-1.53191	0.0970788	-1.90131	0.00312349	0.557857	0.621779	-3.36156	0.00011276	-3.0439	0.000740839	-2.09628	0.0128748	-3.845	5.2121e-05	-3.0439	0.000740839	-1.44947	0.395801	MXRA8
ENSG00000175756.13	314.537	0.907983	0.360428	0.513658	0.41961	0.270828	0.819883	2.02601	0.00145824	1.19764	0.0939433	2.18267	0.000341612	-0.0143857	0.996872	1.19764	0.0939433	0.238034	0.928099	AURKAIP1
ENSG00000223663.2	1.24508	0.408435		-1.11066		3.35452		-0.403302		0.717803		-0.0558208		0.850272		0.717803		1.104		NDUFB4P8
ENSG00000221978.12	614.543	0.00672945	0.996388	0.172623	0.763524	0.243844	0.792699	0.588857	0.481925	0.430232	0.499966	0.253043	0.664679	0.234475	0.931419	0.430232	0.499966	-0.235874	0.91196	CCNL2
ENSG00000224870.7	21.8534	-0.0805678	0.961637	-0.841388	0.216231	0.0361363	0.983698	0.0417715	0.986903	-0.865733	0.327743	-0.192496	0.818077	-0.912155	0.570988	-0.865733	0.327743	0.133618	0.963462	MRPL20-AS1
ENSG00000242485.6	1302.51	1.05054	0.441714	0.914273	0.242156	-1.93063	0.0138694	-0.294023	0.905519	0.495315	0.637043	0.44977	0.623551	0.436708	0.909866	0.495315	0.637043	-0.961385	0.751726	MRPL20
ENSG00000264293.2	0																			RN7SL657P
ENSG00000272455.1	23.9986	-0.494368	0.769919	-0.55915	0.470154	-0.146057	0.931462	-2.03584	0.0354737	-0.0959579	0.933726	-0.565191	0.516366	-0.799046	0.707302	-0.0959579	0.933726	0.0323065	0.992218
ENSG00000235098.9	11.7664	-1.23449		-1.55471		0.587835	0.778902	0.646651		-1.96179	0.205746	-2.45831	0.104865	-2.2515	0.300259	-1.96179	0.205746	0.998785		ANKRD65
ENSG00000225905.1	1.15621	-0.566572		-1.0207		0.22787		-3.35584		-1.69377		-3.04566		-0.369566		-1.69377		0.859064
ENSG00000205116.4	12.3678	-0.297345		0.289115		0.409927	0.817896	-1.03996		-1.66373	0.2189	1.04982	0.284255	-1.52914	0.455447	-1.66373	0.2189	2.01072		TMEM88B
ENSG00000225285.1	3.3537	-1.3078		-0.0732747		-0.53394		-0.12241		-1.74411		1.32206		-1.17848		-1.74411		1.41111
ENSG00000179403.12	73.6199	-0.763848	0.549434	-1.2756	0.0358733	0.0493225	0.974716	-0.328461	0.858394	-0.824012	0.313898	0.799104	0.270346	-1.86722	0.0286652	-0.824012	0.313898	0.171354	0.949731	VWA1
ENSG00000215915.10	21.1829	-0.409807	0.843051	-0.64702	0.496398	-0.348137	0.849877	-0.0434865	0.988654	-1.68844	0.145698	-0.979248	0.35327	-0.640373	0.862417	-1.68844	0.145698	0.727288	0.858296	ATAD3C
ENSG00000160072.20	35.9389	0.110722	0.940575	0.0624023	0.93808	1.35793	0.0259434	0.528769	0.661936	-0.288442	0.742803	0.00798713	0.993189	-0.734442	0.657203	-0.288442	0.742803	0.794727	0.714218	ATAD3B
ENSG00000284740.1	4.34979	0.558402		0.710208		-0.615518		0.374356		-2.89992		0.173169		0.100536		-2.89992		0.0502521
ENSG00000197785.14	24.3291	0.0786563	0.968297	-0.823308	0.309225	-0.237928	0.888474	-0.455497	0.826647	-1.17741	0.248758	0.303171	0.748403	-0.937563	0.658255	-1.17741	0.248758	0.696407	0.849539	ATAD3A
ENSG00000205090.9	1.94955	-2.9447		-1.65516		1.53318		-0.878763		-3.60347		-2.12244		-1.00126		-3.60347		0.719771		TMEM240
ENSG00000160075.12	1009.99	0.550796	0.718836	0.517846	0.466827	-0.564382	0.600152	0.274101	0.895932	0.744508	0.383569	1.39454	0.0630861	-0.297409	0.939825	0.744508	0.383569	-0.390227	0.898473	SSU72
ENSG00000215014.5	27.7545	0.196984	0.91584	0.402099	0.637159	1.03359	0.302484	1.07834	0.3521	0.376475	0.730319	0.614652	0.491008	0.914051	0.639005	0.376475	0.730319	0.41475	0.904442
ENSG00000274481.1	2.38326	-0.377925		-1.59786		-0.966308		-0.987414		-1.5914		-4.12138		-0.934274		-1.5914		1.26288
ENSG00000228594.4	13.7003	-0.486432		-0.716849	0.539687	0.994023	0.535321	0.624251		-2.92876	0.0735553	-1.16572	0.371968	-1.51999	0.564298	-2.92876	0.0735553	0.67485		FNDC10
ENSG00000286989.1	6.44693	-2.44524		-1.97863		1.14733	0.51171	-0.464204		-1.74397		-2.2748		-0.607652		-1.74397		1.13032
ENSG00000272106.1	88.2603	0.192231	0.896262	0.0813407	0.920151	-0.32629	0.787135	-0.691335	0.553619	0.759473	0.331408	1.12598	0.106748	-0.078378	0.986518	0.759473	0.331408	0.269494	0.921152
ENSG00000197530.13	37.6916	0.201354	0.912313	-0.0590861	0.95458	1.14135	0.218357	1.53962	0.104645	-0.267762	0.812857	0.113293	0.909011	-0.730498	0.774768	-0.267762	0.812857	1.022	0.706153	MIB2
ENSG00000189409.14	0.656109	1.32074		2.76851		2.82408		3.37406		2.87677		0		1.89096		2.87677		3.34922		MMP23B
ENSG00000248333.9	101.106	0.730534	0.539957	0.436521	0.506108	0.797177	0.329008	2.04875	0.00126896	0.628885	0.424999	1.25197	0.0649616	0.521403	0.812706	0.628885	0.424999	0.989114	0.572094	CDK11B
ENSG00000272004.1	0.254298	-0.602824		-0.447023		0.131238		0.995607		-0.299804		2.15296		0.443778		-0.299804		1.38733
ENSG00000189339.12	429.197	0.0310337	0.983191	0.0925102	0.887797	0.0663607	0.958285	0.251267	0.869888	0.370565	0.599813	0.231084	0.718246	-0.160866	0.96847	0.370565	0.599813	-0.153446	0.9443	SLC35E2B
ENSG00000269737.2	4.16476	0.0433378		-0.649583		1.18733		0.861614		-3.8742		-0.0590454		0.427162		-3.8742		2.38781
ENSG00000215914.4	1.01766	-1.31126		0.392401		0.283764		0.197915		0.474756		1.82555		0.102756		0.474756		0.511693		MMP23A
ENSG00000008128.23	23.0296	0.678978	0.679477	0.818987	0.282032	0.427024	0.766419	1.52953	0.0971388	0.694891	0.476715	0.605085	0.489453	0.74501	0.739979	0.694891	0.476715	0.399774	0.907372	CDK11A
ENSG00000268575.1	5.8201	0.326916		-1.18203		-0.0224377	0.994369	0.392115		-1.10117		-0.781659		-1.11096		-1.10117		0.877467
ENSG00000227775.3	6.77647	-0.57443		-1.03798		-0.243949	0.922787	0.579681		-0.820615	0.592732	-1.0668		-0.312741		-0.820615	0.592732	0.795858
ENSG00000215790.8	5.94261	-0.99754		-0.555886		0.766206	0.693038	0.220462		-1.03028		-0.884458		0.246699		-1.03028		1.00471		SLC35E2A
ENSG00000008130.15	212.374	-0.0806875	0.93779	-0.200379	0.668459	0.771224	0.098923	0.542485	0.418425	0.559173	0.275332	0.720676	0.121902	-0.594787	0.516754	0.559173	0.275332	0.0457824	0.98097	NADK
ENSG00000078369.18	2420.95	0.530606	0.68489	0.536299	0.38282	1.11611	0.088347	0.123075	0.955183	1.01527	0.151529	0.774756	0.244814	0.102939	0.983274	1.01527	0.151529	-0.617074	0.812316	GNB1
ENSG00000231050.1	5.12764	1.59277		2.08506		2.11068	0.253012	0.276558		0.607779		2.48923		0.528425		0.607779		-0.210335
ENSG00000169885.10	45.3078	-0.776172	0.651544	-0.601779	0.469313	0.0397541	0.984578	0.00951104	0.996991	-1.65932	0.0894741	-1.37593	0.134405	-0.359909	0.936092	-1.65932	0.0894741	0.61545	0.866886	CALML6
ENSG00000178821.13	45.9866	1.87608	0.0289734	1.42363	0.0476425	1.35051	0.129959	-0.106264	0.973681	1.73605	0.0489091	1.8447	0.0261943	-0.0789615	0.988895	1.73605	0.0489091	0.542851	0.882775	TMEM52
ENSG00000142609.19	71.8861	0.377728	0.782533	-0.135017	0.85192	0.12178	0.929304	1.19826	0.111931	-0.910588	0.22938	-0.997902	0.154398	-0.378535	0.887387	-0.910588	0.22938	0.752955	0.738005	CFAP74
ENSG00000233542.2	24.3743	-0.241786	0.903339	-0.662933	0.4603	0.674853	0.616276	-0.38691	0.877504	-1.26512	0.25269	-2.02915	0.0580016	-0.448142	0.919963	-1.26512	0.25269	0.975234	0.775769
ENSG00000187730.9	18.8882	1.23396	0.306055	1.09885	0.154607	1.03291	0.329188	1.01817	0.413386	0.32489	0.780258	0.252063	0.803995	0.909025	0.657265	0.32489	0.780258	1.26849	0.562884	GABRD
ENSG00000226969.1	1.81336	-1.85486		-0.612771		2.88184		0.206326		0.0905053		-1.04004		-1.48515		0.0905053		0.975338		PRKCZ-DT
ENSG00000067606.17	21.2482	-0.057617	0.979609	-0.708562	0.435782	0.645974	0.643218	0.182518	0.953413	-1.02893	0.368875	-1.93507	0.0767734	-0.550904	0.885564	-1.02893	0.368875	0.769205	0.847976	PRKCZ
ENSG00000271806.1	4.5916	0.155352		-0.897535		1.5686		0.500912		-2.86835		-1.21005		-0.521257		-2.86835		1.55016
ENSG00000182873.5	4.69106	-0.201583		0.604308		-0.371213		2.21542		1.01693		1.30187		-0.399574		1.01693		0.748534		PRKCZ-AS1
ENSG00000162585.17	74.9919	0.553692	0.68066	0.0171757	0.984556	0.183533	0.889218	0.780677	0.433209	-0.019121	0.985976	0.248532	0.740329	-0.534602	0.809026	-0.019121	0.985976	-0.460501	0.876517	FAAP20
ENSG00000234396.3	1.50905	-0.00385176		-1.06933		0.121082		-0.070645		-0.379124		-1.87659		-1.7871		-0.379124		-0.12389
ENSG00000157933.10	301.054	0.00117507	0.999467	0.164778	0.815946	1.49416	0.0112667	1.25913	0.0913172	1.0878	0.12194	1.12539	0.0877353	0.290549	0.927508	1.0878	0.12194	0.529765	0.852153	SKI
ENSG00000287356.1	17.3256	-1.00153	0.647916	-0.558089	0.605262	0.886147	0.550206	1.05798	0.534504	-0.0308685	0.985769	1.02451	0.345336	-0.831528	0.822298	-0.0308685	0.985769	0.600136	0.891143
ENSG00000116151.14	57.2483	-0.351241	0.840917	-0.676228	0.390626	-0.451176	0.743682	0.186207	0.944535	-0.964084	0.314005	0.376104	0.673967	-0.0813914	0.987532	-0.964084	0.314005	0.559094	0.873024	MORN1
ENSG00000272161.1	0.620949	-2.09615		-0.786198		1.28454		-0.550069		-1.79313		-1.75829		0.851526		-1.79313		0.897899
ENSG00000269896.2	12.6629	-0.66137		-0.823469	0.341296	0.812108	0.492125	0.0146297		-1.20772	0.282648	-1.7886	0.105411	-0.878535	0.72338	-1.20772	0.282648	0.39179		LOC100129534
ENSG00000272420.1	11.5428	-0.437984		-0.225211		0.774366	0.588577	0.0541246		-1.19658	0.351131	-0.129596	0.914405	-1.10473	0.672133	-1.19658	0.351131	-0.380672
ENSG00000157916.20	1198.88	1.42095	0.0123902	1.2993	0.00547918	0.392173	0.652832	1.05008	0.124134	1.61205	0.00525519	1.77544	0.00102292	1.05252	0.207617	1.61205	0.00525519	-0.327744	0.891143	RER1
ENSG00000157911.11	5.32271	2.35555		1.07177		2.16093	0.285968	-0.566203		1.55272		-3.31148		1.32691		1.55272		2.16863		PEX10
ENSG00000149527.18	40.9628	-1.01893	0.6052	-1.33471	0.15396	0.451722	0.80125	0.151066	0.968139	-2.47655	0.0360796	-1.9627	0.0762161	-0.964338	0.7365	-2.47655	0.0360796	1.14745	0.752911	PLCH2
ENSG00000224387.1	1.7583	-0.12683		-1.50678		1.68132		0.342954		-2.51372		-1.03074		-0.602848		-2.51372		2.98579
ENSG00000229393.1	1.9071	-1.24981		-0.00308353		2.35594		0.0140435		-1.19028		-2.66937		-1.64347		-1.19028		1.95546
ENSG00000157881.16	65.4242	0.355024	0.817273	0.386884	0.590615	0.390258	0.747524	1.07021	0.248074	0.888055	0.272409	1.9873	0.00353584	-0.48772	0.860232	0.888055	0.272409	0.452111	0.882787	PANK4
ENSG00000197921.6	1.75598	-3.47797		-2.7451		1.50687		0.786546		-0.595244		1.30782		-2.1848		-0.595244		-0.697807		HES5
ENSG00000272449.2	3.72026	1.32644		0.639198		2.60239		0.891643		0.22372		0.67378		-2.18042		0.22372		1.59139
ENSG00000238164.6	16.0855	-0.844661	0.722284	-1.57576	0.13318	0.943923	0.545443	0.119423	0.976071	-3.15881	0.0405814	-2.86252	0.0433146	-0.709224	0.872342	-3.15881	0.0405814	0.778271	0.870347
ENSG00000157873.18	14.0708	-0.841409		-1.96813	0.0463034	1.23865	0.325803	-0.0898805		-2.97192	0.0488542	-2.92789	0.0408363	-0.957508	0.764725	-2.97192	0.0488542	0.944428		TNFRSF14
ENSG00000225931.3	3.62407	-1.36071		-1.21329		0.0737167		0.088653		-3.3096		-1.65157		-0.398217		-3.3096		0.688695
ENSG00000228037.1	2.97567	-0.322676		-0.640161		-0.395992		0.118383		-0.903834		-1.70526		-0.335328		-0.903834		0.785249		LOC100996583
ENSG00000157870.17	128.369	0.49631	0.774754	0.384116	0.644164	0.227475	0.887701	2.21113	0.0072639	0.48596	0.634099	1.69936	0.0395563	-0.724812	0.768076	0.48596	0.634099	0.0597123	0.985462	PRXL2B
ENSG00000142606.16	8.505	-0.228726		-1.43109		0.429763	0.837258	0.283727		-4.33432	0.0606631	-3.3168	0.0656843	-1.22311		-4.33432	0.0606631	0.930931		MMEL1
ENSG00000237058.1	0.419459	0.358967		-0.447022		0.131241		0.822358		2.44608		3.15269		0.450496		2.44608		-0.262306
ENSG00000215912.12	10.0166	-0.583456		-0.83608		0.844916	0.656625	0.33308		-0.825924	0.613355	-1.58453	0.280411	-1.29275		-0.825924	0.613355	0.590376		TTC34
ENSG00000285945.1	1.76051	-0.0533901		-1.24164		-1.11277		-0.29967		-1.67414		-1.51062		-0.981624		-1.67414		-1.61585
ENSG00000283259.1	2.65899	-0.688526		-0.898868		-0.966552		-0.233752		-2.9221		-1.94005		-0.413308		-2.9221		0.186535
ENSG00000233234.1	1.93324	-1.00546		-0.821059		0.426945		1.66232		-3.12071		-0.656084		0.275123		-3.12071		1.56904
ENSG00000287396.1	21.7945	2.45907	0.589186	1.7074	0.469515	-2.56439	0.476609	-1.56918	0.782048	1.08138	0.730464	-1.89077	0.489571	2.23947	0.742054	1.08138	0.730464	-1.11083	0.91196
ENSG00000231630.1	1.09354	-0.719097		-0.191281		-0.441078		0.772803		-2.69544		-2.6606		-1.91307		-2.69544		1.52689
ENSG00000284745.1	3.61627	-0.12515		-0.965337		2.61506		-0.95695		-2.22509		-3.65049		0.506882		-2.22509		0.67516
ENSG00000169717.7	5.74408	-0.932179		-2.22459		1.48689	0.448295	0.49478		-3.47693		-4.91518		-1.38581		-3.47693		1.28645		ACTRT2
ENSG00000177133.12	12.4096	-1.92775		-0.535127		1.47653	0.21942	1.03489		0.854404	0.505584	1.21044	0.270346	-0.464217	0.937659	0.854404	0.505584	1.76582		PRDM16-DT
ENSG00000142611.17	47.9021	-0.488952	0.793915	-1.06266	0.185678	0.233706	0.891841	0.26205	0.921258	-1.14673	0.259574	0.241836	0.806336	-0.963038	0.651753	-1.14673	0.259574	0.685082	0.857297	PRDM16
ENSG00000283572.1	0.484272	-0.602885		-0.447086		2.88281		-0.575202		-0.299866		-0.265029		0.438037		-0.299866		3.44682		MIR4251
ENSG00000226286.1	1.05305	-2.16431		-0.854359		1.75598		1.9465		-0.308189		-0.374481		0.137087		-0.308189		1.84328
ENSG00000279839.1	11.4976	-0.131413		-0.520346		-1.17248	0.542102	-0.0110988		-2.65673	0.116568	-2.77576	0.0866459	-0.595699	0.925139	-2.65673	0.116568	0.996547
ENSG00000272235.1	7.39917	0.296596		-1.18951		1.07277	0.600603	1.05663		-0.916903	0.63061	-0.585843	0.725681	-0.675085		-0.916903	0.63061	0.880296
ENSG00000287828.1	2.91289	1.33676		0.595578		1.20545		-0.688181		1.64732		1.62163		1.54236		1.64732		1.15109
ENSG00000286518.1	9.54653	0.017219		-2.3754		-1.09807	0.570335	-1.17984		-2.07795	0.192741	-3.35229	0.0498944	-1.22515		-2.07795	0.192741	0.481598
ENSG00000130762.15	44.0924	-1.05791	0.535821	-0.13346	0.902486	0.829085	0.521095	1.01317	0.489385	0.00498172	0.997258	0.0864214	0.938692	-0.417542	0.929908	0.00498172	0.997258	0.987608	0.778012	ARHGEF16
ENSG00000272088.1	2.24726	0.228831		0.258704		2.58137		0.0722922		-2.65281		0.397036		1.05311		-2.65281		0.902902
ENSG00000162591.16	74.7097	-0.235028	0.85542	0.206552	0.748561	0.820349	0.234203	0.23052	0.89229	0.304628	0.692431	0.542458	0.392768	-0.997494	0.327828	0.304628	0.692431	0.40793	0.876517	MEGF6
ENSG00000207776.1	0.411145	-0.812055		-1.61805		-0.0779891		-0.346442		-0.105588		-1.43599		1.66064		-0.105588		0.164307		MIR551A
ENSG00000238260.1	2.7789	-0.727102		-1.54766		-0.244715		-1.40615		-4.53135		-3.05098		-0.835641		-4.53135		0.799918
ENSG00000158109.15	257.459	1.65839	0.0306492	1.58972	0.00854116	0.21	0.884297	1.06268	0.278884	1.93191	0.010407	2.0081	0.00495031	1.68797	0.0624233	1.93191	0.010407	-0.346409	0.907732	TPRG1L
ENSG00000116213.16	164.962	0.432788	0.744975	0.400127	0.516165	0.664853	0.40842	0.336321	0.824404	0.510063	0.496933	1.40493	0.0253373	-0.626585	0.707731	0.510063	0.496933	0.297616	0.907732	WRAP73
ENSG00000078900.15	17.831	-1.92802	0.0687523	-1.4532	0.0686686	0.209987	0.906501	-1.15037	0.383424	-2.18017	0.0452285	-0.939773	0.327951	-1.45023	0.340923	-2.18017	0.0452285	0.745348	0.84419	TP73
ENSG00000227589.1	2.18416	0.136341		-0.399087		-0.00246819		0.44871		-1.00358		0.602565		0.27809		-1.00358		0.125298
ENSG00000235131.1	2.54908	-0.40881		-1.91361		1.40114		-1.73249		-2.32213		-0.0144209		-2.25381		-2.32213		1.04488
ENSG00000227372.12	331.491	-0.239269	0.878686	0.00533464	0.995469	-0.0826013	0.959537	-0.431127	0.800053	-0.129042	0.899462	0.347995	0.664118	-0.974242	0.495556	-0.129042	0.899462	0.512508	0.870347	TP73-AS1
ENSG00000276189.1	0
ENSG00000162592.10	19.874	-0.555136	0.759246	-0.835877	0.302763	-0.52526	0.711799	-0.369844	0.872193	-2.00458	0.0562173	-1.00243	0.283229	-0.81964	0.73054	-2.00458	0.0562173	0.746941	0.833811	CCDC27
ENSG00000235169.11	161.267	1.55705	0.255236	0.973078	0.301684	-1.37336	0.2473	0.0146637	0.995645	1.48637	0.182464	2.22584	0.0273642	-0.857641	0.781122	1.48637	0.182464	-0.8099	0.857297	SMIM1
ENSG00000130764.10	760.251	0.794978	0.476545	0.868442	0.149324	-0.368267	0.739349	-0.162892	0.939772	1.03091	0.162041	1.36341	0.0439797	-0.0946143	0.985595	1.03091	0.162041	0.449984	0.876517	LRRC47
ENSG00000266075.2	2.90716	-1.81975		-0.213074		-0.326539		0.453918		-0.0324116		-0.115324		-1.72548		-0.0324116		1.38339		RN7SL574P
ENSG00000272153.1	3.5893	1.16172		-0.320225		1.73643		-0.118067		0.980262		1.5063		-0.81832		0.980262		-0.227179
ENSG00000116198.14	675.543	0.913885	0.308341	1.39172	0.00666223	1.35754	0.0209912	0.861157	0.31316	1.55616	0.016681	1.17465	0.0657359	0.537272	0.77449	1.55616	0.016681	0.439012	0.870347	CEP104
ENSG00000169598.17	37.8676	0.342843	0.796632	0.0194833	0.981306	0.514418	0.567481	0.0823326	0.972121	-0.888652	0.241079	0.443891	0.503751	-1.30433	0.165523	-0.888652	0.241079	-0.0108764	0.997565	DFFB
ENSG00000198912.12	430.198	0.949407	0.264527	0.582011	0.317847	0.631316	0.431887	-0.707911	0.461387	0.12656	0.883015	0.91822	0.149752	-0.103695	0.982914	0.12656	0.883015	-0.124991	0.959017	C1orf174
ENSG00000236423.6	13.0008	-1.26725		-1.01807	0.296498	-0.526257	0.769436	-0.486832		-2.6753	0.0486624	-0.662125	0.557261	-1.95033	0.244127	-2.6753	0.0486624	0.806456		LINC01134
ENSG00000233304.7	18.914	-0.480893	0.830139	-1.24192	0.20527	-0.344987	0.865619	-0.130391	0.973506	-1.7496	0.16549	-1.95315	0.101835	-0.485288	0.925164	-1.7496	0.16549	0.931103	0.82971
ENSG00000226374.3	5.86866	-1.12392		-1.21135		-0.835266	0.695514	-0.191745		-2.19128		-2.22301		-1.13308		-2.19128		0.0360463		LINC01345
ENSG00000284668.2	27.5749	0.48049	0.89221	1.0697	0.510689	-0.185161	0.960446	0.1371	0.981231	0.220529	0.926595	-1.30016	0.475123	0.398428	0.974098	0.220529	0.926595	0.318687	0.961776	LINC02780
ENSG00000284703.1	21.4196	-0.0262875	0.9913	-0.12042	0.906353	0.406879	0.791322	-0.366677	0.880837	-0.126818	0.921078	-1.05598	0.282945	-0.577085	0.866562	-0.126818	0.921078	0.325836	0.926745
ENSG00000229280.1	1.20477	-1.38908		-2.75328		0.698745		-0.465111		-3.18313		-1.71002		-3.71689		-3.18313		1.15197		EEF1DP6
ENSG00000235054.4	14.1646	-0.407419	0.867523	-0.572094	0.620988	0.427949	0.83653	-0.094833	0.981145	-0.460851	0.761481	-0.512779	0.690299	0.0397533	0.995046	-0.460851	0.761481	0.826599		LINC01777
ENSG00000284694.1	5.05489	-0.427554		-0.8184		1.35755		-0.750111		-0.255534		-2.24298		-1.10915		-0.255534		0.928981
ENSG00000227169.2	2.74317	-0.128961		-1.6882		-3.7767		-0.654416		-1.64983		-0.156911		0.518536		-1.64983		0.971478
ENSG00000232596.3	28.8861	-0.256518	0.892735	-0.88814	0.293344	-0.339382	0.838104	0.0443957	0.988368	-1.42905	0.174045	-1.07918	0.263969	-0.414772	0.924051	-1.42905	0.174045	1.02354	0.738005	LINC01646
ENSG00000196581.11	58.3655	-0.800342	0.675535	-1.04422	0.234343	-0.335066	0.849897	-0.510898	0.823328	-0.90637	0.421784	-0.896489	0.371968	-0.694527	0.834561	-0.90637	0.421784	0.43564	0.907732	AJAP1
ENSG00000287586.1	16.0146	-0.0204272	0.996663	-0.671997	0.706219	1.25154	0.61353	-0.203587	0.974151	-0.966387	0.657643	-1.97625	0.296657	-0.974399	0.892786	-0.966387	0.657643	1.27952	0.858296
ENSG00000284739.1	17.8053	-0.512534	0.813904	-0.994584	0.299797	-2.52374	0.0255959	-0.625596	0.785435	-1.00302	0.413829	-1.92166	0.0913348	-0.540192	0.90321	-1.00302	0.413829	0.25555	0.947258
ENSG00000284674.1	7.78818	-0.542184		-0.884657		-0.479955	0.806465	-0.00753408		-1.31897	0.332495	-0.694733	0.558816	0.245873		-1.31897	0.332495	0.484615		LINC02781
ENSG00000231510.1	2.07664	-0.839526		-0.514884		1.16176		0.200381		-0.712883		-1.7957		0.586148		-0.712883		1.26877
ENSG00000284616.1	7.71165	-0.491702		-0.462642		-0.913171	0.61875	0.0796621		-0.878236	0.550158	-2.74519	0.0862511	-1.01003		-0.878236	0.550158	0.03121
ENSG00000284692.2	9.03801	-0.819748		-1.0234		-0.458884	0.811866	-0.368042		-1.24192	0.341619	-1.61506	0.187982	-0.686659		-1.24192	0.341619	0.413352		LOC105376686
ENSG00000284666.1	3.29274	-0.589989		-1.20851		0.41699		0.084509		-1.88476		-1.38459		-1.20531		-1.88476		0.645974
ENSG00000260972.1	5.72116	-0.31208		-0.985009		0.200144	0.948043	-0.276175		-2.743		-1.81008		-0.363394		-2.743		0.395482
ENSG00000283356.1	1.21509	-0.193643		-1.50174		-0.613764		-3.95011		-3.67477		-2.20185		-1.62756		-3.67477		-0.182558
ENSG00000236948.2	10.7631	-0.214358		-0.560085		-0.700396	0.721149	-0.483862		-0.460374	0.76529	-2.06626	0.140043	-0.225684		-0.460374	0.76529	0.586623
ENSG00000264341.1	0.443033	0		1.09182		4.42239		0		2.29947		0		1.41436		2.29947		0
ENSG00000264101.1	0.104972	1.3206		0		0		0		0		0		0		0.661831		2.88362		MIR4689
ENSG00000131697.18	142.339	1.02008	0.121278	0.801602	0.103937	1.21428	0.0191781	0.135222	0.940232	0.853688	0.162862	1.00348	0.0758718	0.431229	0.813906	0.853688	0.162862	0.215745	0.923142	NPHP4
ENSG00000069424.15	54.9223	0.272331	0.84338	0.121481	0.869516	0.630123	0.474391	0.301042	0.861065	-0.131598	0.886511	-0.385742	0.596982	-0.318744	0.921012	-0.131598	0.886511	0.490214	0.861853	KCNAB2
ENSG00000116254.18	63.4021	-0.903197	0.595381	-1.11409	0.173623	-0.0703539	0.972735	0.180421	0.951461	-1.73191	0.0849604	-1.506	0.112648	-0.547493	0.878877	-1.73191	0.0849604	0.922246	0.791194	CHD5
ENSG00000285629.1	0.119229	-1.81798		-1.66219		-1.08392		-1.79028		-1.51495		-1.48011		0.0210089		-1.51495		-1.47745
ENSG00000116251.11	1419.86	-0.0262	0.986806	-0.0717879	0.916884	0.944487	0.12585	-0.372432	0.77399	-0.172047	0.826528	0.257108	0.689373	-0.50639	0.771492	-0.172047	0.826528	-0.862331	0.577992	RPL22
ENSG00000226944.1	1.61197	-1.23405		-2.67032		1.21567		-0.506564		-1.23455		-2.20361		-1.58983		-1.23455		-2.14717		RNF207-AS1
ENSG00000158286.13	65.4654	-0.766044	0.541072	-0.177327	0.81518	0.375969	0.743569	-0.509638	0.719117	-0.692386	0.40339	0.120077	0.880864	-0.855642	0.573492	-0.692386	0.40339	0.828769	0.721247	RNF207
ENSG00000116237.16	543.418	0.585167	0.545436	0.382733	0.465	0.448552	0.559618	-0.147804	0.930755	0.178879	0.803491	0.74909	0.180064	-0.268488	0.916792	0.178879	0.803491	-0.203896	0.925232	ICMT
ENSG00000225077.3	27.4764	-0.768139	0.608902	-0.637663	0.393587	-0.161676	0.920559	0.0201669	0.993232	-2.08739	0.0250271	-1.30936	0.125579	-0.829482	0.670577	-2.08739	0.0250271	0.177949	0.953157
ENSG00000173673.8	10.6673	-0.81855		-1.87479		-2.15854	0.186058	0.283495		-6.46971	0.00653656	-4.98947	0.0350083	-1.38685		-6.46971	0.00653656	1.19522		HES3
ENSG00000158292.7	110.921	0.944524	0.275371	1.3423	0.00846104	0.727607	0.348119	0.170748	0.930755	2.03673	0.000546585	1.81728	0.00197604	1.16127	0.191383	2.03673	0.000546585	1.00408	0.494228	GPR153
ENSG00000097021.20	231.58	0.0669946	0.967914	-0.186307	0.809614	0.228272	0.865619	0.933407	0.345066	0.394132	0.655988	0.527201	0.482117	-0.0370935	0.993834	0.394132	0.655988	-0.929786	0.677956	ACOT7
ENSG00000271746.1	2.13424	1.84654		0.714729		1.53637		-1.43828		0.491801		1.47707		0.831018		0.491801		-1.13947
ENSG00000069812.11	42.6028	0.0790356	0.959814	0.223927	0.755161	0.930506	0.217113	0.170592	0.936443	0.775513	0.304919	0.870668	0.203986	0.221658	0.958025	0.775513	0.304919	0.885273	0.659163	HES2
ENSG00000187017.17	27.5713	-1.13117	0.421588	-1.12783	0.155009	0.330397	0.832539	0.219485	0.935166	-2.30297	0.0278024	-0.920277	0.323497	-0.759373	0.768269	-2.30297	0.0278024	1.01116	0.726671	ESPN
ENSG00000265392.1	0.874279	-2.27459		-2.5035		0.681305		0.172831		-2.93336		-1.4609		-2.15591		-2.93336		-0.446435		MIR4252
ENSG00000231868.1	3.05221	-1.60986		-1.43583		-0.251504		-0.384591		-2.94079		-1.94035		-2.04138		-2.94079		1.66272
ENSG00000215788.11	27.2262	-0.54379	0.772926	-1.07322	0.191184	-0.966773	0.420586	0.215275	0.938786	-1.50269	0.150393	-1.20136	0.21333	-0.22486	0.97263	-1.50269	0.150393	0.980741	0.757664	TNFRSF25
ENSG00000171680.23	61.8774	-0.493433	0.770439	-0.660955	0.387487	-0.155064	0.92605	-0.164264	0.950978	-1.13214	0.216338	-1.08864	0.198301	-0.440657	0.896506	-1.13214	0.216338	0.763177	0.811052	PLEKHG5
ENSG00000162408.11	647.953	0.561198	0.675535	0.839965	0.163495	0.50038	0.609117	0.381514	0.807803	0.965631	0.193221	0.85077	0.21756	0.572568	0.773941	0.965631	0.193221	-0.370604	0.89547	NOL9
ENSG00000253022.1	1.99265	-0.450913		-0.487777		1.48011		-0.285888		-0.921285		-3.47468		-1.61324		-0.921285		-1.03122		RNU6-731P
ENSG00000229519.2	4.86311	-1.50447		-0.521386		-0.205487		-1.09204		-1.32445		-1.17234		-0.666517		-1.32445		-0.240202
ENSG00000173662.21	14.1508	-0.6727		-1.66061	0.0839156	0.138114	0.952577	-0.29629		-3.6085	0.020106	-1.79191	0.132876	-1.1034	0.682637	-3.6085	0.020106	0.732372		TAS1R1
ENSG00000204859.13	44.3995	0.382796	0.822305	0.141631	0.876655	-0.192776	0.909147	1.25669	0.210535	0.405041	0.692275	-0.210473	0.821699	0.501717	0.871052	0.405041	0.692275	0.43564	0.897267	ZBTB48
ENSG00000162413.16	280.038	0.51231	0.750123	0.942556	0.170183	0.839754	0.37695	0.50872	0.755436	1.8381	0.019935	1.99878	0.00688486	0.836067	0.644088	1.8381	0.019935	0.460974	0.88494	KLHL21
ENSG00000116273.6	621.568	0.52309	0.622596	0.235776	0.676735	0.0411396	0.973614	0.433053	0.682412	0.492657	0.446986	0.677769	0.231793	0.457424	0.786705	0.492657	0.446986	-0.103977	0.962131	PHF13
ENSG00000041988.15	28.0352	-0.331072	0.826695	-0.820161	0.21874	-0.845932	0.380419	0.678784	0.559468	-0.589487	0.50592	0.963464	0.177274	-1.05815	0.429492	-0.589487	0.50592	0.756439	0.770846	THAP3
ENSG00000007923.16	71.9991	0.720791	0.328796	0.797662	0.0720562	0.25981	0.771678	1.00837	0.0789535	0.518425	0.384035	0.608036	0.250719	0.704097	0.445827	0.518425	0.384035	-0.0209414	0.992559	DNAJC11
ENSG00000228750.7	13.2958	-0.786537		-0.882076	0.37867	-0.393717	0.839635	-0.522992		-1.54949	0.220668	-2.00282	0.0995415	-0.855658	0.798081	-1.54949	0.220668	0.429631
ENSG00000284744.1	12.6625	1.17996		0.655418	0.464412	0.0612737	0.978399	0.940522		-0.488968	0.710498	0.0375275	0.976399	0.946557	0.668051	-0.488968	0.710498	1.54656
ENSG00000237436.1	17.3266	-0.44099	0.834292	0.882363	0.32093	1.10779	0.341379	5.36067e-05	0.999944	0.778696	0.49113	1.37486	0.149752	0.871701	0.733436	0.778696	0.49113	1.58835	0.426201
ENSG00000171735.19	4998.22	1.19286	0.258851	1.10648	0.107618	-0.154324	0.922787	0.113105	0.968439	1.59218	0.0541202	1.80712	0.0191287	0.692716	0.755306	1.59218	0.0541202	-0.603756	0.857307	CAMTA1
ENSG00000227950.1	1.52508	-0.667851		-0.276022		0.00183708		-2.28092		-0.893454		-3.43931		0.242631		-0.893454		-0.996869		RPL37P9
ENSG00000237365.1	3.64981	0.208308		-1.29071		-0.775645		-0.896733		-1.91084		-3.41365		-1.36728		-1.91084		0.183638
ENSG00000207056.1	3.3972	-1.24103		-0.655741		-0.764586		0.883732		-0.114761		-0.453769		-1.51695		-0.114761		-0.810455		RNU1-8P
ENSG00000237402.1	5.30046	-1.50923		-0.575489		0.179802	0.954299	-3.64731		0.0592543		1.54909		-0.0374947		0.0592543		-0.0162965
ENSG00000237728.2	3.59059	0.388694		-1.27531		1.4142		1.02226		-0.746118		-2.34444		0.383563		-0.746118		1.64335		CAMTA1-AS2
ENSG00000225126.1	2.59827	0.20239		-2.03748		0.465057		0.0712031		0.484947		-0.984546		-0.819375		0.484947		-1.43032
ENSG00000270171.1	7.46991	0.194497		-0.0496283		0.8909	0.615061	-0.309963		-0.859019	0.600382	-0.487061	0.735613	-0.975093		-0.859019	0.600382	0.965109
ENSG00000270035.1	2.37107	0.53499		0.19233		-1.08153		0.677954		-0.849646		-0.81649		0.446127		-0.849646		1.83486
ENSG00000269978.1	9.08776	1.87261		1.59986		-1.0741	0.661792	1.19727		1.12955	0.466923	0.580412	0.695717	0.180269		1.12955	0.466923	-0.482074
ENSG00000049245.13	999.201	0.693525	0.665036	0.720714	0.341486	-0.990589	0.299496	0.000570323	0.999944	0.838781	0.366467	0.349757	0.690972	0.874641	0.649336	0.838781	0.366467	-0.859394	0.776549	VAMP3
ENSG00000269925.1	21.8864	-0.0908487	0.965685	0.0695562	0.95087	0.793228	0.524714	1.60046	0.116858	0.938542	0.358158	1.63448	0.0646322	0.0965795	0.986708	0.938542	0.358158	-0.623416	0.879774
ENSG00000049246.15	451.249	0.957742	0.344012	1.33242	0.0189755	1.19117	0.0868366	0.28136	0.880519	1.53848	0.0331021	1.35405	0.0508696	1.29313	0.186113	1.53848	0.0331021	0.330365	0.906478	PER3
ENSG00000236266.1	5.56982	1.49687		1.66684		-0.0340369	0.993254	1.89247		1.97827		2.45492		2.02216		1.97827		-1.84897
ENSG00000049247.14	20.4958	-0.202323	0.936298	0.832257	0.4315	1.81442	0.110049	-1.99315	0.208973	-0.32098	0.834649	-0.781992	0.53113	-1.30285	0.637165	-0.32098	0.834649	-0.288511	0.947613	UTS2
ENSG00000049249.9	72.0749	0.82707	0.474649	0.77913	0.221697	0.886273	0.28114	-0.351039	0.84351	-0.201899	0.833875	-0.707434	0.35283	1.70823	0.0341516	-0.201899	0.833875	0.10173	0.97216	TNFRSF9
ENSG00000270330.1	1.91174	-1.06942		-1.2255		-3.07252		-0.952658		-4.46536		-1.40732		-1.94565		-4.46536		-0.556842
ENSG00000116288.13	3083	1.13353	0.21596	1.16393	0.0539602	0.812935	0.338847	0.335408	0.849583	0.729769	0.367369	1.56818	0.0253702	-0.0120546	0.997906	0.729769	0.367369	-0.196742	0.940388	PARK7
ENSG00000200344.1	1.21809	0.100927		-0.199523		1.35844		-0.401829		-1.13994		-2.64476		-1.90294		-1.13994		-0.0213719
ENSG00000284747.1	24.8717	-0.218342	0.901244	-0.0790564	0.9364	-0.495253	0.72073	0.665854	0.653466	-0.935627	0.352082	-0.084656	0.931745	0.743487	0.734158	-0.935627	0.352082	0.624478	0.857972
ENSG00000284716.1	6.71107	0.429692		0.555216		-0.128417	0.961931	0.559071		0.976707	0.434783	0.754303		0.410633		0.976707	0.434783	0.523464
ENSG00000116285.13	1201.49	-0.178229	0.8997	-0.372808	0.570033	1.00836	0.156824	-1.23205	0.115536	-0.243299	0.778431	-0.131094	0.862135	-0.794381	0.582828	-0.243299	0.778431	-1.52903	0.148209	ERRFI1
ENSG00000238290.1	9.54387	-0.131241		-0.467243		0.0991121	0.964562	-1.49418		-1.07503	0.391468	-1.7853	0.14178	-1.2923		-1.07503	0.391468	-0.156113		ERRFI1-DT
ENSG00000232848.1	12.6148	0.459028		-0.108602	0.919077	-0.18506	0.924885	-0.530941		-0.838178	0.473044	0.404372	0.680229	-0.626625	0.857207	-0.838178	0.473044	0.20374
ENSG00000229305.1	10.4194	0.241783		-1.11696		-1.36011	0.323143	0.219217		-1.23868	0.323767	-1.46915	0.209484	-0.46065		-1.23868	0.323767	0.590691		LOC100129776
ENSG00000227634.3	8.03319	-1.01754		-0.996097		-0.246378	0.917206	-0.764107		-1.25493	0.375558	-2.22848	0.11444	-1.03538		-1.25493	0.375558	0.163049		LINC01714
ENSG00000200975.1	0.429673	1.15762		-0.0323965		0.353507		-1.31467		0.558901		-1.00449		0.233874		0.558901		0.377868		RNU1-7P
ENSG00000233645.1	2.63638	-1.3866		-0.931613		-0.122025		-2.14339		-1.80622		-0.594795		-0.991741		-1.80622		0.394797
ENSG00000251977.1	1.42185	-1.31537		0.923297		-0.581298		1.07949		1.25375		1.4943		1.2284		1.25375		2.2386		RNU6-991P
ENSG00000162426.16	14.1317	-0.726258		-0.655052	0.453296	-0.240202	0.894941	-0.539728		-1.1498	0.294727	-0.286708	0.780358	-1.22362	0.507091	-1.1498	0.294727	0.125123		SLC45A1
ENSG00000252254.1	0.678204	-0.36264		-2.87049		-0.648374		0.304372		-2.72326		-2.68842		-0.322209		-2.72326		-0.232081
ENSG00000142599.19	1106.22	0.200655	0.846556	-0.064009	0.911032	0.39702	0.571346	0.720599	0.267388	0.252584	0.683442	0.949268	0.0575603	0.118601	0.973838	0.252584	0.683442	-0.00329321	0.998501	RERE
ENSG00000232912.6	2.1407	0.168228		-0.314569		0.867408		0.178499		-0.89708		-3.45881		0.586802		-0.89708		-0.477529
ENSG00000221083.1	2.305	-0.0615498		-0.911568		1.11899		0.997875		-3.67303		-0.17861		-2.67508		-3.67303		-1.0708
ENSG00000270282.1	2.41988	0.0192195		0.309151		-2.18815		0.174461		-2.10399		-0.0958737		0.621699		-2.10399		1.09971
ENSG00000234619.1	27.9461	0.611988	0.721674	0.543359	0.502571	-2.58348	0.00927226	-0.230095	0.930755	-0.0311897	0.980982	0.201196	0.834428	0.207315	0.972938	-0.0311897	0.980982	0.200405	0.950996	RPL7P11
ENSG00000224315.2	158.603	0.53703	0.853341	0.497601	0.731879	-0.55213	0.823836	1.93602	0.295021	0.0840343	0.968258	0.0551716	0.975191	0.926254	0.857395	0.0840343	0.968258	1.49964	0.769703	RPL7P7
ENSG00000222511.2	8.03404	-0.848256		-0.413872		0.0643284	0.982548	1.68927		-0.828489	0.608414	-0.699922	0.619401	-0.0850025		-0.828489	0.608414	1.15422
ENSG00000226545.1	1.28581	-1.44318		-0.672784		-1.12889		-0.0601658		-3.81826		-2.33435		-1.75787		-3.81826		-3.78076		RPL27P3
ENSG00000228423.2	5.42056	-0.528		-1.45935		-1.04056	0.581493	-0.866745		-2.38624		-1.7187		-0.245199		-2.38624		0.246567
ENSG00000229716.2	4.09728	-0.134487		0.127372		-2.2645		0.362834		-1.465		-1.04583		0.404841		-1.465		0.55621
ENSG00000074800.16	1356.75	-0.263129	0.863856	-0.730186	0.278236	0.133344	0.929358	-0.577441	0.676669	-0.816669	0.322988	-1.22129	0.100181	-0.430839	0.883255	-0.816669	0.322988	-2.18978	0.0250332	ENO1
ENSG00000274258.1	0.303939	2.40023		-0.447017		0.131244		1.71503		1.37646		-0.264961		-0.833555		1.37646		-0.262301		MIR6728
ENSG00000230679.1	12.7883	0.50023		-0.465942	0.584414	0.112454	0.953279	-0.862367		-0.825725	0.443492	-0.634106	0.507163	-0.7857	0.753195	-0.825725	0.443492	-0.684291		ENO1-AS1
ENSG00000201725.1	2.00487	-1.26934		-1.24321		-0.373096		0.489049		-1.21465		-3.7463		0.661385		-1.21465		0.0619071		RNU6-304P
ENSG00000238249.2	61.3619	0.650032	0.602626	0.631695	0.307228	-3.02762	1.36039e-05	-1.76179	0.0193491	0.153895	0.867256	0.535108	0.443443	-0.177134	0.971648	0.153895	0.867256	-0.708829	0.793471
ENSG00000232208.2	31.5223	0.793297	0.565056	1.06297	0.115176	0.604157	0.594994	0.526538	0.74278	0.683049	0.450667	1.00399	0.199067	1.41239	0.180109	0.683049	0.450667	-0.451135	0.895548
ENSG00000232663.2	1.70843	-0.967164		-2.20959		0.473291		-0.00178718		-3.75833		-0.710728		-0.807683		-3.75833		-0.35725
ENSG00000131686.15	33.7427	-0.443767	0.772577	-0.43473	0.545197	-1.06335	0.227258	-0.281154	0.889223	-0.256057	0.791142	-0.651533	0.407467	0.408779	0.889012	-0.256057	0.791142	0.388754	0.897054	CA6
ENSG00000265141.2	1.17432	-0.303437		-0.604656		-1.81883		-2.07381		0.0365651		-3.17683		0.662633		0.0365651		-3.17417		RN7SL451P
ENSG00000197241.4	11.5561	-0.601575		-1.48008		-0.0182181	0.994654	-0.151568		-2.21179	0.107709	-1.45246	0.228559	-0.828068	0.81989	-2.21179	0.107709	0.657851		SLC2A7
ENSG00000142583.18	44.1076	-1.56208	0.0500526	-1.61655	0.00711582	-1.53668	0.0348333	0.357137	0.839155	-1.65421	0.0392064	-1.42583	0.0613132	-0.827309	0.613925	-1.65421	0.0392064	0.12315	0.965624	SLC2A5
ENSG00000252404.1	2.03416	-0.75019		-0.549183		-1.68843		-0.519695		-0.879755		-0.481008		-0.387604		-0.879755		-0.303432
ENSG00000180758.12	123.43	0.164559	0.905464	-0.0748976	0.921216	-0.683914	0.41367	-0.390266	0.789378	-0.278448	0.73802	-0.48873	0.476561	-0.393979	0.877267	-0.278448	0.73802	-0.0351565	0.988952	GPR157
ENSG00000228526.7	126.676	-0.334107	0.791745	0.0545434	0.940098	0.227866	0.832316	0.929501	0.208297	0.0909982	0.914122	-0.0859352	0.901663	0.194201	0.959102	0.0909982	0.914122	0.684348	0.738005	MIR34AHG
ENSG00000284357.1	0																			MIR34A
ENSG00000234546.4	34.4319	-0.414006	0.770185	-0.00301925	0.9976	-0.14525	0.917655	0.270275	0.879452	-0.377158	0.658634	-0.811746	0.265269	0.186775	0.967391	-0.377158	0.658634	0.108595	0.966957	LNCTAM34A
ENSG00000049239.13	275.999	-0.410205	0.724041	-0.657269	0.196318	-0.860108	0.158825	0.279819	0.839745	-0.356565	0.60386	0.0832542	0.898278	-0.263231	0.922924	-0.356565	0.60386	0.360488	0.879719	H6PD
ENSG00000171621.14	34.9985	-0.964481	0.370188	-0.816727	0.202116	0.272915	0.827743	4.39141e-05	0.999944	-0.942421	0.248012	-0.782437	0.293992	-0.825671	0.599402	-0.942421	0.248012	-0.270972	0.922386	SPSB1
ENSG00000284652.1	31.9044	-1.05839	0.476058	-1.73089	0.0213242	-1.73471	0.0639452	0.155856	0.959591	-1.6209	0.107525	-1.58777	0.0943155	-0.820751	0.73832	-1.6209	0.107525	0.984859	0.751726
ENSG00000284693.1	18.1845	-0.344563	0.85927	-1.0386	0.227181	-1.30226	0.2565	-0.323073	0.904282	-1.68597	0.124829	-1.72492	0.0963415	-0.770689	0.790136	-1.68597	0.124829	0.126532	0.972959	LINC02606
ENSG00000252956.1	0.469967	-2.00484		-2.81083		0.0485333		-1.53629		-2.6636		-1.19257		-1.90249		-2.6636		-1.24623		RNA5SP40
ENSG00000235263.1	7.62316	-0.573542		-0.144997		-0.731832	0.654059	-0.9316		0.27291	0.831916	-2.51402	0.0849798	-0.103056		0.27291	0.831916	0.272636
ENSG00000171612.7	948.551	1.33103	0.145906	1.5358	0.0124907	1.00528	0.239631	-0.0822683	0.975876	2.01808	0.00803742	1.66874	0.026625	1.07859	0.420007	2.01808	0.00803742	0.221371	0.93817	SLC25A33
ENSG00000231181.1	253.74	0.179332	0.861246	0.204711	0.681819	2.00183	9.69566e-08	-0.689491	0.298933	-0.0303042	0.967928	0.461911	0.36187	-0.581648	0.591788	-0.0303042	0.967928	0.0566681	0.977816	RPL9P11
ENSG00000188807.13	149.394	0.511191	0.720455	0.238775	0.744135	0.163302	0.9079	1.08067	0.214617	0.319237	0.717351	0.426048	0.564839	0.344212	0.915074	0.319237	0.717351	0.470439	0.874765	TMEM201
ENSG00000171608.16	86.455	-0.125081	0.935718	-0.394241	0.560505	0.0534779	0.972735	-0.0485393	0.983515	-1.09199	0.156551	-1.33359	0.0639965	-0.289322	0.935384	-1.09199	0.156551	-0.151382	0.955314	PIK3CD
ENSG00000179840.5	7.30409	-0.845382		-1.39141		-0.24202	0.929249	-0.387056		-2.56044	0.150547	-3.21509		-0.91423		-2.56044	0.150547	1.298		PIK3CD-AS1
ENSG00000233268.3	3.9845	-0.281421		-0.594728		0.0812644		-0.509346		-4.47162		-0.00598883		0.317077		-4.47162		0.995594
ENSG00000231789.2	77.6214	-0.215574	0.916386	-0.387396	0.686835	-1.69929	0.0813173	0.673964	0.71799	0.0212822	0.988396	0.158715	0.882247	0.513032	0.895239	0.0212822	0.988396	-1.8474	0.326305	PIK3CD-AS2
ENSG00000171603.18	328.368	-0.718532	0.379398	-0.752069	0.113513	-0.546717	0.43084	0.598655	0.46478	-0.0722413	0.924407	0.651202	0.234629	-0.985494	0.203856	-0.0722413	0.924407	-0.212179	0.919729	CLSTN1
ENSG00000271264.1	2.13779	-0.0765255		-0.743551		-1.21588		-0.482083		-0.676984		-0.163082		-0.249969		-0.676984		-2.44728
ENSG00000280113.2	7.71303	-0.0492933		-0.772163		0.178754	0.936697	-0.733401		-3.15785	0.084501	-0.782823	0.517579	-0.834403		-3.15785	0.084501	0.982278
ENSG00000178585.15	262.214	1.08493	0.237961	0.914006	0.137888	0.166689	0.904842	0.590541	0.635594	1.22544	0.0991389	0.860177	0.224428	0.312737	0.92642	1.22544	0.0991389	-0.305945	0.91196	CTNNBIP1
ENSG00000223989.1	0
ENSG00000285701.1	3.53659	-0.644328		-1.69921		-0.60694		-0.366123		-1.78786		-2.46379		-0.638315		-1.78786		-0.00825573
ENSG00000162441.12	1218	0.253086	0.847848	0.613451	0.293728	0.279492	0.797934	-0.00731319	0.996991	0.51596	0.488298	0.411499	0.53739	0.250007	0.940921	0.51596	0.488298	-0.147455	0.951658	LZIC
ENSG00000228150.1	8.43292	-0.405386		-0.0397398		-2.07818	0.123247	-0.678478		-1.44487	0.252608	-1.78922	0.144082	0.358217		-1.44487	0.252608	-0.0836706
ENSG00000173614.14	88.0618	0.302448	0.825571	0.220042	0.749191	0.0663908	0.964023	0.107019	0.963752	0.636237	0.397486	0.603269	0.371587	0.287132	0.928851	0.636237	0.397486	-0.801098	0.726671	NMNAT1
ENSG00000202415.1	2.2036	-0.908869		-0.551615		3.19617		-0.230585		1.17721		-2.44744		0.723346		1.17721		0.641726
ENSG00000283611.2	9.79586	0.088667		-0.678563		-0.529373	0.800104	-1.34738		-1.54729	0.284897	-1.68826	0.210346	-0.510644		-1.54729	0.284897	1.08682		TMEM274P
ENSG00000265521.1	0.522546	0.385189		-0.0363066		2.1008		0.198422		1.1691		-1.0084		-0.278884		1.1691		-1.00574		MIR5697
ENSG00000241326.1	0
ENSG00000162444.12	14.366	-0.844459	0.649752	-0.919733	0.2938	-0.798273	0.562215	-1.25454	0.358671	-1.18196	0.286394	-1.678	0.109984	0.0892214	0.98787	-1.18196	0.286394	-1.96009		RBP7
ENSG00000130939.20	960.334	0.431932	0.700197	0.476956	0.355027	0.549435	0.436317	0.0109783	0.994636	0.590775	0.34485	0.994113	0.0733426	-0.00171886	0.9995	0.590775	0.34485	-0.12283	0.954434	UBE4B
ENSG00000224340.1	2.65362	-1.51826		0.129303		0.133663		1.75981		-0.425315		-1.02187		0.473116		-0.425315		0.815956		RPL21P21
ENSG00000233623.2	3.57465	-1.94005		-1.1826		0.254107		0.0275222		-0.875228		-1.76437		-2.0868		-0.875228		-0.0805365		PGAM1P11
ENSG00000201746.1	2.49427	-0.606792		-0.740893		-1.65873		-0.878496		-4.39053		-4.3557		-0.526347		-4.39053		0.69296		RNU6-828P
ENSG00000054523.19	1655.85	0.0233632	0.987295	0.093176	0.882873	0.268596	0.778416	0.619557	0.479213	0.427275	0.524654	0.367983	0.537351	0.409726	0.832389	0.427275	0.524654	-0.531336	0.816282	KIF1B
ENSG00000264881.1	1.11823	-0.395858		-2.23483		-0.542731		0.447539		-1.27335		-1.1814		0.885289		-1.27335		1.48253
ENSG00000199562.1	15.5641	0.339939	0.891872	0.908484	0.4153	0.954126	0.570036	1.99487	0.13839	1.4531	0.257538	2.22322	0.0504563	0.756663	0.862176	1.4531	0.257538	-0.0955449		RNU6-37P
ENSG00000264501.2	0																			RN7SL731P
ENSG00000284735.1	22.3863	-0.284268	0.859363	-0.726683	0.317695	-0.171378	0.914668	-0.0508141	0.985317	-1.47593	0.108514	-1.63364	0.0630861	-0.336889	0.929688	-1.47593	0.108514	0.410434	0.896
ENSG00000284642.1	28.2852	-0.581479	0.682006	-0.567862	0.396211	-0.00239448	0.999082	-0.191368	0.929947	-0.626268	0.462958	-0.620613	0.413019	-0.220399	0.961523	-0.626268	0.462958	0.313462	0.909095
ENSG00000142657.21	521.797	0.436797	0.667462	-0.139319	0.801481	-0.133235	0.894668	-0.14703	0.925775	-0.0709339	0.922423	0.0441057	0.94226	0.145229	0.967391	-0.0709339	0.922423	-0.744187	0.586597	PGD
ENSG00000271989.1	1.55544	-1.31924		0.0337447		0.230963		0.151716		-1.4218		-2.87634		0.811563		-1.4218		1.58186
ENSG00000251503.8	0.938041	-1.77246		-2.9696		-2.00661		1.00114		-3.39945		-3.36461		-0.740561		-3.39945		-1.97776		CENPS-CORT
ENSG00000175279.22	180.209	0.132722	0.935641	0.379441	0.597849	1.01383	0.206704	-0.363211	0.840278	0.0948133	0.926851	-0.0957065	0.910722	-0.290244	0.940458	0.0948133	0.926851	-0.286637	0.920179	CENPS
ENSG00000241563.4	2.10443	-0.675945		-0.949963		-0.0406186		-0.208184		-0.439978		-0.425442		-1.75185		-0.439978		-0.113257		CORT
ENSG00000160049.12	606.373	-0.348892	0.768062	-0.332104	0.548254	0.386579	0.645599	0.407824	0.717981	-0.104184	0.892911	0.192736	0.759236	-0.265218	0.922591	-0.104184	0.892911	-0.572327	0.79813	DFFA
ENSG00000203469.2	0
ENSG00000142655.13	64.1018	-0.170289	0.917585	0.456058	0.532153	1.97928	0.00176822	0.690923	0.58428	0.910597	0.273094	1.62909	0.0256447	0.299585	0.938349	0.910597	0.273094	0.746468	0.799469	PEX14
ENSG00000287727.1	13.1958	-0.45433		-1.09325	0.305066	0.124585	0.959832	0.101169		-1.5197	0.266922	-1.39382	0.26347	-0.262587	0.974587	-1.5197	0.266922	0.25867
ENSG00000243267.3	1.16876	-1.73373		-1.38871		-0.68654		-2.17711		-3.31669		-1.84344		-3.85045		-3.31669		1.5494		RN7SL614P
ENSG00000130940.15	257.148	0.389588	0.778825	1.02144	0.0735433	0.152661	0.909662	1.72279	0.00933914	2.23262	0.000285048	2.55948	7.60827e-06	1.34788	0.117466	2.23262	0.000285048	0.635639	0.807332	CASZ1
ENSG00000272078.1	12.7885	-0.513746		-0.718135	0.432008	0.596241	0.677094	0.502682		-0.390302	0.754675	-0.507094	0.631076	-0.515766	0.896822	-0.390302	0.754675	0.685525
ENSG00000225158.2	2.30555	-0.206119		-1.57785		-3.23146		-0.418763		-0.975389		-3.15033		-2.1381		-0.975389		-2.01986		HSPE1P24
ENSG00000175262.14	425.851	-0.820096	0.770874	-0.798125	0.544591	-4.176	0.00024239	-0.079902	0.986226	-1.09965	0.489131	-1.80765	0.189934	-0.194198	0.985237	-1.09965	0.489131	1.00499	0.860471	C1orf127
ENSG00000215785.2	4.79102	-0.378175		-0.0636626		-0.849774		0.665699		-0.527769		-1.15184		0.426171		-0.527769		0.97683
ENSG00000120948.19	2781.83	-0.0316153	0.979008	0.210175	0.680294	-0.508629	0.425954	0.152998	0.919528	0.127136	0.850767	0.282355	0.595932	-0.0175811	0.994963	0.127136	0.850767	-0.332283	0.876632	TARDBP
ENSG00000009724.17	21.6731	-0.0801679	0.974702	-1.21159	0.221603	0.17051	0.9406	0.0902235	0.980332	-2.33171	0.0719364	-1.6993	0.149752	-0.539972	0.913967	-2.33171	0.0719364	0.922668	0.836617	MASP2
ENSG00000116649.10	198.051	1.0695	0.253707	0.426775	0.530069	-0.609607	0.530203	-0.955007	0.317719	0.54703	0.507679	0.26207	0.733751	-0.272788	0.942455	0.54703	0.507679	-0.229996	0.932005	SRM
ENSG00000171824.14	259.45	-0.0682431	0.956146	0.0592841	0.924385	0.629821	0.321305	0.341012	0.767704	0.122023	0.866716	0.337466	0.548536	-0.167278	0.962643	0.122023	0.866716	-0.0119216	0.997203	EXOSC10
ENSG00000226849.1	1.82643	0.0633721		0.902048		1.72294		1.24164		-0.691192		1.60711		0.465377		-0.691192		2.02182
ENSG00000230337.1	18.3962	-0.377946	0.816963	-0.354042	0.646166	-0.647585	0.586486	0.605779	0.654321	-0.268196	0.794381	0.352634	0.666076	0.214587	0.966937	-0.268196	0.794381	0.658793	0.833778	EXOSC10-AS1
ENSG00000198793.13	996.799	0.989601	0.172232	1.10555	0.0210707	0.112963	0.924566	0.478563	0.654321	1.15567	0.0608549	1.11112	0.058017	0.690011	0.584414	1.15567	0.0608549	-0.188655	0.932005	MTOR
ENSG00000225602.5	3.23089	-0.221957		-1.28944		-0.0752738		0.324214		-0.699566		-0.548474		-0.0609204		-0.699566		-0.0930916		MTOR-AS1
ENSG00000253086.1	1.30807	0.835787		0.709679		1.98939		1.34656		1.10407		1.96855		0.015001		1.10407		2.17022
ENSG00000171819.5	16.9541	-0.286064	0.893528	-0.650339	0.509706	-0.680998	0.673174	-0.0254817	0.993232	-0.525081	0.684099	-1.16194	0.292398	-0.269867	0.970145	-0.525081	0.684099	0.640446	0.878103	ANGPTL7
ENSG00000207451.1	2.30181	0.0853711		-0.133652		-0.15816		0.822225		-0.791619		-0.882245		0.24774		-0.791619		1.69457		RNU6-291P
ENSG00000238173.1	1.19397	-2.56029		-0.914006		0.197984		-3.4944		-0.117547		-0.139807		-0.537659		-0.117547		-0.737795
ENSG00000120942.14	227.533	0.242567	0.843376	0.428077	0.443191	-0.0515896	0.968508	0.577358	0.548959	0.777542	0.230163	0.742653	0.214593	0.319863	0.895677	0.777542	0.230163	0.0773112	0.974582	UBIAD1
ENSG00000238199.1	23.4926	0.904446	0.438194	1.34154	0.0272163	-2.12467	0.0407025	-1.23747	0.277924	1.35464	0.0791224	1.62688	0.0220046	0.694669	0.717792	1.35464	0.0791224	-1.10887	0.697844
ENSG00000284646.1	4.88184	0.620956		0.924766		1.22115		0.0289902		-1.18076		-2.68666		0.994166		-1.18076		-0.0124879
ENSG00000224338.2	3.82622	-0.892497		-1.24412		-0.00545534		-0.167024		-1.27034		-1.80258		-0.46658		-1.27034		-0.330668		MTCYBP45
ENSG00000204624.8	30.9133	-0.509413	0.793569	-1.11525	0.18342	-0.276387	0.875936	0.10055	0.975776	-2.06804	0.0528711	-1.73188	0.0829277	-0.337538	0.947728	-2.06804	0.0528711	0.92537	0.793296	DISP3
ENSG00000285833.1	0.690811	-1.81805		-1.66226		2.8572		-1.79036		-1.51502		0.988356		-0.777126		-1.51502		-1.47753
ENSG00000235643.2	12.8938	0.415807		-0.0401386	0.977193	-0.156278	0.950339	-0.631698		1.11295	0.365194	-0.5921	0.635352	0.576603	0.898938	1.11295	0.365194	0.342578		LINC01647
ENSG00000284708.1	9.84924	-0.228008		-1.02822		0.73468	0.670829	0.433876		-1.76178	0.235246	-1.56918	0.242528	-0.985421		-1.76178	0.235246	0.582352
ENSG00000116661.11	232.288	-0.20009	0.87293	0.00714155	0.992281	-1.19169	0.0397237	0.0840844	0.969449	0.0892172	0.915428	0.076435	0.912424	-0.134117	0.974758	0.0892172	0.915428	0.759283	0.677706	FBXO2
ENSG00000132879.14	36.2616	0.102704	0.94979	0.085571	0.915964	-0.457275	0.686594	0.727959	0.499032	-0.236143	0.80093	-0.305928	0.695111	-0.492031	0.846228	-0.236143	0.80093	0.183944	0.9443	FBXO44
ENSG00000116663.11	59.2586	0.378646	0.797511	0.836988	0.176651	-1.48489	0.0548005	0.100347	0.968759	1.3951	0.0541342	2.10504	0.000819097	0.0136335	0.997306	1.3951	0.0541342	0.406404	0.888983	FBXO6
ENSG00000116670.15	160.585	0.0387107	0.984365	-0.283684	0.717462	-1.65108	0.022447	0.468943	0.777796	-0.0106706	0.992414	-1.14259	0.143326	-0.068809	0.988895	-0.0106706	0.992414	-0.932148	0.712084	MAD2L2
ENSG00000162490.7	54.6994	-0.366052	0.819299	-0.711001	0.317225	0.243994	0.864793	-0.402844	0.82454	-0.494623	0.595214	-0.100325	0.910187	-0.87523	0.611964	-0.494623	0.595214	0.576621	0.857972	DRAXIN
ENSG00000177674.16	72.498	-0.21351	0.910069	-0.636909	0.443314	-0.0534317	0.978206	-0.295128	0.906848	-0.388348	0.726161	0.55536	0.543429	-2.00194	0.0709744	-0.388348	0.726161	-1.67162	0.342851	AGTRAP
ENSG00000215910.7	53.8062	-0.482114	0.69207	-0.546872	0.329422	0.555785	0.478385	-0.285498	0.848244	-0.302899	0.689091	-0.706769	0.264387	-0.238836	0.938031	-0.302899	0.689091	0.363213	0.883171	C1orf167
ENSG00000177553.6	2.24153	-2.23693		-0.330101		0.621066		-0.240606		-3.79991		-3.76507		-0.854111		-3.79991		1.20614		C1orf167-AS1
ENSG00000177000.13	260.309	0.12419	0.923099	-0.108303	0.867864	-0.366373	0.69156	1.07053	0.118499	0.507236	0.46144	0.265337	0.677362	0.195558	0.95666	0.507236	0.46144	0.0878424	0.971044	MTHFR
ENSG00000011021.23	187.523	0.368277	0.713834	0.357008	0.445282	0.589558	0.314295	0.464884	0.571644	0.532487	0.339588	0.861605	0.0811507	0.00112716	0.999512	0.532487	0.339588	0.279723	0.890843	CLCN6
ENSG00000276470.1	0
ENSG00000278852.1	0
ENSG00000175206.10	1.52334	-1.72292		-0.203267		-1.71951		-1.76782		-2.36676		-2.37475		-1.07297		-2.36676		-0.456169		NPPA
ENSG00000275915.1	0
ENSG00000120937.9	188.75	-0.81279	0.782672	-1.10315	0.40785	1.61994	0.337159	-5.33844	9.18095e-05	-4.23548	0.00302348	-4.8406	0.000373013	-3.17508	0.0707523	-4.23548	0.00302348	-3.68281	0.0710737	NPPB
ENSG00000224904.1	3.11832	-0.437916		-1.02233		1.67149		0.715414		-1.40374		-2.47039		-1.3634		-1.40374		0.0117631		SBF1P2
ENSG00000285646.2	25.7721	-0.294457	0.896164	-0.564241	0.591051	-0.587528	0.741142	0.584263	0.810093	-0.472691	0.729357	-0.701508	0.54005	0.0511451	0.994192	-0.472691	0.729357	0.772081	0.861796
ENSG00000199347.1	0																			RNU5E-1
ENSG00000201801.1	1.83049	0.949792		0.309557		1.63157		0.965854		0.333714		0.205834		1.13485		0.333714		2.07124		RNU5E-4P
ENSG00000116685.16	357.782	0.212283	0.851022	-0.240076	0.66195	-1.03302	0.0536201	-0.253768	0.855282	-0.148181	0.838608	0.250365	0.669956	-0.338762	0.870747	-0.148181	0.838608	-0.109376	0.958412	KIAA2013
ENSG00000083444.17	405.926	-0.311209	0.841154	-0.756015	0.266355	-0.803075	0.382147	0.784849	0.497822	0.0561231	0.958421	0.281901	0.728339	-0.204787	0.967975	0.0561231	0.958421	-1.29081	0.40866	PLOD1
ENSG00000287384.1	2.53308	-0.958919		-3.18142		-0.245653		-0.563336		-4.67231		-3.1979		-0.954264		-4.67231		-0.0343226
ENSG00000116688.18	1413.4	0.371738	0.811908	0.934903	0.155381	0.664744	0.50373	0.538255	0.713864	1.49667	0.0551282	1.1384	0.129601	0.935843	0.525283	1.49667	0.0551282	-0.264456	0.927153	MFN2
ENSG00000270914.1	4.22245	0.926742		0.641062		0.483672		0.772204		1.8286		2.36194		1.11928		1.8286		0.895104
ENSG00000116691.11	41.5493	-0.0307509	0.986943	-0.929885	0.149886	-1.2502	0.109701	0.124141	0.960307	-1.61379	0.0456596	-0.841728	0.265269	-1.47589	0.140292	-1.61379	0.0456596	0.0466314	0.987239	MIIP
ENSG00000202461.1	3.62634	-0.432139		-0.312419		-2.28313		0.559053		-1.47006		-3.05537		-0.539098		-1.47006		1.01492
ENSG00000276869.1	0																			MIR6729
ENSG00000243539.3	2.37366	-0.247083		-1.53461		-1.13756		-0.467715		-2.7504		-1.7452		-0.658522		-2.7504		0.74881		RN7SL649P
ENSG00000120949.15	31.0422	0.0436762	0.982464	-0.238106	0.77891	-0.473276	0.718951	1.1809	0.227359	-0.854416	0.371935	-1.72183	0.0564485	0.0458049	0.993671	-0.854416	0.371935	0.802102	0.788898	TNFRSF8
ENSG00000201135.1	0.722804	-2.04842		-1.9395		-1.19045		-3.71959		-3.44424		-1.97275		-3.978		-3.44424		-0.437379		RNU6-777P
ENSG00000227875.2	3.50193	0.641112		0.794499		1.1714		-1.06587		0.490313		-0.72792		-0.0711276		0.490313		-0.440746		RPL23AP89
ENSG00000285604.1	7.34117	-1.30171		-1.43819		-0.745265	0.696761	-0.201969		-2.84091	0.0859989	-0.906411	0.477841	-1.7567		-2.84091	0.0859989	0.516921
ENSG00000283789.1	0.123798	0		0		2.05464		1.97678		0		0		0		0.661817		2.06327		MIR7846
ENSG00000028137.19	71.8706	-0.415064	0.776372	-0.818314	0.195218	-1.43424	0.0404043	0.208889	0.920502	-0.999756	0.204171	-0.5642	0.443513	-0.109545	0.983375	-0.999756	0.204171	0.571074	0.849539	TNFRSF1B
ENSG00000263676.1	0.138346	0		0		0		1.77814		0		0		2.1977		0.661795		2.37937		MIR4632
ENSG00000225196.2	1.64386	-0.665794		-2.14435		-1.58158		-0.169437		-2.24414		-0.24939		-0.170146		-2.24414		0.117498		RPL10P17
ENSG00000252969.1	0.868835	-3.5992		-1.80688		-2.86513		-1.12797		-1.02432		-0.818632		0.10395		-1.02432		-0.813784
ENSG00000048707.15	601.121	0.496626	0.535199	0.646472	0.106879	0.0706942	0.942697	1.01057	0.0401166	0.831121	0.0875607	0.86955	0.0579513	0.446565	0.706292	0.831121	0.0875607	0.42431	0.818503	VPS13D
ENSG00000239149.1	3.98062	2.2696		1.81911		1.34213		2.41641		2.32838		3.01264		0.944602		2.32838		0.844705		SNORA59B
ENSG00000229484.1	2.17242	0.529265		0.121043		0.527324		0.329721		-1.90669		-0.33886		0.327041		-1.90669		-0.46113
ENSG00000162496.9	46.062	-0.680142	0.720455	-0.945375	0.26868	0.337551	0.839055	-1.29255	0.304168	-1.41415	0.17399	-0.745114	0.444131	-1.71591	0.207617	-1.41415	0.17399	-0.96882	0.787952	DHRS3
ENSG00000221340.1	0.515205	-0.117193		-0.707872		-0.88996		-1.15485		-0.691209		-2.24796		-1.52037		-0.691209		-2.2453		RNU6ATAC18P
ENSG00000276830.1	0																			MIR6730
ENSG00000272482.1	1.90187	-1.26915		-1.76577		-0.381821		0.458826		-4.06251		-1.00468		-0.876215		-4.06251		-0.949411
ENSG00000204518.3	6.43968	-1.21007		-0.340833		1.65022	0.274704	-0.933722		-1.88038		-2.53799		0.068021		-1.88038		0.361982		AADACL4
ENSG00000226166.2	1.9052	-0.755356		-0.364087		-2.09415		0.269788		-0.27586		-0.0265742		0.0826784		-0.27586		0.717925
ENSG00000188984.12	21.9647	-0.189545	0.920827	-0.601973	0.481214	0.538444	0.694824	-0.531482	0.793156	-0.872184	0.416737	-1.05891	0.271483	-0.00235363	0.9995	-0.872184	0.416737	0.181402	0.957592	AADACL3
ENSG00000157330.10	27.4703	-0.655848	0.763755	-0.997747	0.30415	-1.04326	0.453519	-0.934593	0.611474	-1.63805	0.168568	-1.94122	0.0825891	-0.440876	0.934188	-1.63805	0.168568	0.314206	0.935169	CFAP107
ENSG00000116726.5	10.8576	-1.01221		-1.60629		-0.156348	0.9452	-1.11413		-3.59074	0.0195702	-1.76682	0.13147	-0.927267		-3.59074	0.0195702	-0.745577		PRAMEF12
ENSG00000116721.9	8.57717	-0.909965		-1.03591		0.209885	0.923955	-0.556175		-2.39461	0.105987	-1.65037	0.192339	-0.374429		-2.39461	0.105987	0.320059		PRAMEF1
ENSG00000228338.1	5.29764	-0.133148		-0.467088		1.12128	0.512763	0.183938		-0.131572		-0.176606		0.524135		-0.131572		1.31673		LINC01784
ENSG00000239810.3	4.95949	-1.61216		-1.43785		-0.190387		-0.98315		-1.84806		-1.6333		-0.32429		-1.84806		-0.253162		PRAMEF11
ENSG00000231103.2	13.2275	-0.633939		-1.39087	0.108396	-1.76731	0.112389	-0.899049		-1.33647	0.238425	-2.12248	0.0557227	-0.631811	0.859117	-1.33647	0.238425	-0.0428876
ENSG00000179172.10	38.8704	-0.365584	0.774647	-0.231823	0.71195	-1.51575	0.0169654	0.150677	0.936443	-0.617341	0.395715	-0.469806	0.474024	-0.0589591	0.987774	-0.617341	0.395715	-0.142015	0.952356	HNRNPCL1
ENSG00000120952.4	6.90169	-0.488222		-1.28467		-0.096267	0.97362	-0.16785		-1.7149	0.297897	-1.84651		-0.923028		-1.7149	0.297897	0.623032		PRAMEF2
ENSG00000243073.4	5.90936	-0.700964		-1.45023		-0.750572	0.740558	0.0334551		-1.02177		-1.66815		-0.176938		-1.02177		0.294471		PRAMEF4
ENSG00000187545.5	6.88376	-0.223647		-0.420784		-0.341343	0.883091	-0.141645		-0.878276	0.556625	-0.640899		0.326047		-0.878276	0.556625	0.633271		PRAMEF10
ENSG00000204510.5	4.03049	0.749255		0.303043		0.87473		0.72966		0.0696405		-0.816607		0.335027		0.0696405		1.24591		PRAMEF7
ENSG00000207434.1	0.80828	2.0889		3.79067		0		2.70212		3.95834		0		3.13807		3.95834		2.26634		RNU6-1072P
ENSG00000234064.1	1.00161	-1.16792		-1.77486		0.737879		-3.58884		-3.3135		-1.82921		-2.53004		-3.3135		-0.986933
ENSG00000232423.6	3.39218	-0.829633		-0.932996		0.590284		0.153512		-0.629079		-1.67979		0.0544224		-0.629079		1.44719		PRAMEF6
ENSG00000274178.2	2.46864	-0.922129		-1.17006		-0.436867		-0.510058		-1.90504		-2.99725		-1.25061		-1.90504		-0.397728		PRAMEF28P
ENSG00000274764.6	5.72177	-0.66884		-1.29697		-1.43638	0.459479	-0.325466		-2.51749		-3.10856		-0.102253		-2.51749		0.341715		PRAMEF27
ENSG00000277058.3	32.9105	-0.426442	0.778828	-0.277961	0.707682	1.76174	0.00348457	-0.280219	0.887289	0.16692	0.864394	-0.200502	0.806667	-0.211332	0.964646	0.16692	0.864394	-0.00201258	0.999764	HNRNPCL3
ENSG00000229571.7	2.6737	-0.613172		-0.654752		-0.290205		-0.456218		-0.366591		-2.77114		-0.564756		-0.366591		-0.231302		PRAMEF25
ENSG00000277862.1	0.573457	0.567272		-0.0436021		0.342302		1.12066		-1.05054		0.421349		0.428993		-1.05054		2.09733
ENSG00000236179.1	5.80138	-0.612596		-1.53522		-1.24349	0.481321	-0.73705		-1.39832		-1.19497		-1.29654		-1.39832		1.00172		PRAMEF35P
ENSG00000275774.3	14.6241	-0.502337	0.790376	-0.440633	0.618056	-1.59355	0.147424	-0.115094	0.971801	-1.16125	0.282891	-0.816432	0.40292	-0.0307044	0.994963	-1.16125	0.282891	0.753745		HNRNPCL2
ENSG00000229978.1	0.827152	-0.121189		-2.31076		-1.92486		-1.03336		-3.31769		-3.28285		-1.319		-3.31769		-1.01652
ENSG00000233336.1	0.96489	-0.779025		-0.256665		0.810888		-2.53616		-0.871129		0.216734		1.13938		-0.871129		0.752977
ENSG00000280267.4	2.19889	-0.648753		-1.14627		-0.274057		-1.99493		-0.893566		-1.62295		-1.7136		-0.893566		0.687859		PRAMEF26
ENSG00000179412.11	51.8124	-0.108356	0.941693	0.259691	0.701801	0.618271	0.481606	-0.173803	0.933624	0.311228	0.709193	0.037044	0.963892	0.191558	0.965741	0.311228	0.709193	-0.493772	0.866143	HNRNPCL4
ENSG00000204505.5	5.96469	0.773908		-0.736247		-0.946122	0.670518	0.240497		-0.360502		0.567547		0.405177		-0.360502		0.112295		PRAMEF9
ENSG00000279169.3	1.86246	-0.32395		-0.264501		0.114212		-0.690788		0.182301		-1.99635		-0.0677196		0.182301		-0.862011		PRAMEF13
ENSG00000279804.2	11.0172	0.18676		-0.406144		-0.240782	0.918356	0.0363521		-1.88048	0.19145	-1.99732	0.141776	-0.259291		-1.88048	0.19145	0.38773		PRAMEF18
ENSG00000250894.1	24.4627	-1.03019	0.479486	-0.802322	0.32162	-3.06661	0.00118068	-0.14786	0.961446	-1.60092	0.10906	-1.47748	0.114883	-0.396762	0.923802	-1.60092	0.10906	0.801966	0.812316	PRAMEF31P
ENSG00000270601.4	1.61138	-0.601194		-2.13871		-0.629659		-2.92765		-2.59347		-2.59927		-0.852739		-2.59347		-0.230547		PRAMEF5
ENSG00000231219.1	0.970293	-0.584894		0.162561		0.869356		-1.38442		-2.51892		-2.48409		-1.38589		-2.51892		0.750472
ENSG00000207511.1	0.852013	1.22928		1.46387		0.295145		0.95526		0.457993		0.38931		0.0705827		0.457993		2.18046		RNU6-771P
ENSG00000182330.10	3.61695	-1.09156		-1.53684		0.468443		-0.406329		-0.667023		-2.11824		-0.208434		-0.667023		0.434036		PRAMEF8
ENSG00000237700.2	5.34874	0.107422		-0.981189		-1.02529	0.631329	0.0599613		-1.4948		-2.0116		0.193215		-1.4948		0.793683		PRAMEF33
ENSG00000204501.7	6.32669	-0.860575		-0.914079		-0.686447	0.789218	-0.749808		-0.212894		-1.42324		0.0551308		-0.212894		0.161278		PRAMEF15
ENSG00000228229.2	3.94946	-0.426719		-0.29817		1.26		0.290428		-0.792267		-1.24865		-0.192266		-0.792267		-0.187251
ENSG00000204481.8	9.74704	-0.0234055		-0.656886		0.174063	0.947141	-0.485497		-0.853431	0.57348	-1.72686	0.221023	0.432271		-0.853431	0.57348	0.68878		PRAMEF14
ENSG00000204480.8	7.2931	-0.630968		-0.779364		0.0358664	0.990602	-0.287026		-0.510014	0.767246	-1.44377		-1.01299		-0.510014	0.767246	0.983382		PRAMEF19
ENSG00000204479.4	17.7019	-0.901308	0.627468	-1.18288	0.173819	-1.79535	0.0951287	-0.15942	0.962326	-2.41991	0.0375587	-1.262	0.219599	-0.186017	0.977658	-2.41991	0.0375587	0.164461	0.965183	PRAMEF17
ENSG00000204478.10	6.48721	-0.629296		-0.658662		0.584835	0.777552	-0.810447		-1.86204		-0.795493		-0.793231		-1.86204		-0.104563		PRAMEF20
ENSG00000162494.6	7.31658	-0.410268		-0.819581		0.680008	0.748772	2.2376		-1.70798	0.353343	-0.34694		0.355568		-1.70798	0.353343	1.06097		LRRC38
ENSG00000259961.1	1.52879	-0.341781		-1.39779		0.461123		-1.31534		-3.58547		-0.529094		-2.49323		-3.58547		-0.328003
ENSG00000215909.3	3.52038	-1.71957		-1.48249		0.32652		-0.51529		-2.054		-0.795777		-0.627629		-2.054		0.903157
ENSG00000162493.17	206.297	0.816833	0.590258	-0.819661	0.280835	-0.0755609	0.967256	0.0892164	0.975876	0.303584	0.774726	1.80174	0.0267459	-1.65909	0.138926	0.303584	0.774726	-0.0981138	0.976851	PDPN
ENSG00000222952.1	0.786811	-0.00171912		-0.656679		-2.08558		0.787411		-0.971596		-2.48179		-3.05039		-0.971596		0.627034		RNA5SP41
ENSG00000237445.2	1.88016	-1.05518		-0.874978		-0.791634		0.0771228		-3.94992		0.106884		-1.02676		-3.94992		-1.47632
ENSG00000253085.1	0.408974	0		1.09162		4.09863		0		2.80327		0		2.02724		2.80327		0
ENSG00000116731.22	1153.22	0.388485	0.797588	0.773639	0.234079	-0.0306422	0.985627	0.415039	0.799352	1.1563	0.134956	0.966816	0.18477	0.704867	0.703578	1.1563	0.134956	-0.43076	0.884674	PRDM2
ENSG00000189337.17	170.673	-1.03187	0.152391	-1.28485	0.00742144	-0.819935	0.21497	0.223775	0.889734	-0.579965	0.395027	-0.269202	0.673057	-0.806327	0.458678	-0.579965	0.395027	-0.952457	0.487479	KAZN
ENSG00000252151.1	0.440272	-0.3749		0.544716		1.218		-1.30901		-1.03367		-0.998832		-0.277865		-1.03367		1.6748		RNU6-1265P
ENSG00000231606.2	8.63376	0.255179		-0.426422		-0.783193	0.711998	-0.779512		-0.9624	0.544277	-1.14007	0.417953	-0.113118		-0.9624	0.544277	0.0956093
ENSG00000234593.3	24.7919	-0.404793	0.804396	-0.181065	0.826202	-0.157651	0.921446	0.207555	0.929205	-0.291969	0.771261	-0.776785	0.350889	0.593772	0.797431	-0.291969	0.771261	0.606429	0.852153	KAZN-AS1
ENSG00000235829.1	8.60809	-0.11042		0.0782558		-0.678103	0.702512	-1.358		-0.723768	0.588828	-0.539706	0.647257	-0.792718		-0.723768	0.588828	-1.52594
ENSG00000287756.1	7.76488	-0.429942		-1.14787		-1.2311	0.437865	-0.436923		-1.6832	0.231457	-1.89367	0.156045	-1.69477		-1.6832	0.231457	0.676768
ENSG00000175147.13	34.3382	-0.469786	0.807314	-1.17477	0.150708	-0.0521065	0.97969	-0.107631	0.973796	-1.60648	0.118952	-1.82792	0.0607216	-0.171857	0.978776	-1.60648	0.118952	-0.0838001	0.981624	TMEM51-AS1
ENSG00000171729.14	113.926	-0.406619	0.762508	-0.708688	0.226375	1.18157	0.0575491	-1.37244	0.0600894	-1.52625	0.0275389	-1.5585	0.0177908	-1.30698	0.136066	-1.52625	0.0275389	-1.07524	0.471977	TMEM51
ENSG00000204464.7	4.92828	-1.14209		-0.477529		-0.188579		-0.436483		-0.952403		-1.45034		1.18468		-0.952403		-0.32633		TMEM51-AS2
ENSG00000215720.4	6.22814	0.374312		-0.397312		-0.25351	0.922787	0.283338		-2.4736		-1.84258		1.05988		-2.4736		1.12962
ENSG00000278480.1	3.23356	-1.48888		-1.28085		2.23611		-4.27578		-0.465981		-0.924944		-1.62876		-0.465981		-0.442203
ENSG00000142621.20	296.865	-0.274507	0.882871	-0.854946	0.29282	-2.06477	0.0102501	0.789018	0.602882	-1.49627	0.117149	-0.630897	0.494056	0.176253	0.977274	-1.49627	0.117149	0.925481	0.776549	FHAD1
ENSG00000233485.1	46.0624	-0.233254	0.886778	0.0349777	0.971774	-2.29767	0.00279195	-0.371885	0.848315	-0.504293	0.596891	-1.27522	0.123331	-0.0667522	0.98997	-0.504293	0.596891	0.53024	0.870347	FHAD1-AS1
ENSG00000236045.1	5.29088	-0.310125		-0.663596		0.39146	0.882736	-5.35373		-1.21307		-1.60089		-0.97292		-1.21307		1.08437
ENSG00000228140.2	22.8391	-0.817294	0.625647	-1.08882	0.165192	0.414985	0.773916	-0.560318	0.766574	-2.51435	0.0180607	-1.92154	0.0483108	-0.423697	0.9156	-2.51435	0.0180607	0.493551	0.888922
ENSG00000142634.13	235.928	-0.113676	0.935083	-0.437504	0.456883	-0.710386	0.345114	0.281644	0.858499	0.00409869	0.996395	-0.428798	0.509431	0.777325	0.524653	0.00409869	0.996395	-1.72634	0.0524113	EFHD2
ENSG00000162438.12	24.8689	-0.423508	0.809008	-0.658495	0.404913	0.432936	0.750147	-0.117231	0.969134	-1.33077	0.175407	-1.20703	0.183814	-0.226371	0.968512	-1.33077	0.175407	0.906979	0.751726	CTRC
ENSG00000142615.8	10.1955	0.127898		-0.36386		-0.662814	0.744113	0.41269		-1.12112	0.446986	-1.23756	0.348926	-0.688362		-1.12112	0.446986	0.694248		CELA2A
ENSG00000215704.10	6.85248	-0.240452		-1.00523		-0.270905	0.916658	-0.0835762		-3.05566	0.111976	-3.08775		-1.2469		-3.05566	0.111976	1.01202		CELA2B
ENSG00000132906.18	225.784	0.161296	0.904203	0.0994956	0.888006	0.33159	0.748858	0.531835	0.637317	0.873193	0.20525	0.240482	0.728127	0.709344	0.614325	0.873193	0.20525	-0.310315	0.903492	CASP9
ENSG00000116138.13	658.049	0.251953	0.816235	0.437483	0.364153	-0.0860311	0.936337	0.369151	0.719392	0.530309	0.367412	0.639306	0.222448	0.256459	0.914129	0.530309	0.367412	-0.26328	0.901062	DNAJC16
ENSG00000251866.1	1.22389	1.10189		-0.12089		0.763726		1.01168		0.28195		0.319114		0.564098		0.28195		-0.634771		SCARNA21B
ENSG00000272510.1	0.948793	-1.38185		-1.3175		-1.43835		0.341084		-1.30565		-0.36968		-0.440195		-1.30565		0.42586
ENSG00000116771.6	30.4136	0.686036	0.613003	0.590602	0.386208	1.11959	0.142635	0.623932	0.622114	0.581978	0.497057	0.110333	0.898277	0.968624	0.452164	0.581978	0.497057	0.96969	0.636778	AGMAT
ENSG00000237301.1	17.4316	-0.367839	0.84944	-0.770559	0.38653	-0.913073	0.492186	0.372242	0.879071	-1.05425	0.350083	-1.57759	0.135654	0.392471	0.931944	-1.05425	0.350083	0.558567	0.883668
ENSG00000235084.3	48.8538	1.51521	0.382838	0.994387	0.356149	-1.82228	0.176375	0.0779532	0.98464	0.806142	0.557466	0.00369089	0.998114	0.954623	0.781274	0.806142	0.557466	-0.843545	0.868383
ENSG00000252417.1	7.63775	3.8447		4.05021		-0.982024	0.822944	0.400335		3.04962	0.0893398	0.102578	0.969626	3.49338		3.04962	0.0893398	1.1053		RNU7-179P
ENSG00000236500.1	1.27297	-0.491239		0.483203		3.00948		-2.17567		-0.353235		-0.413968		-0.753896		-0.353235		-0.473694
ENSG00000197312.12	1253.88	0.137736	0.921252	0.372065	0.554103	0.0964799	0.944739	0.25338	0.884298	0.500122	0.510549	0.819401	0.211646	0.198781	0.963441	0.500122	0.510549	-0.166847	0.944772	DDI2
ENSG00000215695.1	0																			RSC1A1
ENSG00000271742.1	1.90125	0.763435		1.68683		1.86703		1.5151		-0.558754		-2.0086		1.36231		-0.558754		2.2836
ENSG00000116786.13	124.965	0.416463	0.767424	0.0802001	0.919278	0.632032	0.480632	1.2963	0.090802	1.01768	0.165029	1.32019	0.0494657	0.121059	0.981109	1.01768	0.165029	0.0470212	0.98599	PLEKHM2
ENSG00000237938.5	7.83582	-0.601754		-0.321511		0.960551	0.516866	-0.163363		-1.84729	0.236334	-0.387124	0.766348	-0.0347782		-1.84729	0.236334	0.636035
ENSG00000162461.8	13.1824	-0.0321197		-0.62354	0.499414	-0.0709664	0.97362	0.802779		-0.3057	0.809343	-0.680232	0.517579	-0.476017	0.913967	-0.3057	0.809343	0.532321		SLC25A34
ENSG00000224459.1	2.86493	-1.61888		-2.76578		-1.64285		-0.29233		-3.65076		-1.99279		-0.953276		-3.65076		-0.232748		SLC25A34-AS1
ENSG00000162460.7	7.75361	-0.106439		-1.13627		0.287315	0.910024	-0.0402574		-4.20284	0.0761689	-3.17587	0.0877353	-0.489993		-4.20284	0.0761689	0.665581		TMEM82
ENSG00000162458.13	247.765	-0.591477	0.662249	-0.437665	0.50633	0.568043	0.547175	-0.54424	0.671802	-0.482674	0.554994	-0.457116	0.526109	-0.337074	0.915155	-0.482674	0.554994	-0.830708	0.716475	FBLIM1
ENSG00000224321.1	21.0354	0.19653	0.915187	-0.261312	0.774891	-0.0935914	0.961003	-0.921343	0.518645	-0.513692	0.63619	-0.360953	0.70674	-0.720412	0.786636	-0.513692	0.63619	-0.792483	0.83503
ENSG00000233954.6	745.516	0.442881	0.793818	0.526902	0.496398	-0.606397	0.602547	0.0232895	0.992548	0.44032	0.657489	0.702829	0.399474	0.409849	0.910014	0.44032	0.657489	-0.830059	0.788026	UQCRHL
ENSG00000178715.8	116.574	0.750276	0.658653	0.675555	0.408101	-0.960332	0.379646	-0.30519	0.902632	0.105864	0.931233	0.651429	0.470782	-0.00910266	0.999392	0.105864	0.931233	-0.2507	0.939254	RPS16P1
ENSG00000179743.4	68.1327	0.614413	0.681161	0.360184	0.630731	-1.13137	0.19196	-0.394702	0.829047	0.290858	0.764265	0.914038	0.230474	-0.639753	0.777707	0.290858	0.764265	0.0588923	0.984253	FLJ37453
ENSG00000065526.12	985.092	0.971902	0.153937	0.948807	0.0453111	0.741229	0.241034	1.70201	0.00141484	1.05044	0.0776555	1.14726	0.0401957	0.439417	0.806915	1.05044	0.0776555	0.8281	0.562884	SPEN
ENSG00000270620.1	1.08028	-1.29259		-1.20104		0.687284		0.456641		-1.19345		-2.6806		0.00248752		-1.19345		0.87521
ENSG00000116809.12	72.878	0.935363	0.392179	0.417911	0.554474	0.409608	0.726494	1.61869	0.0323489	0.8527	0.288272	1.07108	0.141589	0.609361	0.772078	0.8527	0.288272	0.482481	0.876438	ZBTB17
ENSG00000234607.2	2.16445	0.940225		-0.215896		0.872712		1.58138		-1.43978		-2.87794		1.74048		-1.43978		0.569337
ENSG00000231353.1	2.92077	-0.037019		-0.550757		-1.54163		1.29383		-4.28518		-1.80774		-0.298613		-4.28518		-1.18507
ENSG00000275503.1	1.46842	-0.0818499		0.297927		1.06634		-1.56916		-2.70909		-1.23578		-1.92206		-2.70909		1.84258
ENSG00000224966.4	3.38992	-1.13862		-1.30978		0.860415		0.314136		-1.13321		-2.72944		-0.525497		-1.13321		1.46911
ENSG00000183888.4	11.5196	-0.373817		-0.952026		0.963932	0.493071	-0.462945		-1.26842	0.34867	-0.591078	0.622935	-0.155999	0.984683	-1.26842	0.34867	0.641385		SRARP
ENSG00000233078.1	0
ENSG00000173641.18	5.31509	-3.49774		-2.47646		0.204403	0.950339	0.0329364		-4.23735		-1.90064		-6.24341		-4.23735		0.0398293		HSPB7
ENSG00000186510.12	36.4525	-0.59901	0.745799	-1.217	0.122183	0.0508085	0.979504	-0.086803	0.977836	-2.11152	0.0360796	-2.651	0.00642976	-0.112623	0.986056	-2.11152	0.0360796	0.795444	0.821662	CLCNKA
ENSG00000232456.1	7.90588	-0.794007		-1.77803		-1.3915	0.258855	-0.465094		-6.27569	0.00353183	-2.21997	0.063382	-1.08484		-6.27569	0.00353183	0.192265
ENSG00000184908.19	62.3561	-0.657856	0.685523	-0.967158	0.183488	-0.313213	0.828658	-0.212469	0.932668	-2.01319	0.0223316	-2.39962	0.00387762	-0.503928	0.870292	-2.01319	0.0223316	0.49178	0.883171	CLCNKB
ENSG00000185519.9	20.6449	-0.690445	0.782724	-1.16221	0.296732	-1.32071	0.396629	-0.0839591	0.983419	-1.89304	0.171988	-1.90846	0.140015	-0.420381	0.950439	-1.89304	0.171988	0.731867	0.882787	FAM131C
ENSG00000142627.13	428.547	-0.0510935	0.982464	0.225852	0.822266	1.86252	0.0333954	1.0279	0.470388	0.681347	0.536999	0.51428	0.603015	0.888299	0.713995	0.681347	0.536999	-0.541938	0.888654	EPHA2
ENSG00000227959.1	4.29704	0.0962236		-0.152424		1.7622		1.21221		0.405081		-0.0382369		0.586819		0.405081		0.94999
ENSG00000224621.1	3.84513	-0.321515		-1.26768		-0.940935		0.0269469		-1.36495		-1.6566		0.112374		-1.36495		0.540336
ENSG00000234166.1	0
ENSG00000142632.17	12.6867	0.0476476		-0.577522	0.616757	0.382986	0.858412	0.0877398		-0.982729	0.494057	-2.05533	0.137192	-0.530906	0.924184	-0.982729	0.494057	0.971362		ARHGEF19
ENSG00000237276.8	18.6054	-1.12222	0.597582	-1.75908	0.0802415	0.152216	0.950442	0.0114189	0.997119	-1.78544	0.174045	-2.50548	0.0499421	-1.21616	0.658788	-1.78544	0.174045	0.586168	0.897403
ENSG00000288398.1	36.1918	-0.703455	0.613212	-0.814074	0.221617	1.10331	0.138467	0.757545	0.4877	-0.0336824	0.976047	0.434631	0.56512	-0.284347	0.941163	-0.0336824	0.976047	0.730626	0.786022
ENSG00000132881.12	16.4676	-0.309852	0.87405	-0.94444	0.282993	-0.365227	0.83307	0.0683678	0.983117	-0.722475	0.532083	0.587791	0.542433	-0.982454	0.680207	-0.722475	0.532083	0.321517	0.928099	CPLANE2
ENSG00000233929.1	80.0358	0.408165	0.814548	-0.291954	0.73792	-2.22518	0.011894	2.21414	0.00565459	1.74926	0.039714	3.12955	8.41345e-06	1.35276	0.280514	1.74926	0.039714	-0.714454	0.847551
ENSG00000037637.11	353.081	0.0707542	0.935718	-0.0461795	0.919428	-0.235175	0.705592	-0.0808866	0.95032	-0.0104633	0.986332	0.572192	0.148998	-0.128966	0.957619	-0.0104633	0.986332	0.177171	0.908363	FBXO42
ENSG00000055070.17	174.461	0.220524	0.853528	-0.0297828	0.966683	0.621209	0.383068	0.470819	0.65369	0.536688	0.419109	1.29018	0.0218822	0.12923	0.974758	0.536688	0.419109	-0.0719945	0.975821	SZRD1
ENSG00000226457.1	17.3711	-0.13282	0.940233	-0.40982	0.603621	-0.513125	0.694824	-0.671744	0.654191	-0.677989	0.489853	-0.513518	0.556151	-0.445056	0.892786	-0.677989	0.489853	-0.678174	0.852153	RPL22P3
ENSG00000187144.11	48.1112	-0.597122	0.744575	-1.49444	0.0473584	-1.14482	0.270027	0.223024	0.934499	-1.47796	0.130182	-1.8782	0.0411118	-0.72805	0.782798	-1.47796	0.130182	0.584301	0.874765	SPATA21
ENSG00000157191.20	1135.93	0.651978	0.559628	0.479737	0.416974	0.0382405	0.978206	0.981511	0.20692	0.837414	0.224069	0.984087	0.120081	0.239835	0.942821	0.837414	0.224069	-0.423809	0.873024	NECAP2
ENSG00000226029.1	15.022	-0.484583	0.77711	-0.97318	0.198273	0.469873	0.713275	-0.814614	0.565298	-0.78578	0.436192	-0.235995	0.798991	-0.010867	0.998561	-0.78578	0.436192	0.422144		LINC01772
ENSG00000080947.15	40.3478	-0.79859	0.489868	-0.860896	0.161454	-0.499497	0.626687	0.285871	0.872424	-1.46354	0.0580617	-1.35426	0.0640028	-0.672081	0.706813	-1.46354	0.0580617	0.267449	0.919424	CROCCP3
ENSG00000206652.1	1.07509	0.7178		-0.621499		-0.362808		1.41028		-2.55097		-2.51613		-0.166765		-2.55097		0.0709352		RNU1-1
ENSG00000261135.1	2.82951	-0.218419		-0.140705		-0.696649		0.438947		0.17579		-0.456658		-1.39025		0.17579		0.65592
ENSG00000285853.1	3.71926	-1.97271		-1.40124		-0.397147		-1.48966		-1.97047		-0.562634		0.145353		-1.97047		-0.631263
ENSG00000224174.2	0.368311	1.36463		0.130064		1.09304		-0.575136		2.41463		-0.264957		1.11947		2.41463		1.11268
ENSG00000233421.5	9.67557	-0.410388		-0.463995		1.15715	0.248252	-1.16217		-1.10245	0.361506	-0.568217	0.589088	-0.246733		-1.10245	0.361506	0.630194		LINC01783
ENSG00000277344.1	0.0522252	1.32064		0		0		0		0		0		0		0.66187		0		RNU1-6P
ENSG00000225710.1	1.72539	-0.183851		-0.698188		0.019149		0.037619		-2.17567		-3.64191		-0.469833		-2.17567		-1.05917
ENSG00000219481.10	598.438	-0.457973	0.689767	-0.323255	0.560505	-0.22529	0.822653	0.0197774	0.991075	-0.321491	0.644847	-0.447092	0.450384	0.203984	0.949124	-0.321491	0.644847	-0.293209	0.89973	NBPF1
ENSG00000271732.1	10.4079	-0.198861		0.395095		0.885555	0.523489	0.532834		-0.216207	0.88291	-0.0228162	0.987258	-0.52333		-0.216207	0.88291	1.12517
ENSG00000215908.10	702.944	0.137444	0.906939	0.448919	0.383421	0.408652	0.605798	0.253671	0.856465	0.572396	0.358917	0.330673	0.568267	0.440931	0.79558	0.572396	0.358917	-0.148641	0.942567	CROCCP2
ENSG00000283773.1	0
ENSG00000186301.8	60.3479	-1.16772	0.151733	-1.41841	0.00918637	-0.4911	0.613875	0.152317	0.942734	-1.11995	0.126617	-1.6157	0.0182737	-0.64651	0.707088	-1.11995	0.126617	-0.411567	0.882787
ENSG00000282143.1	4.05955	-0.866426		-0.8175		-0.378411		-1.06516		-2.57693		-1.19513		0.100628		-2.57693		-0.480103
ENSG00000207513.1	0.0500885	0		0		0		0		0		0		2.19775		0.66185		0		RNU1-3
ENSG00000280114.1	4.63298	-0.433356		-0.882586		-3.78442		-0.659176		-0.0334816		-2.69982		-0.783445		-0.0334816		0.323232
ENSG00000236698.1	436.015	0.202117	0.889981	0.514328	0.436268	0.531854	0.594071	-0.00538253	0.997692	0.411633	0.628831	-0.152032	0.846892	0.555308	0.799914	0.411633	0.628831	-0.102323	0.971698
ENSG00000268869.6	17.7762	-1.24	0.54539	-0.643738	0.56215	0.438735	0.825776	0.330102	0.921397	-1.59628	0.23828	-2.03108	0.11483	-0.946109	0.785876	-1.59628	0.23828	1.27785	0.735333
ENSG00000279151.1	1.96543	-1.2342		-1.42286		-0.815572		0.430161		-3.95722		-3.92238		-1.5788		-3.95722		1.02887
ENSG00000282740.1	2.12925	0.388653		0.134105		0.912404		-1.07669		-1.77735		-0.114262		-0.00650629		-1.77735		1.35563
ENSG00000058453.17	159.75	-0.359835	0.791745	-0.667876	0.261033	-0.407971	0.684702	0.782074	0.394899	-1.07098	0.131937	-0.750416	0.261577	-0.0365989	0.993671	-1.07098	0.131937	1.30449	0.24674	CROCC
ENSG00000227684.2	1.18216	1.50824		0.386273		0.86028		1.69535		-0.307001		-1.79045		-1.04149		-0.307001		2.11267		CROCCP4
ENSG00000207389.1	0.295597	0		2.87087		0		0		2.38248		0		2.19768		2.38248		0		RNU1-4
ENSG00000186715.11	87.192	-0.746809	0.421902	-1.00748	0.0450885	-0.188023	0.865788	0.194281	0.909126	-0.977735	0.133784	-1.03885	0.0895926	-0.35435	0.877584	-0.977735	0.133784	-0.0162006	0.996096	MST1L
ENSG00000223643.6	3.73859	-0.557754		-0.726443		-0.255705		-0.846184		-3.25655		-0.693462		-1.31068		-3.25655		0.760202
ENSG00000230239.1	1.89025	-1.03675		-0.944519		-0.516093		-0.836594		-1.37884		-2.48035		-1.3225		-1.37884		0.244046
ENSG00000263811.1	0.374171	1.42117		0.707141		1.73151		-0.575134		2.42612		-0.264955		-0.83355		2.42612		-0.262295		MIR3675
ENSG00000228549.5	28.4017	-0.888821	0.532744	-0.857631	0.245134	0.0922024	0.95798	-0.25894	0.912434	-2.06562	0.0279954	-0.929224	0.27487	-0.575518	0.836447	-2.06562	0.0279954	0.222918	0.940155	LOC112267871
ENSG00000277234.1	0																			RNU1-5P
ENSG00000238142.2	109.613	-0.385016	0.790376	0.0855592	0.913471	-0.0543287	0.972263	0.201061	0.922498	0.136545	0.883767	1.17611	0.084963	-0.533143	0.810155	0.136545	0.883767	0.184936	0.942573	LOC105376805
ENSG00000235241.1	0
ENSG00000207005.1	0.522828	-1.8563		-0.546348		1.5092		-1.82862		-1.55328		0.902102		-2.08704		-1.55328		0.943337		RNU1-2
ENSG00000272426.1	7.264	0.843517		0.153846		0.204511	0.945239	0.823648		-2.03215	0.286453	-0.529476		0.734014		-2.03215	0.286453	-1.23643
ENSG00000117122.14	58.508	-1.10077	0.439978	-1.29138	0.0994806	-2.28519	0.00584755	-0.247646	0.928683	-0.776131	0.458657	-0.0666291	0.950203	-2.03674	0.0691654	-0.776131	0.458657	-1.90337	0.234823	MFAP2
ENSG00000286898.1	0																			LOC105376806
ENSG00000226526.1	1.28078	0.982847		-0.91127		2.45655		0.871591		-1.9182		1.56864		-0.0020832		-1.9182		-0.383869
ENSG00000159363.19	60.2507	-0.673151	0.58461	-0.324646	0.623089	0.0266668	0.986906	0.699406	0.492774	0.0743764	0.936851	-0.372181	0.603788	0.242013	0.946837	0.0743764	0.936851	-0.264782	0.919558	ATP13A2
ENSG00000288636.1	0
ENSG00000117118.10	2591.61	0.912053	0.34748	0.996759	0.0832686	0.751861	0.347599	-0.851573	0.356834	0.971706	0.17995	1.89742	0.00245569	0.0928457	0.985595	0.971706	0.17995	-0.235062	0.927651	SDHB
ENSG00000117115.13	140.944	-1.00042	0.339731	-0.806585	0.213762	-1.78106	0.00619074	-0.633381	0.614875	-1.82622	0.0148646	-1.05375	0.152469	-0.844037	0.592039	-1.82622	0.0148646	-0.555783	0.857307	PADI2
ENSG00000204362.6	7.01194	-0.528158		-2.04541		-0.312819	0.908146	-0.409704		-3.48936	0.0779698	-2.95128		-1.29146		-3.48936	0.0779698	-0.234609		LINC02783
ENSG00000282843.1	1.1734	1.46132		1.24717		1.66168		-1.78025		1.74963		-1.47007		1.21235		1.74963		1.75366
ENSG00000142623.11	21.0343	-0.554754	0.787615	-1.50785	0.0844553	0.548074	0.720929	-0.0195393	0.994432	-2.35439	0.0472464	-2.0409	0.0640799	-0.497296	0.909173	-2.35439	0.0472464	0.682676	0.866886	PADI1
ENSG00000142619.4	20.594	-0.726867	0.708669	-1.31082	0.127116	-0.0750253	0.972476	0.416479	0.864535	-1.81615	0.105848	-1.60292	0.125535	-0.474955	0.914129	-1.81615	0.105848	0.403852	0.912219	PADI3
ENSG00000266634.1	0.719011	-1.57107		-1.79999		1.1068		0.568577		-2.22984		-2.195		-0.269946		-2.22984		0.779983		MIR3972
ENSG00000159339.13	23.7112	-0.945371	0.575553	-0.957519	0.258489	-0.752898	0.572109	-0.359698	0.884964	-1.99093	0.0610922	-1.09866	0.258825	-0.935111	0.689532	-1.99093	0.0610922	0.163719	0.964226	PADI4
ENSG00000276747.1	14.9696	-0.538006	0.797923	-1.05075	0.256246	0.355586	0.841809	-0.185725	0.954999	-1.62184	0.181305	-1.43245	0.197393	-0.351301	0.949124	-1.62184	0.181305	1.06596		PADI6
ENSG00000227751.1	0																			RCC2-AS1
ENSG00000179051.14	149.406	-0.439874	0.718018	-0.486389	0.383431	-1.25851	0.0278557	0.608233	0.516967	-0.0176101	0.984993	-0.485924	0.433398	-0.217508	0.946994	-0.0176101	0.984993	0.128766	0.955314	RCC2
ENSG00000074964.17	106.114	-0.500892	0.597498	-0.551019	0.232951	0.205532	0.818955	0.815614	0.177998	0.0998907	0.88454	0.786266	0.120078	-0.438704	0.765361	0.0998907	0.88454	0.489203	0.806371	ARHGEF10L
ENSG00000236648.2	6.1946	-1.12801		-1.17568		-0.0591505	0.982581	0.509315		-1.31431		-1.79436		-1.81945		-1.31431		-0.385216		LINC02810
ENSG00000117148.8	59.1846	2.90216	0.107362	3.89554	0.00126671	-0.146154	0.967279	-0.193535	0.973681	2.20945	0.195734	1.41882	0.380824	1.57157	0.688845	2.20945	0.195734	2.25145	0.579505	ACTL8
ENSG00000284653.1	8.51843	-0.823203		-0.651204		0.0894281	0.971407	-1.2524		-2.15143	0.137532	-1.71028	0.185716	-0.538518		-2.15143	0.137532	0.0186911
ENSG00000261781.1	11.3179	-1.09683		-0.825008		-0.75642	0.618637	-0.949024		-2.04327	0.0983299	-2.32312	0.05412	-0.916552	0.743961	-2.04327	0.0983299	0.173688		LINC01654
ENSG00000117154.12	27.133	-0.960078	0.625153	-1.40085	0.124657	-0.711749	0.645342	-0.39819	0.884964	0.34357	0.7925	0.992557	0.332098	-1.00314	0.707088	0.34357	0.7925	0.500709	0.902407	IGSF21
ENSG00000280222.1	18.6735	-0.831908	0.682006	-1.36804	0.134162	0.208371	0.918368	-0.0979187	0.978061	-2.75726	0.0277075	-2.6926	0.0235728	-1.35182	0.497468	-2.75726	0.0277075	0.336753	0.929813
ENSG00000230035.2	2.71694	-1.52256		-1.66822		-0.033711		-0.831504		-1.62654		-3.31848		-2.25116		-1.62654		-0.722229
ENSG00000225387.1	3.43612	-2.10473		-1.2384		-0.149525		-1.19308		-2.44361		-2.49481		-1.59883		-2.44361		0.26022
ENSG00000179023.9	44.8846	-0.841169	0.437634	-1.30804	0.0208352	0.561173	0.544292	-0.674669	0.545474	-1.92145	0.0105382	-1.6899	0.0188205	-0.614361	0.742931	-1.92145	0.0105382	0.361524	0.895548	KLHDC7A
ENSG00000235282.3	8.99558	0.630728		0.229731		-0.747066	0.687463	-1.13513		-0.00127756	0.999384	0.314847	0.794602	-0.111343		-0.00127756	0.999384	-1.31779
ENSG00000225478.2	3.83274	0.419249		-0.41852		-0.652933		0.0883234		-1.51682		-1.95492		0.0397108		-1.51682		0.906883
ENSG00000009709.12	58.6642	-0.421283	0.807415	-0.402714	0.619294	-0.506823	0.69565	1.23774	0.219443	-0.480888	0.634329	0.374823	0.66803	-0.37786	0.923037	-0.480888	0.634329	0.618817	0.857972	PAX7
ENSG00000179002.5	10.5974	-0.513644		-1.06525		-0.282744	0.918624	-0.192864		-2.00309	0.229932	-2.36347	0.139042	-0.67875		-2.00309	0.229932	1.07441		TAS1R2
ENSG00000159423.17	69.6969	0.563087	0.693547	-0.0449631	0.958308	0.182217	0.897083	1.08638	0.21532	0.496904	0.556278	0.820208	0.25428	0.0438701	0.993171	0.496904	0.556278	-0.145912	0.958012	ALDH4A1
ENSG00000265606.1	0																			MIR4695
ENSG00000221662.1	0.151663	0		1.09168		0		0		0		0		3.47435		0.661817		0		MIR1290
ENSG00000169991.11	100.324	-0.0599391	0.966061	-0.157743	0.811732	1.15961	0.04827	0.501091	0.654163	0.24846	0.752734	0.0167248	0.983629	0.0737967	0.986518	0.24846	0.752734	-0.0559105	0.981624	IFFO2
ENSG00000272084.1	13.5746	0.256757		-0.230393	0.825507	1.77888	0.0400589	0.740429		-1.71759	0.193055	-0.718704	0.514162	-0.557762	0.888306	-1.71759	0.193055	1.35661
ENSG00000127481.15	392.337	-0.0221451	0.988099	-0.321111	0.56423	-0.486843	0.535321	0.875181	0.220388	-0.259414	0.718039	-0.284022	0.642741	-0.072757	0.986056	-0.259414	0.718039	-0.0546652	0.981381	UBR4
ENSG00000230424.1	7.27236	-0.38381		-0.193306		-0.895622	0.722223	1.23724		0.310634	0.873816	0.960852		0.642136		0.310634	0.873816	-2.63036		EMC1-AS1
ENSG00000127463.15	1198.81	0.296864	0.814417	0.480193	0.39471	0.449854	0.602086	0.579834	0.558989	0.783869	0.236562	1.04861	0.0819981	0.367333	0.872361	0.783869	0.236562	-0.480576	0.853818	EMC1
ENSG00000053372.5	214.968	0.445979	0.732164	0.518686	0.382435	0.195806	0.869438	0.830397	0.334865	0.270287	0.736895	-0.045979	0.952046	0.434482	0.848338	0.270287	0.736895	0.121561	0.961483	MRTO4
ENSG00000286064.1	2.31183	-2.96148		-1.79785		0.236751		-1.05284		-1.94829		-4.48808		-0.29375		-1.94829		-1.31294
ENSG00000211454.15	39.845	-0.782715	0.592212	-1.17337	0.0900431	-1.1738	0.189122	-0.148199	0.954607	-1.01072	0.259794	-1.22573	0.138813	-0.354793	0.925098	-1.01072	0.259794	0.760737	0.803296	AKR7L
ENSG00000162482.5	9.83994	0.110346		-0.352898		1.1063	0.364762	0.129886		0.638146	0.597025	-0.283872	0.813918	0.681541		0.638146	0.597025	0.569809		AKR7A3
ENSG00000270728.1	9.26079	-0.76455		-1.27469		-0.308121	0.870599	-1.63544		-1.44614	0.227482	-1.2916	0.237175	-0.917198		-1.44614	0.227482	-0.59372
ENSG00000053371.13	384.778	0.0934015	0.959746	-0.0340198	0.973414	-0.290683	0.842126	-0.638632	0.674643	0.248871	0.813684	0.293592	0.740882	-0.029195	0.994963	0.248871	0.813684	-0.670218	0.847596	AKR7A2
ENSG00000200403.1	2.96872	-0.268332		-0.84082		-0.893452		-1.63303		0.564987		-0.0731509		-0.881479		0.564987		-0.187695		RNU6-1099P
ENSG00000040487.13	105.957	-0.353728	0.807466	-0.12521	0.868093	0.0088816	0.996005	2.18817	0.000437295	1.53579	0.0276011	1.25426	0.0640574	0.587231	0.762674	1.53579	0.0276011	0.310433	0.907732	SLC66A1
ENSG00000077549.19	1119.52	0.648277	0.40668	0.402767	0.398226	0.748733	0.167443	0.534764	0.500312	0.402488	0.498626	0.528519	0.307848	0.0137213	0.996541	0.402488	0.498626	-0.146396	0.939057	CAPZB
ENSG00000240490.3	1.26038	-0.245198		-2.92569		-0.524315		0.393237		-1.26298		-1.30536		1.71557		-1.26298		0.910216
ENSG00000173436.15	1194.16	0.480079	0.675564	0.903113	0.070387	1.28574	0.0149971	-0.152871	0.932668	1.49628	0.010611	1.93898	0.000226308	0.241167	0.935807	1.49628	0.010611	-0.252227	0.91196	MICOS10
ENSG00000201609.1	1.20009	-1.23271		-1.82283		2.13897		-3.1051		-2.82976		-2.79492		-0.883216		-2.82976		-1.39935		RNU4-28P
ENSG00000235185.1	1.99556	0.1844		0.0390662		0.271148		0.119002		-1.90505		-0.349963		-1.82726		-1.90505		0.807555		MICOS10-DT
ENSG00000158747.15	51.9273	-1.37123	0.185771	-0.0979207	0.912678	0.363183	0.782502	1.92125	0.010631	1.79244	0.0194892	2.42118	0.000341598	0.272903	0.949124	1.79244	0.0194892	0.777271	0.791312	NBL1
ENSG00000270136.6	1.4641	-0.771908		0.174804		2.49139		-1.11319		-0.73089		-0.766816		-1.46808		-0.73089		1.95493
ENSG00000226396.1	171.788	0.0632689	0.969099	-0.340996	0.636252	-0.760494	0.406785	-1.26916	0.14502	-1.08483	0.173938	-0.557262	0.462058	-0.552154	0.81638	-1.08483	0.173938	-1.63113	0.168165
ENSG00000158748.4	10.3531	-1.12933		-1.37692		0.184065	0.932664	-0.23807		-1.05101	0.415897	-1.59685	0.184276	-0.946068		-1.05101	0.415897	0.398789		HTR6
ENSG00000162542.14	56.0687	-0.49727	0.649072	-0.75836	0.125465	0.0491592	0.968279	-0.472233	0.639865	-0.478902	0.470409	0.0312946	0.963019	-0.71299	0.523284	-0.478902	0.470409	-0.116559	0.956929	TMCO4
ENSG00000178828.7	2.52905	-1.13686		-2.88451		-0.18564		-1.39401		-3.29269		-1.7176		-2.05096		-3.29269		-0.282834		RNF186
ENSG00000235434.1	2.45361	-0.0357048		-0.760898		0.783829		0.187371		-0.329542		-0.0434059		0.317118		-0.329542		0.964001		RNF186-AS1
ENSG00000169914.6	476.147	0.452634	0.753254	0.940374	0.121274	0.0431856	0.978048	0.694309	0.536062	1.45326	0.0445858	1.17329	0.0928431	0.764948	0.627927	1.45326	0.0445858	0.206121	0.93585	OTUD3
ENSG00000188784.4	4.77815	-0.464732		-1.56628		-0.136673		-0.0677967		-3.62255		-5.05081		-1.70567		-3.62255		1.29521		PLA2G2E
ENSG00000242688.3	1.24594	0.863911		0.347678		2.82164		1.16666		-0.038401		-1.51683		0.510458		-0.038401		2.03459		RN7SL304P
ENSG00000188257.12	50.4663	-1.41066	0.637893	0.0945683	0.959543	-1.42005	0.494035	-1.49962	0.560512	-0.626076	0.751624	-1.01845	0.532473	0.120151	0.99073	-0.626076	0.751624	-0.741784	0.90491	PLA2G2A
ENSG00000127472.11	27.4137	-0.337977	0.858553	-0.526027	0.556534	-0.338597	0.840836	0.464473	0.828959	-0.102111	0.937068	0.360334	0.715399	-0.293664	0.959533	-0.102111	0.937068	0.685295	0.857972	PLA2G5
ENSG00000117215.15	4.52624	0.687416		0.736575		1.29539		0.828067		-0.264964		-0.944608		0.307741		-0.264964		0.314771		PLA2G2D
ENSG00000158786.5	5.87876	0.0425595		-0.992292		1.81639	0.220202	1.06648		-3.11904		-2.10963		-0.101251		-3.11904		0.991265		PLA2G2F
ENSG00000227066.2	25.237	-0.595615	0.748337	-1.05625	0.187681	-0.469923	0.752323	-0.389294	0.867222	-1.0911	0.287117	-2.2896	0.0209688	-0.839217	0.723745	-1.0911	0.287117	0.419075	0.90491	LOC117779438
ENSG00000187980.7	41.5628	-0.157309	0.896428	-0.460724	0.396513	-0.420982	0.6305	-0.20959	0.896149	-0.86692	0.191488	-0.879461	0.153758	0.028031	0.994192	-0.86692	0.191488	-0.0255312	0.990987	PLA2G2C
ENSG00000162543.6	56.6067	-0.724725	0.393442	-0.698679	0.156827	-0.853477	0.167443	-1.51161	0.0100938	-0.984588	0.108997	-1.16236	0.0445654	-0.105426	0.977903	-0.984588	0.108997	-0.508404	0.823528	UBXN10
ENSG00000228105.2	4.86397	-0.878188		-0.643959		-0.628462		-0.474194		-0.791107		-1.05079		-0.469072		-0.791107		0.130151		LINC01757
ENSG00000284710.1	5.19231	-0.0652816		-0.830168		0.0461289	0.988308	-0.0314847		-0.550717		-1.99084		0.0495854		-0.550717		-0.269873
ENSG00000158816.16	60.0406	-0.696767	0.704838	-1.08187	0.183462	-0.137419	0.943912	-0.512043	0.806065	-1.80505	0.0692037	-1.47847	0.116111	-0.532469	0.882789	-1.80505	0.0692037	0.537001	0.884803	VWA5B1
ENSG00000226664.1	2.58242	-0.755318		-0.727349		1.36635		1.21134		0.659492		-0.975701		-0.728821		0.659492		0.994534
ENSG00000236963.7	21.3817	-0.741904	0.733984	-1.21338	0.206491	0.0248697	0.992173	-0.418337	0.883018	-0.975392	0.43744	-1.48467	0.188839	-0.611573	0.884722	-0.975392	0.43744	0.129257	0.976029
ENSG00000226487.1	1.99338	-0.150581		-1.47429		-0.87424		-0.263843		-4.02009		-2.53829		-0.295932		-4.02009		0.0551013
ENSG00000284641.1	5.20121	-0.543092		-1.2132		-0.218564	0.933396	-1.24401		-1.73641		-5.19682		-1.60563		-1.73641		1.34915
ENSG00000284743.1	3.38297	-0.751967		-1.54263		-2.00803		-0.115275		-2.29802		-2.34292		-0.955568		-2.29802		0.773887
ENSG00000162545.6	330.439	-0.389725	0.789426	-0.361476	0.595454	-0.438676	0.680114	-2.27594	0.000527055	-0.398937	0.637853	-0.735813	0.300164	-0.290819	0.934919	-0.398937	0.637853	-1.11774	0.479986	CAMK2N1
ENSG00000090432.7	124.446	0.138405	0.927004	0.0551723	0.947434	0.407943	0.70591	-0.15104	0.946088	0.789945	0.301118	1.20513	0.0786266	-0.127819	0.979161	0.789945	0.301118	-0.632753	0.823528	MUL1
ENSG00000215520.3	10.4773	-0.262354		-0.27297		-0.151214	0.947485	0.348374		-0.465164	0.728734	-0.337699	0.772584	-0.0342788		-0.465164	0.728734	1.15569		RPS4XP4
ENSG00000183114.8	4.85796	0.852405		-0.179929		1.3298		-1.18035		-0.204819		-1.19553		-0.404539		-0.204819		1.58374		FAM43B
ENSG00000158825.6	9.16366	0.297825		-1.79788		-1.56008	0.241967	-0.546126		-1.75964	0.172196	-1.35881	0.239997	-0.477466		-1.75964	0.172196	-0.920942		CDA
ENSG00000158828.8	10.1099	0.25501		-0.449526		0.853876	0.472029	-0.0868652		-0.387422	0.755495	-0.857938	0.422785	-0.351265		-0.387422	0.755495	0.266357		PINK1
ENSG00000284005.1	0																			MIR6084
ENSG00000117242.7	15.348	0.182042	0.929056	-0.605758	0.511289	0.688138	0.608917	0.142924	0.966383	-0.519613	0.669125	-0.198226	0.855169	0.630091	0.844905	-0.519613	0.669125	0.711016		PINK1-AS
ENSG00000244038.11	714.674	0.451564	0.752358	0.0970941	0.901386	-0.684317	0.438409	0.844384	0.388284	0.4055	0.629154	0.846535	0.2264	-0.535697	0.809251	0.4055	0.629154	-0.323951	0.907372	DDOST
ENSG00000117245.13	38.4993	0.0567248	0.972888	-0.645255	0.344971	0.133361	0.929304	0.59921	0.637962	0.0819935	0.935949	-0.465726	0.552479	0.00649488	0.999462	0.0819935	0.935949	0.892806	0.68904	KIF17
ENSG00000235432.1	12.3044	-0.309307		-0.232301		-0.567007	0.766417	0.198267		-0.037158	0.982124	-0.776879	0.517448	0.651443	0.869382	-0.037158	0.982124	0.940567
ENSG00000189410.12	129.929	-0.696289	0.63982	-0.403356	0.588989	0.472436	0.684297	1.65542	0.0327174	3.82697	1.48648e-10	4.2687	7.36739e-14	-1.09521	0.433382	3.82697	1.48648e-10	1.43725	0.283606	SH2D5
ENSG00000233069.1	0.943907	-0.737895		-2.02707		-0.854612		0.262772		-3.034		0.45372		-1.94062		-3.034		-1.60274
ENSG00000127483.19	5477.26	0.46402	0.683232	0.574589	0.272296	0.352428	0.688293	0.199368	0.902991	0.724216	0.252193	1.15219	0.0429374	0.00173175	0.9995	0.724216	0.252193	0.184453	0.932005	HP1BP3
ENSG00000075151.23	3716.23	0.0330877	0.979663	0.180113	0.751552	0.692319	0.264351	0.699215	0.352565	0.590414	0.33531	1.31352	0.0131282	-0.484595	0.751217	0.590414	0.33531	0.0262005	0.990186	EIF4G3
ENSG00000251914.1	1.18879	-2.23019		-0.229588		-0.709074		-0.172066		1.40366		-2.85412		0.514475		1.40366		-2.85146		RNU7-200P
ENSG00000221808.1	0.593898	-0.435915		-0.0877529		0.298151		-1.37003		0.480753		0.376809		0.874054		0.480753		2.82267		MIR1256
ENSG00000233072.1	20.7585	-0.438685	0.840253	-0.488518	0.63598	-0.154544	0.945894	0.111081	0.975876	-1.13343	0.361402	0.296349	0.795503	-1.92874	0.24315	-1.13343	0.361402	1.11393	0.758945	RPS15AP6
ENSG00000236073.2	0.563863	-1.61594		-1.26778		-1.84367		0.33372		0.188875		-2.23987		0.763239		0.188875		-2.23721
ENSG00000235112.1	2.60685	1.33765		-0.156168		2.77928		0.112053		0.958709		-2.63367		0.514179		0.958709		1.465		HSPE1P27
ENSG00000287192.1	2.11225	-1.03224		-1.30243		0.607709		-0.320128		-2.48706		-3.84776		-0.175539		-2.48706		0.560347
ENSG00000117298.16	340.749	0.0203584	0.990442	-0.43925	0.466524	1.00746	0.12322	1.20469	0.0942537	0.648394	0.367946	2.14053	0.000153115	-0.102925	0.982914	0.648394	0.367946	0.14336	0.953157	ECE1
ENSG00000236936.1	3.22192	-0.597459		-1.39467		-1.09774		-1.3202		-1.22747		-3.34906		-1.23456		-1.22747		0.443297
ENSG00000231105.2	12.2618	0.178356		-0.482905		-0.120809	0.95548	0.286076		-0.452536	0.720364	-0.548689	0.610995	0.506753	0.894971	-0.452536	0.720364	0.898751		ECE1-AS1
ENSG00000236216.5	2.7629	-0.768616		-0.990106		-2.87955		0.221271		-2.80439		-0.801686		-0.386676		-2.80439		1.25036
ENSG00000228823.1	2.04756	-3.12241		-1.3092		0.43696		-0.0636896		-0.592463		-0.714148		0.0742407		-0.592463		0.129463
ENSG00000236009.1	4.64198	-0.0872667		-0.525902		0.305031		-0.0699218		-1.34588		-1.84875		-0.514115		-1.34588		-0.802075
ENSG00000227001.3	7.85469	0.105241		-0.147923		2.63549	0.0102464	0.318037		0.525261	0.734549	0.0810494	0.957682	0.283713		0.525261	0.734549	-1.05521
ENSG00000187952.9	2.09285	-0.821281		-1.28097		3.48783		0.496714		-0.798857		-0.805843		-0.0687676		-0.798857		1.19848
ENSG00000186543.7	4.30334	-0.650973		-2.46111		0.633007		0.0393444		-3.47251		-1.47726		-2.57336		-3.47251		0.781143
ENSG00000142794.19	139.647	0.0289701	0.979758	0.0593642	0.914452	0.701897	0.171893	0.00528135	0.996991	0.557636	0.293733	0.0865944	0.873953	0.303733	0.864273	0.557636	0.293733	-0.122341	0.9471	NBPF3
ENSG00000176378.8	0.0558234	0		0		2.0547		0		0		0		0		0.66187		0
ENSG00000162551.14	67.8866	-0.156014	0.899006	-0.373793	0.506475	0.00386531	0.998208	-0.705993	0.41297	-0.351502	0.626295	0.233848	0.712745	-0.950639	0.315829	-0.351502	0.626295	0.643891	0.752291	ALPL
ENSG00000233431.1	5.84228	-0.865021		-1.08781		-0.386418	0.881229	0.180191		-2.33461		-1.9145		-0.832871		-2.33461		0.58723
ENSG00000076864.20	43.0161	-0.11701	0.953464	-0.399475	0.640282	1.17232	0.205445	1.15929	0.292835	0.69306	0.483062	0.887149	0.301657	0.0584231	0.992178	0.69306	0.483062	0.728293	0.8401	RAP1GAP
ENSG00000090686.16	1076.38	0.357745	0.75212	0.413683	0.422501	0.397086	0.614434	0.386791	0.723578	-0.214193	0.75905	0.381207	0.503536	-0.300085	0.894116	-0.214193	0.75905	0.14089	0.944772	USP48
ENSG00000231978.2	1.59615	0.808262		-0.633479		-0.36036		0.489717		-3.2264		-3.19156		0.166455		-3.2264		-0.109224
ENSG00000187942.12	15.9806	-0.622484	0.755065	-0.454507	0.632348	-1.09863	0.391113	-0.180258	0.954607	-0.531844	0.658422	-0.884771	0.391649	-0.826623	0.770514	-0.531844	0.658422	0.40264	0.912729	LDLRAD2
ENSG00000142798.20	92.1754	-0.77395	0.69495	-1.46777	0.0850349	0.310986	0.864787	-0.0191601	0.994636	-2.38612	0.0225767	-2.04861	0.0407245	-0.861285	0.756993	-2.38612	0.0225767	0.934692	0.807247	HSPG2
ENSG00000232037.3	114.794	0.662451	0.703514	0.675237	0.40534	-0.229505	0.891184	-1.46259	0.171202	0.105246	0.931233	0.647189	0.471182	-0.499283	0.885564	0.105246	0.931233	-0.591703	0.872052	RPL21P29
ENSG00000283234.1	5.98004	-0.565127		-0.870532		0.263189	0.908143	-1.14139		-2.22735		-1.84869		-0.287762		-2.22735		0.563129
ENSG00000219073.8	7.94894	-0.3643		-0.879705		-0.0552877	0.983474	0.0301791		-2.18075	0.151383	-1.66951	0.210109	-0.165802		-2.18075	0.151383	0.400986		CELA3B
ENSG00000285959.1	0.913639	-0.640685		-0.292522		2.0891		1.93932		-1.29946		0.186479		1.64031		-1.29946		1.96966
ENSG00000273610.1	0.754537	1.94704		0.537211		1.07663		2.5242		-1.00107		-0.966228		1.36696		-1.00107		0.582348		RN7SL386P
ENSG00000201919.1	0.520775	-2.55238		-1.24243		-1.81831		-1.12233		-0.649677		-2.21452		-0.244986		-0.649677		1.04967		RNU6-1022P
ENSG00000142789.20	4.22881	-1.19123		-1.09666		-0.405441		-0.750302		-5.22059		-3.74501		-1.54401		-5.22059		0.465306		CELA3A
ENSG00000278124.1	0.920446	-1.48995		-2.06004		-2.21899		-0.894521		-3.61183		-3.57699		-1.222		-3.61183		-0.476851		RN7SL186P
ENSG00000201273.1	0.519099	-2.77593		-2.04306		-2.04187		0.547236		-0.874837		-0.0163813		-0.469563		-0.874837		-2.43541		RNU6-776P
ENSG00000228397.3	7.01696	-1.62683		0.260283		1.61057	0.26253	0.0855548		-0.243698	0.895187	0.576569		0.158128		-0.243698	0.895187	-1.35956		LINC01635
ENSG00000218510.9	12.5865	-0.697764		-1.02524		-1.21875	0.410306	-0.394383		-2.3094	0.0883978	-2.08764	0.0978671	-0.800006	0.834561	-2.3094	0.0883978	0.224404		LINC00339
ENSG00000070831.17	5447.52	0.478306	0.590231	0.52436	0.228297	0.47281	0.444353	-0.0627002	0.971801	0.643038	0.225286	0.776057	0.11088	0.671808	0.43472	0.643038	0.225286	-0.329669	0.870359	CDC42
ENSG00000285752.1	7.62982	-0.913259		-0.532611		-0.960373	0.546801	-0.0500507		-0.801276	0.539816	-1.59662	0.20178	-0.264676		-0.801276	0.539816	0.809883
ENSG00000285794.1	0
ENSG00000230068.2	5.46574	-0.336572		0.38372		1.24963	0.430222	1.28698		0.708835		1.27955		1.33195		0.708835		-0.338098
ENSG00000271428.1	1.45528	-0.384276		-0.15703		2.03813		1.01012		-1.01688		-0.941799		1.13945		-1.01688		-0.901299
ENSG00000162552.15	21.3183	0.333048	0.840303	0.638425	0.386611	0.830083	0.405957	-0.436245	0.824294	-0.141528	0.900607	1.10276	0.160039	-1.78278	0.159273	-0.141528	0.900607	0.8451	0.767937	WNT4
ENSG00000285873.1	6.83622	0.873587		-0.206271		1.25442	0.480547	-0.095473		-0.740954	0.691921	-1.77278		-0.438024		-0.740954	0.691921	1.12924		LOC105376845
ENSG00000266564.1	0.234297	1.32069		1.09178		2.79951		1.78077		0		0		0		0.661918		0		MIR4418
ENSG00000234397.3	4.59602	0.557095		0.324877		1.68768		0.513457		0.181656		0.53003		-0.508572		0.181656		-4.08912
ENSG00000279625.1	5.63348	-0.920051		-0.966074		-0.000800731	0.999849	-0.558515		0.0136515		-2.06288		0.215872		0.0136515		0.701773
ENSG00000184677.18	215.998	0.367603	0.662962	0.347964	0.386879	0.59592	0.208614	0.0560874	0.971727	0.506506	0.288704	0.686766	0.112092	0.254163	0.881181	0.506506	0.288704	0.476176	0.754931	ZBTB40
ENSG00000237200.1	2.83209	0.0205793		-0.71787		0.312826		0.276665		-1.52131		-1.59142		-0.222874		-1.52131		-0.00636927
ENSG00000070886.12	18.1527	0.684885	0.637394	-0.149586	0.86256	1.09234	0.185391	0.521472	0.735683	-0.199095	0.855478	0.0837878	0.92827	-0.256629	0.957842	-0.199095	0.855478	1.0548	0.597514	EPHA8
ENSG00000276835.2	0.801288	-2.51247		-1.20252		0.74647		0.593124		-2.20945		-2.17461		-2.74321		-2.20945		2.02775		MIR6127
ENSG00000173372.17	4.49071	-1.29271		-1.57286		0.065132		-0.443736		-5.32719		-3.8523		-2.74447		-5.32719		0.453418		C1QA
ENSG00000159189.12	3.52111	-2.34455		-1.30149		-0.461555		-0.569893		-1.62845		-5.11047		-0.845289		-1.62845		-0.570815		C1QC
ENSG00000173369.17	4.73354	-0.473223		-1.0869		0.858679		1.02103		0.150493		-0.0738715		0.271941		0.150493		-0.706024		C1QB
ENSG00000133216.17	225.568	0.512104	0.628611	0.161393	0.78385	-0.173356	0.86864	0.194006	0.902632	0.722575	0.236826	1.18955	0.0294812	-0.449282	0.794357	0.722575	0.236826	0.2359	0.913169	EPHB2
ENSG00000265422.1	2.61622	-0.890708		-0.895521		0.590443		0.171553		-1.49994		-3.99039		-0.185972		-1.49994		0.461667		MIR4684
ENSG00000225952.1	2.50148	-0.246285		-0.414743		0.518574		-0.872752		-2.55206		-4.00782		-1.13651		-2.55206		0.344602
ENSG00000264014.1	0.0554055	0		0		0		0		0		0		0		0.661857		2.37943		MIR4253
ENSG00000215906.8	9.80605	-0.680909		-0.867493		0.836493	0.648299	-0.420055		-1.70164	0.279513	-2.43005	0.122498	-0.736736		-1.70164	0.279513	0.773139		LACTBL1
ENSG00000227868.6	29.5384	-0.802297	0.708669	-1.05045	0.281323	-2.57001	0.0154495	-0.419288	0.883018	-1.64069	0.168719	-1.5231	0.169288	-0.788083	0.824334	-1.64069	0.168719	0.0507736	0.990186	TEX46
ENSG00000004487.17	1396.57	0.4504	0.671589	0.466802	0.353568	0.285644	0.744691	0.266898	0.839745	0.683733	0.252343	0.954185	0.0782708	-0.133122	0.972938	0.683733	0.252343	0.0967352	0.964201	KDM1A
ENSG00000240553.1	0.541727	0		1.09183		3.37712		2.83459		4.26179		0		1.42482		4.26179		2.2674
ENSG00000263793.1	0.49981	-1.2072		-1.17889		-2.20403		-2.91041		-2.63507		-2.60023		-1.39262		-2.63507		0.371028		MIR3115
ENSG00000266802.1	0.734231	0.68257		0.0751268		0.362283		0.818063		-1.81044		-0.324203		0.199041		-1.81044		-0.242427
ENSG00000169641.13	1329.42	0.0807622	0.959814	-0.0626021	0.941185	0.644444	0.486697	1.14998	0.17847	-0.058259	0.954167	-0.390636	0.599962	0.117122	0.982897	-0.058259	0.954167	0.246209	0.928099	LUZP1
ENSG00000229010.1	3.96682	-0.406002		-1.67871		-0.155667		-0.955842		-3.4214		-1.09649		-0.800162		-3.4214		0.874655
ENSG00000206935.1	2.63264	-0.240486		-1.60774		-0.275857		-0.0633596		-2.87437		-2.86432		-1.1729		-2.87437		0.557542		RNU6-514P
ENSG00000252578.1	0.733594	1.66507		-1.14614		2.23547		0.131875		-0.998921		2.04229		-0.230579		-0.998921		1.68093		RNU6-135P
ENSG00000179546.5	25.3153	-0.310802	0.890326	-0.359331	0.75101	-0.666003	0.699677	-0.559677	0.829831	-1.76697	0.156499	-1.88263	0.108156	-0.504854	0.922591	-1.76697	0.156499	0.396852	0.925232	HTR1D
ENSG00000215381.3	3.44194	0.0613756		-0.496912		-1.42005		-2.40516		-1.13019		-0.285247		-0.379343		-1.13019		0.241971
ENSG00000261326.4	48.1009	-1.50441	0.0617586	-0.889123	0.166176	0.30036	0.809591	1.00442	0.270194	-0.506026	0.557771	0.02463	0.978771	-0.968235	0.47322	-0.506026	0.557771	-0.930734	0.68733
ENSG00000284726.1	3.2281	-0.210324		-0.548825		-0.307558		0.702186		-1.14158		-1.21138		0.581999		-1.14158		-1.8083
ENSG00000125944.21	4106.64	-0.415229	0.739366	-0.0965991	0.886341	0.944647	0.134232	0.0438906	0.983161	-0.153049	0.850674	0.3798	0.550082	-0.770132	0.516887	-0.153049	0.850674	-0.448961	0.860471	HNRNPR
ENSG00000125945.15	126.016	0.74377	0.537098	0.897328	0.140762	0.0300834	0.985565	0.479773	0.732511	1.01503	0.175359	1.52885	0.0236919	0.86997	0.519994	1.01503	0.175359	0.47918	0.870103	ZNF436
ENSG00000249087.7	22.3237	-0.38124	0.826619	-0.800563	0.30268	-0.165745	0.923339	-0.611314	0.714471	-1.01661	0.295887	-1.69826	0.0646403	-1.80446	0.122319	-1.01661	0.295887	-1.1583	0.659163	ZNF436-AS1
ENSG00000201405.1	0
ENSG00000271420.1	4.00351	-0.745036		-1.07138		-2.13312		-1.83837		-1.45481		-1.51922		-1.6303		-1.45481		-0.173691
ENSG00000204219.11	29.401	-0.921731	0.35414	-1.52786	0.00589524	-0.727036	0.402345	-0.868542	0.359023	-1.79377	0.0174044	-0.868269	0.216699	-0.948771	0.431113	-1.79377	0.0174044	-0.770322	0.751726	TCEA3
ENSG00000232482.2	2.51984	-1.40874		-1.60708		0.193075		-0.0186461		-1.7606		-2.84398		-0.337845		-1.7606		-0.129015
ENSG00000088280.19	187.144	0.622647	0.524659	0.366995	0.499414	-0.125359	0.913376	0.554197	0.549668	-0.148156	0.846474	-0.0149146	0.984088	0.0870133	0.983775	-0.148156	0.846474	0.297084	0.8982	ASAP3
ENSG00000007968.7	138.447	-0.605707	0.655665	-0.590687	0.360808	-2.31192	0.000113403	0.434367	0.770097	-1.35982	0.0678427	-0.966441	0.173311	-0.10549	0.983844	-1.35982	0.0678427	0.709992	0.78467	E2F2
ENSG00000235052.1	21.6268	-0.198077	0.941447	-0.0409892	0.979148	-0.529961	0.806477	0.524464	0.867587	-0.218316	0.895606	0.792888	0.529325	-0.801338	0.861566	-0.218316	0.895606	-0.624994	0.901594
ENSG00000117318.9	1273.73	-0.953155	0.316649	-0.994388	0.086779	0.440457	0.659413	-1.08218	0.186519	-1.3497	0.0557335	-0.278437	0.701382	-1.68401	0.0281365	-1.3497	0.0557335	-0.767116	0.738005	ID3
ENSG00000285802.1	13.3312	-0.253082		-0.532054	0.593369	-0.637257	0.69931	-0.692593		-1.26837	0.296412	-2.11825	0.0768311	-0.496275	0.9156	-1.26837	0.296412	0.126462
ENSG00000197880.9	25.8623	-0.352236	0.877524	-0.625569	0.558257	-1.57296	0.219535	-0.224094	0.95032	-1.39262	0.269871	-1.77577	0.129826	-0.468839	0.931944	-1.39262	0.269871	0.389181	0.926826	MDS2
ENSG00000229239.2	8.59039	-1.00475		-1.24631		-0.852474	0.661578	-0.73411		-2.00308	0.191745	-1.40971	0.299894	-0.673754		-2.00308	0.191745	0.233248
ENSG00000142676.14	8890.57	0.278757	0.814358	0.0560714	0.933121	0.0263447	0.984176	-0.781445	0.293605	-0.450841	0.493992	0.243277	0.688805	-0.654764	0.594676	-0.450841	0.493992	-0.341118	0.883881	RPL11
ENSG00000236810.6	20.6712	-0.733943	0.558564	-0.704711	0.271681	-0.98437	0.242558	-0.70285	0.542339	-1.24677	0.122355	-1.62168	0.0369441	-1.33552	0.196116	-1.24677	0.122355	-0.7494	0.783205	ELOA-AS1
ENSG00000011007.12	1381.35	0.734749	0.535339	1.03139	0.0781776	0.527733	0.581716	1.01203	0.242609	1.62078	0.0197815	1.84381	0.00430428	0.55999	0.782798	1.62078	0.0197815	0.413527	0.883171	ELOA
ENSG00000057757.10	948.086	0.777229	0.395053	1.00501	0.0472796	0.516178	0.527331	0.421569	0.728173	1.2099	0.0551007	1.21026	0.0425641	0.255768	0.931944	1.2099	0.0551007	0.167242	0.940202	PITHD1
ENSG00000011009.11	93.2138	-0.0927726	0.960653	0.168535	0.85015	1.87069	0.00979105	1.44152	0.1268	1.32103	0.128536	2.09304	0.00672796	0.232857	0.966937	1.32103	0.128536	0.103191	0.975821	LYPLA2
ENSG00000117308.15	255.045	1.18074	0.14882	1.20106	0.0336481	1.365	0.032557	1.12085	0.172144	1.54104	0.0279626	2.07395	0.000882824	-0.122159	0.981109	1.54104	0.0279626	-0.199879	0.93817	GALE
ENSG00000117305.15	207.163	0.326133	0.800235	0.146955	0.823584	0.057825	0.965943	0.652043	0.491876	0.83529	0.211844	0.666444	0.284699	0.629641	0.670577	0.83529	0.211844	-0.222119	0.926826	HMGCL
ENSG00000179163.12	1044.16	0.919235	0.440886	1.10172	0.0917846	0.0639788	0.969322	-0.0471866	0.985776	1.4405	0.0693866	1.76986	0.0160915	-0.154732	0.976784	1.4405	0.0693866	-0.100338	0.973646	FUCA1
ENSG00000188822.8	30.3179	-0.451691	0.845699	-0.770786	0.470226	-0.345572	0.870434	0.112	0.976917	-1.76346	0.168217	-1.71867	0.149232	-0.0414297	0.994963	-1.76346	0.168217	0.841015	0.857972	CNR2
ENSG00000229106.1	3.69045	0.283142		0.167872		1.18767		0.377713		-0.970716		-0.158755		-0.339126		-0.970716		0.913503
ENSG00000232557.3	1.11073	1.04733		1.12345		1.87927		-0.445109		-0.195429		-0.110945		-0.798998		-0.195429		2.09579
ENSG00000264926.1	0.737427	0.399863		0.0790737		-0.533554		0.358896		-1.92639		-0.439444		0.828098		-1.92639		-0.350376		MIR378F
ENSG00000230228.2	29.5394	-0.13527	0.929321	-0.136675	0.85601	0.457026	0.659413	-0.382462	0.814994	0.0599735	0.95187	0.499801	0.481557	-0.559918	0.798212	0.0599735	0.95187	-0.270913	0.921437	H3P1
ENSG00000189266.13	1573.51	0.0619566	0.96435	0.00201396	0.998376	0.683355	0.353363	-0.982256	0.18955	-0.200295	0.801032	0.119131	0.861964	0.0079599	0.998561	-0.200295	0.801032	-1.07187	0.394726	PNRC2
ENSG00000188529.15	3605.97	0.24544	0.856329	0.654205	0.273636	0.479088	0.610303	-0.521224	0.667298	0.554549	0.465662	0.438533	0.520999	0.0794052	0.986518	0.554549	0.465662	-0.0882669	0.972959	SRSF10
ENSG00000215905.4	10.2609	2.18034		1.82814		0.163603	0.961582	-0.148209		1.4877	0.36888	0.0992329	0.957428	1.25268		1.4877	0.36888	-0.539189
ENSG00000225315.2	4.18141	-0.381116		-1.0634		-0.605751		0.591297		-0.927719		-0.325725		0.0416852		-0.927719		0.917857
ENSG00000142661.19	61.6634	-0.632516	0.73895	-0.975716	0.244764	-0.515841	0.727244	-0.148402	0.963941	-1.94653	0.0528664	-1.87099	0.0494151	-0.450128	0.915353	-1.94653	0.0528664	0.527435	0.888983	MYOM3
ENSG00000230703.1	1.45789	-0.658371		-2.23054		-2.76974		-1.5193		-4.16258		-4.12774		-1.72153		-4.16258		0.373731
ENSG00000142677.4	16.7724	-0.762045	0.737876	-1.18259	0.240754	-0.709742	0.680702	-0.42228	0.887254	-1.78828	0.162813	-2.42131	0.0524694	-0.564503	0.907317	-1.78828	0.162813	0.467302	0.91196	IL22RA1
ENSG00000185436.12	66.8885	-1.2084	0.247953	-0.931231	0.181301	-0.224375	0.879805	-0.50581	0.760804	-1.05586	0.226117	-0.778454	0.33447	-0.96238	0.549624	-1.05586	0.226117	0.816447	0.775769	IFNLR1
ENSG00000230023.2	10.7064	-0.813713		-0.55898		-0.870158	0.529905	-1.11294		-1.5355	0.187047	-1.19192	0.255176	-0.12905		-1.5355	0.187047	-0.199121		LINC02800
ENSG00000232298.2	3.0043	0.115494		-0.530738		1.01221		1.17637		0.314483		0.979787		1.43116		0.314483		1.38911
ENSG00000158055.16	84.3842	-0.885446	0.505148	-0.526257	0.478772	0.214879	0.884808	-0.589446	0.696356	-1.01149	0.248275	-0.524218	0.523605	-1.04758	0.4719	-1.01149	0.248275	-0.0667622	0.982512	GRHL3
ENSG00000001460.18	73.7179	-0.163515	0.888137	-0.0467305	0.944715	0.283219	0.759165	-0.289102	0.828959	-0.166326	0.821953	0.268019	0.652203	-0.158561	0.966937	-0.166326	0.821953	-0.0686806	0.976029	STPG1
ENSG00000001461.17	260.286	-0.181385	0.854926	-0.1099	0.831968	0.00677615	0.995486	0.140354	0.922498	0.601767	0.252831	1.28818	0.00427969	-0.702167	0.395263	0.601767	0.252831	0.234455	0.902567	NIPAL3
ENSG00000286061.1	5.2993	-0.897238		-0.515232		0.452344	0.830135	0.0976773		-1.02803		0.111027		-0.515868		-1.02803		-0.027282		RCAN3AS
ENSG00000117602.13	556.22	-0.450769	0.748463	0.00590933	0.994323	-0.0633327	0.965875	-0.765194	0.450398	0.0541592	0.955633	0.165253	0.826437	-0.0642449	0.987887	0.0541592	0.955633	-0.62573	0.818324	RCAN3
ENSG00000264443.1	1.71287	1.01223		-1.51253		-0.412579		-1.96895		-0.832927		1.36823		-1.19164		-0.832927		0.472987
ENSG00000184454.7	89.6718	-1.31043	0.221333	-1.01438	0.158714	-0.455967	0.72726	2.12969	0.00450309	1.98376	0.010407	3.79325	1.02856e-09	-0.890657	0.631623	1.98376	0.010407	0.59365	0.858296	NCMAP
ENSG00000227312.2	2.88523	0.358963		2.9335		4.63136		5.48393		3.36026		1.17385		3.43092		3.36026		3.84496		RPL26P8
ENSG00000239106.1	1.33225	0.86926		0.552934		-1.25296		0.524863		-2.6458		-1.16294		0.554795		-2.6458		-0.0297889
ENSG00000133226.17	5287.99	0.361521	0.791745	0.465001	0.453418	0.326938	0.762324	0.340938	0.826769	0.168769	0.847122	0.154319	0.833786	0.159039	0.972938	0.168769	0.847122	-0.122679	0.961776	SRRM1
ENSG00000284699.1	5.1201	-0.185316		-1.46418		-1.27402	0.524865	-0.339787		-3.00712		-2.46283		-0.96324		-3.00712		-0.142328
ENSG00000169504.15	3177.96	0.144708	0.928114	0.357291	0.619653	1.23079	0.091686	-1.28538	0.134084	0.193593	0.841397	0.389683	0.613822	-0.154184	0.976494	0.193593	0.841397	-1.13765	0.508154	CLIC4
ENSG00000238482.1	1.70593	-0.0326392		0.802703		1.16913		-0.0522981		-1.29563		-0.309432		0.0320399		-1.29563		0.629053		RNU6-1208P
ENSG00000020633.19	35.531	0.430889	0.821097	1.09038	0.176651	0.57312	0.687415	1.31067	0.257856	0.967734	0.34562	0.367555	0.714706	0.36959	0.937659	0.967734	0.34562	0.736179	0.852153	RUNX3
ENSG00000278034.1	0																			MIR6731
ENSG00000229162.1	1.6884	-0.562384		-1.25371		-0.193727		-2.91351		-4.05532		-4.02048		-1.38557		-4.05532		-0.187922
ENSG00000261025.1	12.0763	-0.656819		-0.899989		0.680477	0.740287	-0.461521		-0.71148	0.661382	-0.933234	0.503989	-0.355413	0.967432	-0.71148	0.661382	0.949932
ENSG00000264371.1	4.72149	-0.666716		-0.492844		-2.63018		-0.145412		-2.41736		-1.79011		-0.551343		-2.41736		1.81231		MIR4425
ENSG00000285823.1	3.36285	-1.81798		-1.38118		-0.0358484		-0.779625		-3.55141		-4.91674		-1.56232		-3.55141		0.446295		LINC02793
ENSG00000233755.1	8.04683	-0.252845		-0.664744		-0.573172	0.789646	-0.448884		-1.06509	0.480662	-1.00192	0.453794	0.237485		-1.06509	0.480662	-0.656879
ENSG00000233419.3	4.29803	-0.28646		-0.112051		-1.08		0.799949		-2.14346		-1.52311		0.502332		-2.14346		0.500543
ENSG00000231953.2	10.8013	-1.11852		-0.410046		-0.737923	0.589906	-0.189272		-0.425135	0.709663	-1.26595	0.21312	0.197208		-0.425135	0.709663	-0.270697
ENSG00000117614.10	2758.99	0.775089	0.463135	1.08167	0.0495674	0.105883	0.937652	0.341033	0.825087	1.13681	0.101776	1.40002	0.0296601	0.697974	0.649336	1.13681	0.101776	-0.0845549	0.974787	SYF2
ENSG00000284602.1	13.167	-0.0248319		0.0396701	0.973994	1.47557	0.124881	0.201861		0.107664	0.937651	-0.126773	0.912663	0.312048	0.956076	0.107664	0.937651	0.614936
ENSG00000284657.1	8.61506	-0.831849		-0.70618		-0.703903	0.70876	-0.334386		-1.3282	0.343078	-1.5742	0.223851	-1.06733		-1.3282	0.343078	0.210601
ENSG00000117616.18	2105.29	-0.220362	0.873516	0.560891	0.364524	0.04481	0.975141	0.91072	0.299799	1.13812	0.107709	1.18649	0.0745533	0.81536	0.546062	1.13812	0.107709	-0.0335808	0.989805	RSRP1
ENSG00000272432.1	4.51662	-0.494569		-0.692722		-0.131687		-0.213865		-0.996123		-1.54546		-0.30841		-0.996123		-1.15113
ENSG00000261349.1	0.753433	-2.04998		-2.47125		-1.22473		-1.43654		-3.47817		-0.980304		-1.52051		-3.47817		-3.44067
ENSG00000187010.21	24.203	0.0127172	0.995287	0.245493	0.748835	0.312622	0.811529	0.194349	0.931464	-0.0725338	0.946054	-0.763357	0.34844	-0.521509	0.845854	-0.0725338	0.946054	-0.153688	0.957992	RHD
ENSG00000224183.1	24.7424	0.610081	0.750159	0.852532	0.316772	-2.66623	0.0188108	-3.03179	0.0155347	1.08852	0.28551	0.830013	0.381686	0.387605	0.934502	1.08852	0.28551	-2.01948	0.352832
ENSG00000259984.1	0.351702	-0.60287		0.707072		2.46945		-0.575187		1.84166		-0.265014		0.438051		1.84166		-0.262355
ENSG00000183726.11	2574.83	0.271783	0.847367	0.335931	0.617456	0.678761	0.432972	0.027145	0.989716	0.573702	0.469242	0.928757	0.178296	0.397406	0.883255	0.573702	0.469242	-0.915274	0.637143	TMEM50A
ENSG00000188672.19	40.2187	1.76054	0.0401155	2.18047	0.000494716	0.749463	0.52139	-0.415102	0.853367	2.27082	0.00454947	1.06911	0.20914	0.979905	0.580007	2.27082	0.00454947	0.962166	0.738642	RHCE
ENSG00000238084.4	22.295	0.909963	0.614009	0.723885	0.426944	-2.16485	0.079179	-1.58002	0.264495	1.4921	0.144458	1.40456	0.1443	0.864629	0.741152	1.4921	0.144458	-1.00318	0.812316
ENSG00000204178.11	569.116	1.33248	0.0284769	0.999465	0.0473043	0.994379	0.0994535	0.728417	0.39097	0.887339	0.171316	1.08631	0.0690094	0.520915	0.759546	0.887339	0.171316	0.349048	0.888192	MACO1
ENSG00000157978.12	197.963	0.353804	0.795138	0.0685131	0.928424	-0.307523	0.78031	0.744144	0.436982	0.815197	0.254611	0.760318	0.247789	0.687697	0.653442	0.815197	0.254611	0.1974	0.93449	LDLRAP1
ENSG00000225643.1	5.2488	0.249243		0.451213		0.125961	0.967011	0.238791		0.470176		-0.00508159		-0.936022		0.470176		0.677639
ENSG00000117643.15	150.594	1.00106	0.0222744	0.897615	0.0113242	1.07894	0.00536131	-0.0374847	0.980332	0.589015	0.22605	0.419837	0.358042	0.104132	0.974208	0.589015	0.22605	0.673164	0.53042	MAN1C1
ENSG00000233478.1	10.6833	-1.01373		-1.33241		-1.19952	0.415577	-0.380618		-2.51127	0.0672189	-1.63232	0.176767	-1.96428		-2.51127	0.0672189	-0.164296
ENSG00000162430.18	242.703	0.504598	0.658653	0.216921	0.717431	-0.326082	0.729432	0.174334	0.920502	1.0003	0.10697	0.98853	0.0908732	-0.431983	0.826089	1.0003	0.10697	-0.61475	0.778123	SELENON
ENSG00000255054.3	0
ENSG00000228172.5	14.9488	0.121816	0.959944	0.00295028	0.998752	0.343287	0.865788	1.191	0.434341	0.870224	0.47723	1.41205	0.17731	-0.157402	0.984341	0.870224	0.47723	-0.327589
ENSG00000117640.18	504.465	1.30831	0.207096	1.36421	0.0455801	0.272845	0.855179	0.0952873	0.974151	1.33398	0.124711	1.8781	0.0178758	0.544528	0.854639	1.33398	0.124711	0.209926	0.94464	MTFR1L
ENSG00000272478.1	0
ENSG00000127423.11	103.317	-0.339647	0.812533	-0.614115	0.333031	0.345974	0.758316	-1.1965	0.14666	-1.09102	0.146244	-0.354744	0.627114	-1.09796	0.315345	-1.09102	0.146244	0.207534	0.93404	AUNIP
ENSG00000236528.1	2.21597	0.0942044		0.874225		-0.610132		0.933823		0.340325		1.1813		0.862933		0.340325		1.3505
ENSG00000182749.6	66.8113	-0.480753	0.776487	-0.636829	0.408098	0.181418	0.911887	1.87313	0.0243165	-0.209366	0.848537	0.492551	0.562619	-0.349704	0.931944	-0.209366	0.848537	0.820595	0.789674	PAQR7
ENSG00000207302.1	0.914207	-4.34628		-3.03633		-1.3912		-1.41999		-4.04326		-2.57138		-3.2724		-4.04326		-1.36972
ENSG00000117632.23	6007.19	0.325095	0.829075	0.165181	0.832585	0.250005	0.848924	-1.94456	0.00664574	-0.709018	0.389533	-0.935102	0.201624	-0.318049	0.928215	-0.709018	0.389533	-0.603892	0.847152	STMN1
ENSG00000229786.1	2.55778	-1.913		-2.19978		-1.73902		-1.802		-2.43269		-2.49179		-1.37285		-2.43269		0.0744914
ENSG00000223624.1	1.88191	-0.106501		-1.23716		-0.562075		-2.74093		-2.4399		-0.894636		-1.47509		-2.4399		0.554704
ENSG00000283938.1	0.0703845	-0.602783		-0.446984		0.131273		-0.5751		-0.299764		-0.264927		1.23616		-0.299764		-0.262267		MIR3917
ENSG00000158006.14	221.082	0.144799	0.89408	0.0454791	0.942203	-0.106546	0.919334	1.19063	0.0270105	0.592943	0.30303	0.717133	0.16956	0.509284	0.697311	0.592943	0.30303	-0.637613	0.712549	PAFAH2
ENSG00000207237.1	0.48348	1.89704		0.130064		0.13125		3.10363		1.07005		1.17122		1.64234		1.07005		-0.262298		RNU6-110P
ENSG00000252190.1	0.756971	-0.389205		-0.618119		3.46521		-1.32332		-1.04798		0.439905		0.149425		-1.04798		-1.01048
ENSG00000252691.1	0.970236	2.02504		0.707149		4.34493		-0.57513		2.1553		-0.26495		0.472717		2.1553		1.12554
ENSG00000158008.10	36.2214	-1.28202	0.31012	-1.73007	0.0189755	-0.620097	0.637766	0.334504	0.887322	-0.9121	0.373274	-0.532779	0.569443	-1.33966	0.374852	-0.9121	0.373274	0.325548	0.924764	EXTL1
ENSG00000158014.15	15.2494	-1.16225	0.510599	-1.77887	0.0464075	-0.532923	0.755235	-0.0457591	0.988654	-1.0838	0.367999	-2.29067	0.0503676	-1.0798	0.66353	-1.0838	0.367999	0.665086		SLC30A2
ENSG00000284309.1	4.17482	0.249137		-0.275553		2.02269		0.869107		0.159804		0.0839367		0.131913		0.159804		1.54648
ENSG00000158022.7	33.296	-0.345194	0.840253	-0.451098	0.572793	0.131551	0.939285	-0.575173	0.731901	-0.743528	0.446142	-1.10207	0.205588	0.0388169	0.994312	-0.743528	0.446142	0.169277	0.956929	TRIM63
ENSG00000175087.10	319.801	0.0081415	0.996388	0.473861	0.436649	0.450609	0.633576	-0.413633	0.767704	0.433754	0.573314	0.381419	0.574844	0.480826	0.822298	0.433754	0.573314	-0.0107226	0.997565	PDIK1L
ENSG00000197245.6	25.1147	1.11054	0.400589	0.82792	0.307547	1.13771	0.261324	2.64966	0.000535175	1.65784	0.0633558	2.93027	5.90309e-05	0.907698	0.658255	1.65784	0.0633558	0.500729	0.892775	FAM110D
ENSG00000282872.2	5.22045	-0.291546		-0.759052		0.206501	0.951303	0.523186		-1.88032		-3.57562		-1.19188		-1.88032		0.572879		C1orf232
ENSG00000236782.7	5.1093	-0.537776		-0.863093		-0.439212	0.893174	-0.244827		-2.78831		-2.30506		-1.15132		-2.78831		-0.114649
ENSG00000142684.9	0																			ZNF593
ENSG00000142675.18	40.258	-0.87238	0.534988	-0.8884	0.218664	-0.69088	0.540138	1.04359	0.315428	0.0824847	0.941047	0.324973	0.703633	-0.531814	0.855355	0.0824847	0.941047	0.164421	0.956929	CNKSR1
ENSG00000188782.9	10.7785	-0.779022		-1.59758		0.17321	0.930469	-0.0908165		-4.96626	0.0225767	-1.44869	0.184242	-1.23219		-4.96626	0.0225767	0.328929		CATSPER4
ENSG00000236155.6	34.3395	-0.795481	0.619296	-1.00671	0.182064	-1.52611	0.088615	0.458238	0.810389	-1.24501	0.191393	-1.1937	0.176213	-0.149334	0.980872	-1.24501	0.191393	0.0253884	0.995317	ZPLD2P
ENSG00000278572.1	11.9642	0.474435		-0.140403		0.945067	0.426954	0.209841		-0.246569	0.852245	-0.310839	0.77872	-0.0242729	0.996624	-0.246569	0.852245	-0.217778
ENSG00000130695.16	205.312	0.675557	0.401122	0.736175	0.109255	0.342594	0.669871	0.236896	0.861974	0.756007	0.188359	1.21496	0.0179033	0.0328281	0.993171	0.756007	0.188359	0.663152	0.686254	CEP85
ENSG00000270733.1	5.03046	0.142833		-0.181817		-0.891063		0.621208		0.258566		-0.568783		0.0125331		0.258566		0.913135		MRPS6P1
ENSG00000142669.15	97.6681	1.14403	0.561455	0.832267	0.424997	-3.4171	0.00117022	0.858514	0.680371	0.446109	0.752371	-0.475458	0.693114	0.70127	0.865729	0.446109	0.752371	-1.54138	0.635393	SH3BGRL3
ENSG00000158062.20	43.6613	0.0209997	0.991434	-0.619436	0.372318	-0.185702	0.899745	0.518867	0.719567	-0.41002	0.655672	-1.02364	0.190951	-0.14739	0.977274	-0.41002	0.655672	0.461006	0.8809	UBXN11
ENSG00000169442.9	37.3886	-1.36478	0.28749	-0.726683	0.397448	-0.647618	0.63237	-1.70873	0.118776	-1.31648	0.199172	-0.899556	0.34349	-0.401061	0.928215	-1.31648	0.199172	-2.0668	0.203029	CD52
ENSG00000176092.17	59.9921	-0.301134	0.848117	-1.11171	0.0966999	0.263318	0.849141	-0.106793	0.969449	-1.08696	0.203663	-1.17188	0.139687	-0.713073	0.726793	-1.08696	0.203663	0.480629	0.878802	CRYBG2
ENSG00000225854.2	2.56404	-0.510732		-1.088		1.32182		-0.452613		-1.25043		0.218898		0.0182681		-1.25043		1.4694		RPL34P4
ENSG00000176083.18	7.9183	-0.336771		-1.35416		0.0347452	0.990862	0.41201		-1.49798	0.363773	-1.65627	0.271282	-0.0988624		-1.49798	0.363773	0.139406		ZNF683
ENSG00000131914.11	772.126	0.324989	0.836522	-0.987896	0.139555	0.396003	0.748317	-4.83475	1.61794e-14	-2.56889	0.000311942	-2.09429	0.00374271	-2.46506	0.00150477	-2.56889	0.000311942	-0.670563	0.829286	LIN28A
ENSG00000117682.17	127.706	0.587973	0.489215	0.371842	0.443392	0.687466	0.232686	1.09716	0.0453628	0.374263	0.538742	0.532935	0.309101	0.383861	0.81968	0.374263	0.538742	0.0967944	0.962046	DHDDS
ENSG00000223583.1	20.0429	0.770105	0.619296	0.169861	0.852827	1.71925	0.0217839	-0.575861	0.760769	0.30324	0.780337	1.11979	0.174134	-0.230144	0.969226	0.30324	0.780337	0.355115	0.914055	RPL17P9
ENSG00000225891.2	67.6211	-0.765289	0.637893	-0.558441	0.486018	-3.40674	1.60359e-05	0.259288	0.917196	-0.940963	0.325877	-1.17286	0.177562	-0.146021	0.981541	-0.940963	0.325877	0.953254	0.738005
ENSG00000198830.11	3787.98	0.538431	0.720678	0.500039	0.477378	-0.902792	0.293122	-0.851584	0.437484	0.169265	0.865928	0.554458	0.471182	-0.254525	0.95196	0.169265	0.865928	-0.3792	0.899811	HMGN2
ENSG00000224129.1	7.37736	0.021573		-0.594994		-1.92232	0.234721	0.230893		-0.545963	0.710553	-0.402476	0.753711	0.381586		-0.545963	0.710553	0.248749
ENSG00000117676.14	204.531	0.0961088	0.950453	-0.284161	0.671781	-0.537544	0.565661	0.044046	0.984851	0.203201	0.814643	0.121818	0.871136	0.215693	0.95836	0.203201	0.814643	-1.10693	0.459811	RPS6KA1
ENSG00000238705.1	0																			MIR1976
ENSG00000243905.3	1.266	0.221972		0.0206595		0.98411		-1.34268		1.75046		-2.44886		0.486506		1.75046		-2.4462		RN7SL679P
ENSG00000252802.1	1.09767	0.502424		-0.431289		1.21414		-0.743777		1.77955		-0.470078		0.763207		1.77955		0.687799
ENSG00000252429.2	1.79588	-1.00555		-0.710676		-0.360923		-0.284707		-3.8409		-1.37443		-1.70943		-3.8409		0.293854
ENSG00000229247.2	1.01874	-0.376016		-1.1095		-1.61223		-1.79972		-1.49331		0.0632776		-1.0803		-1.49331		0.388277
ENSG00000238316.1	0.536604	2.30696		2.55761		2.71931		2.69851		0		3.16064		1.42261		0.661958		2.07901
ENSG00000235069.2	0.880961	-1.71334		-1.39368		-1.1257		-0.588954		-3.30596		-0.812481		-3.83972		-3.30596		-0.821157
ENSG00000260063.1	11.4901	-0.548664		-0.237685		0.307235	0.854848	-0.0132651		-0.345945	0.772669	-0.242561	0.814862	-0.562475	0.871829	-0.345945	0.772669	-0.156371		LOC101928728
ENSG00000117713.20	3040.15	0.286331	0.780989	0.403813	0.382259	0.742278	0.154775	-0.312291	0.769238	0.503343	0.370464	0.849422	0.0864988	-0.00512473	0.999392	0.503343	0.370464	-0.491917	0.798979	ARID1A
ENSG00000060642.11	141.809	0.489205	0.723799	0.61376	0.329574	1.08561	0.121111	-0.0226216	0.991482	0.4224	0.607032	0.64303	0.355956	-0.346411	0.910014	0.4224	0.607032	0.404618	0.884992	PIGV
ENSG00000241188.3	1.0332	0.358978		0.130065		2.66053		-0.575138		2.96926		2.17781		1.19586		2.96926		4.37041		RN7SL165P
ENSG00000287810.1	0.0632365	0		0		2.05467		0		0		0		1.39975		0.661847		0
ENSG00000204160.12	126.456	-0.270242	0.808922	-0.392954	0.434982	0.299051	0.723605	0.506562	0.560462	0.0296775	0.970846	-0.106671	0.858688	-0.15019	0.967007	0.0296775	0.970846	-0.437616	0.851875	ZDHHC18
ENSG00000175793.12	37.2812	-2.53916	0.0541212	-2.10426	0.0381423	-0.127054	0.960985	-0.486903	0.878676	-2.40189	0.0669291	-2.2782	0.0664759	-1.07271	0.749757	-2.40189	0.0669291	-1.97438	0.478804	SFN
ENSG00000142751.15	144.406	0.40139	0.700386	0.289593	0.564646	-0.569806	0.390687	1.05513	0.0618038	0.507327	0.389308	1.04242	0.0406512	0.167442	0.958807	0.507327	0.389308	-0.046569	0.981733	GPN2
ENSG00000226698.1	0
ENSG00000198746.13	46.8618	0.338286	0.815227	-0.269973	0.70543	-0.592219	0.558397	1.27782	0.100171	0.1709	0.855007	-0.105695	0.895552	-0.45201	0.862417	0.1709	0.855007	-0.324833	0.907732	GPATCH3
ENSG00000090273.14	1141.31	0.525463	0.733745	0.570757	0.421309	-0.554914	0.608142	0.735758	0.549831	0.516734	0.563324	0.243966	0.769682	0.874645	0.594136	0.516734	0.563324	-0.786148	0.777883	NUDC
ENSG00000131910.5	4.88579	-1.45411		-3.16021		-0.97594		-1.53105		-3.01463		-4.42913		-2.2549		-3.01463		0.127314		NR0B2
ENSG00000175707.9	48.0601	-0.96163	0.476058	-0.435935	0.583166	0.461256	0.718202	-0.812147	0.545373	-0.129176	0.909315	0.112285	0.90431	-1.7592	0.10561	-0.129176	0.909315	-0.633433	0.857307	KDF1
ENSG00000172746.6	6.36619	-0.291085		-0.660878		0.16219	0.947068	-0.632261		-1.31775		-0.912498		-0.603077		-1.31775		0.124932
ENSG00000224064.1	4.17671	0.17272		-0.209991		0.910823		-1.38353		-0.606643		0.170049		1.00281		-0.606643		1.219		RPL32P6
ENSG00000225294.1	60.5253	0.529133	0.731213	0.433119	0.553709	-1.61314	0.0377315	-1.16127	0.244175	0.423763	0.645277	0.849672	0.264666	-0.335343	0.927508	0.423763	0.645277	-0.608268	0.856524
ENSG00000253368.4	119.67	-0.70554	0.535821	-0.59927	0.319193	0.606769	0.473103	0.559329	0.619572	-0.355895	0.657159	0.0910384	0.902856	0.105563	0.982914	-0.355895	0.657159	-0.174984	0.942712	TRNP1
ENSG00000158246.8	55.0319	-0.0779221	0.961673	-0.479668	0.481438	0.0227936	0.988817	-0.285486	0.882334	-0.0276285	0.979984	0.193259	0.806881	-0.218742	0.963441	-0.0276285	0.979984	-0.951882	0.669661	TENT5B
ENSG00000090020.11	99.6924	-0.400084	0.775631	0.0376897	0.963448	0.886296	0.235524	1.53487	0.0263728	0.654127	0.390145	0.904109	0.179447	0.493484	0.824015	0.654127	0.390145	0.127284	0.961719	SLC9A1
ENSG00000229985.2	2.31597	0.312299		0.273298		-1.69035		1.21851		-3.08319		-0.605745		0.761524		-3.08319		2.38501		RPL18AP5
ENSG00000214973.3	9.3889	0.199705		0.13866		-0.289275	0.885612	0.806004		-0.120149	0.933106	0.491728	0.630188	0.190949		-0.120149	0.933106	0.557466
ENSG00000225159.1	168.452	-0.205159	0.885936	0.120582	0.872273	-1.19405	0.0847421	0.114684	0.961944	-0.113278	0.903706	-0.312617	0.670273	-0.27732	0.937089	-0.113278	0.903706	-0.53589	0.857297	NPM1P39
ENSG00000225990.2	23.8057	0.467679	0.816547	0.96184	0.271392	-0.442331	0.800954	-1.09609	0.492198	0.177688	0.893436	0.423101	0.685203	0.216178	0.974758	0.177688	0.893436	0.126324	0.974922
ENSG00000224311.1	2.02355	0.392111		-0.932456		0.475		1.22994		-2.94359		-1.46045		0.260138		-2.94359		2.36042
ENSG00000142784.16	212.643	0.223379	0.848111	0.340077	0.532555	-0.348046	0.694803	0.371594	0.754363	1.12926	0.0551007	1.29777	0.0179519	-0.118413	0.976494	1.12926	0.0551007	-0.0843533	0.970754	WDTC1
ENSG00000252098.1	0.99797	-1.51127		-2.83509		-2.44918		-0.26091		-3.84202		-2.37015		-1.12808		-3.84202		-2.2619
ENSG00000243659.1	22.7258	0.117803	0.957144	0.656542	0.462714	-1.23575	0.321305	-1.05128	0.502625	0.397201	0.741532	1.05991	0.266097	-1.09783	0.626943	0.397201	0.741532	-0.685951	0.870347
ENSG00000186501.15	69.7608	-0.244712	0.863856	-0.351144	0.602689	-0.825611	0.327292	-0.141274	0.950277	0.0160861	0.98793	0.403504	0.574377	-0.286423	0.935109	0.0160861	0.98793	0.113901	0.966332	TMEM222
ENSG00000206888.1	0.380401	-0.602813		1.35381		1.09304		2.40902		-0.299793		-0.264955		1.99338		-0.299793		-0.262295		RNU6-48P
ENSG00000241547.1	6.87253	1.10489		0.73315		-1.01337	0.653397	-0.687076		0.0503447	0.98001	-0.0136073		0.563993		0.0503447	0.98001	0.444674
ENSG00000142765.18	56.5717	-1.07133	0.144857	-0.974049	0.0602377	-0.105635	0.932874	-0.0273586	0.988654	-1.17034	0.0781479	-1.11573	0.0760613	-0.861683	0.419069	-1.17034	0.0781479	-0.0680922	0.978153	SYTL1
ENSG00000142733.17	69.2638	-0.557541	0.655877	-0.555399	0.349151	0.0125261	0.993316	1.51917	0.01627	0.337016	0.664261	0.262811	0.700987	0.00296352	0.9995	0.337016	0.664261	-0.467073	0.864789	MAP3K6
ENSG00000142748.13	9.46038	-0.541413		-1.17092		-0.557539	0.750555	-0.392174		-1.59128	0.208302	-2.75058	0.0459391	-1.17777		-1.59128	0.208302	0.435046		FCN3
ENSG00000174950.11	18.3051	-1.00372	0.550627	-1.57556	0.0559969	-0.67647	0.632162	0.447546	0.842	-2.75457	0.0168062	-2.39182	0.0255827	-1.08215	0.610154	-2.75457	0.0168062	-0.309694	0.932005	CD164L2
ENSG00000231207.1	2.355	-0.521537		-1.56451		0.923099		0.554919		-0.41803		-2.11199		-0.355854		-0.41803		1.13798
ENSG00000181773.7	30.4693	-0.210592	0.910404	-0.926931	0.245906	-1.12909	0.291422	1.22452	0.263307	-0.522765	0.626523	-0.790661	0.391485	0.285453	0.956026	-0.522765	0.626523	-0.432703	0.902567	GPR3
ENSG00000158195.11	675.627	0.805248	0.381431	0.515076	0.366814	0.0624282	0.962794	0.581328	0.566887	0.673201	0.327013	1.08078	0.0777845	-0.158276	0.971648	0.673201	0.327013	-0.121075	0.959017	WASF2
ENSG00000241169.1	2.98805	0.204049		0.346308		0.288944		-0.353947		-2.36239		0.226424		-1.09638		-2.36239		0.93295
ENSG00000237429.1	7.78978	-1.06067		-0.877177		0.454312	0.804978	0.271364		-1.39297	0.318843	0.874388	0.405355	-0.76524		-1.39297	0.318843	0.149875
ENSG00000126705.15	234.737	0.0323076	0.982464	-0.501376	0.36521	0.32112	0.737036	0.539563	0.589215	0.12415	0.877152	0.414242	0.501383	-0.171089	0.965741	0.12415	0.877152	-0.0446714	0.984656	AHDC1
ENSG00000000938.13	20.7217	-0.298536	0.904897	-0.722871	0.527726	-0.216031	0.929545	0.0777344	0.984791	-1.44865	0.295495	-1.56703	0.218315	-0.481514	0.936745	-1.44865	0.295495	1.21076	0.776549	FGR
ENSG00000235912.1	784.639	0.826828	0.611083	1.00341	0.194942	-0.350114	0.817973	-0.0361683	0.989151	0.94467	0.33253	1.28721	0.141946	0.258515	0.964331	0.94467	0.33253	-0.173829	0.958315
ENSG00000233975.2	153.119	-0.718866	0.682576	-0.836838	0.30415	-3.97466	1.26366e-07	0.164894	0.955351	-1.43408	0.135861	-1.4015	0.120635	-0.443569	0.912207	-1.43408	0.135861	1.18557	0.636561	LINC02574
ENSG00000126709.16	33.9381	0.00744072	0.997553	-0.604222	0.519128	-4.55628	0.000187578	-0.381353	0.884298	-0.471501	0.699749	-1.71644	0.0984341	1.02231	0.649446	-0.471501	0.699749	-0.0936508	0.981298	IFI6
ENSG00000225886.3	7.42783	-0.496838		-0.580877		0.293749	0.901772	-0.294529		-0.767514	0.617502	-2.52036	0.120658	-0.364607		-0.767514	0.617502	-0.0154514
ENSG00000206767.1	0.586013	-0.426294		-1.43089		-0.467912		0.852425		-1.86075		-1.82591		-0.38748		-1.86075		1.74553		RNU6-949P
ENSG00000226662.2	0.334668	0.35899		1.23801		2.06925		0.822548		-0.299781		-0.264943		-0.833539		-0.299781		-0.262283		CHMP1AP1
ENSG00000207095.1	0.263719	-1.65369		-0.920812		0.0421676		-0.229534		-1.35066		-1.31583		0.685483		-1.35066		-1.31317		RNU6-424P
ENSG00000287244.1	3.17773	0.276111		0.376632		0.187904		0.186589		-1.34563		-0.297913		0.714325		-1.34563		0.863135
ENSG00000009780.16	583.239	0.80992	0.516298	0.93414	0.145399	-0.119214	0.936873	-0.79699	0.475966	0.0910016	0.929009	-0.121865	0.882596	0.416257	0.886225	0.0910016	0.929009	-0.602958	0.847438	FAM76A
ENSG00000231344.1	51.207	0.496261	0.768937	0.669147	0.381851	-0.441539	0.752323	-0.23106	0.927916	0.991466	0.271816	1.1042	0.179539	0.684548	0.773748	0.991466	0.271816	-0.292114	0.928099
ENSG00000230833.1	4.94469	-1.19388		-2.46762		-1.57381		-0.885943		-1.70612		-2.67143		-1.09628		-1.70612		0.103362
ENSG00000117758.14	1385.52	0.763592	0.517513	1.08578	0.0640254	0.373575	0.734846	1.14155	0.167533	1.43653	0.0448491	2.13027	0.00071794	0.86002	0.527491	1.43653	0.0448491	0.236712	0.928099	STX12
ENSG00000269971.1	2.4309	2.06301		0.719498		1.05273		-1.69838		-0.563364		1.41417		-1.27183		-0.563364		-0.31215
ENSG00000270031.1	8.43939	-0.466576		-0.248513		-2.13853	0.214754	0.440304		0.388561	0.79903	-0.518814	0.701071	1.16041		0.388561	0.79903	-0.0828716
ENSG00000223062.1	0.607075	-1.23145		-2.24131		-1.27833		-0.500439		-2.67117		-2.63633		-0.273915		-2.67117		0.337941		RNU6-1245P
ENSG00000286433.1	6.48226	-0.897806		0.0210938		-0.339316	0.899527	0.732881		-0.84087		-0.503656		1.01877		-0.84087		0.564331
ENSG00000117751.18	863.814	0.670763	0.506517	0.999757	0.0465083	0.907794	0.147616	0.450675	0.694416	1.03202	0.104628	1.26888	0.031198	0.316517	0.899245	1.03202	0.104628	-0.0408403	0.986036	PPP1R8
ENSG00000252947.1	2.94432	-2.13079		0.688132		-0.209919		-0.228904		-0.0910903		0.786744		0.94242		-0.0910903		0.199298		SCARNA1
ENSG00000130775.16	96.5551	0.525716	0.64095	-0.207935	0.733842	-0.315039	0.747348	-0.388447	0.756765	-0.451025	0.522554	-0.526862	0.393908	0.30802	0.901144	-0.451025	0.522554	-0.100695	0.965543	THEMIS2
ENSG00000117748.10	655.237	0.104838	0.953464	0.170373	0.839454	-0.186354	0.902839	-0.208447	0.929959	0.192575	0.85199	0.114798	0.896595	0.0168995	0.996658	0.192575	0.85199	-0.411965	0.896417	RPA2
ENSG00000130768.15	22.2449	-1.47275	0.169758	-1.24705	0.0932294	-0.602234	0.632807	-0.992179	0.432651	-1.7214	0.0735062	-0.90285	0.306641	-1.41761	0.292158	-1.7214	0.0735062	0.00513197	0.998788	SMPDL3B
ENSG00000227050.1	1.49958	-0.251659		-0.298674		-1.23285		-1.2251		-3.4869		-3.45206		1.00471		-3.4869		-2.05225
ENSG00000158156.9	154.646	0.183279	0.888137	0.148799	0.824168	0.398371	0.67453	-0.0752623	0.973681	0.704382	0.309623	0.809424	0.198162	-0.334529	0.898655	0.704382	0.309623	0.573802	0.818503	XKR8
ENSG00000158161.16	372.666	0.135191	0.897228	0.106208	0.84401	-0.022056	0.984917	0.646773	0.339548	0.33662	0.570197	0.725023	0.148039	0.186627	0.94458	0.33662	0.570197	-0.314758	0.881668	EYA3
ENSG00000238231.2	3.15879	0.310202		-0.34998		-1.9807		-0.72015		-0.755001		-2.71715		0.657753		-0.755001		0.913512
ENSG00000240750.3	10.083	-1.13109		-1.11815		-1.05708	0.506059	0.942286		-0.865216	0.521347	-1.08651	0.364646	-0.187355		-0.865216	0.521347	-0.515271		RN7SL559P
ENSG00000228589.3	212.341	0.490972	0.769583	0.643919	0.396456	-1.08869	0.236568	-0.975819	0.406055	0.418303	0.675499	0.787805	0.341112	0.641186	0.800097	0.418303	0.675499	-1.09819	0.640952
ENSG00000228943.1	3.62622	-1.3769		-0.733624		-0.588838		0.0328012		-4.85037		-2.36382		0.0690175		-4.85037		-0.361469
ENSG00000214812.3	10.113	0.738944		0.64763		-0.626114	0.749682	1.1993		0.857198	0.469781	0.60707	0.578667	0.961796		0.857198	0.469781	0.286834
ENSG00000253005.1	0.966444	-1.36333		-0.517881		-0.604645		-0.515958		-1.26081		-0.307356		-0.436513		-1.26081		-0.30013		RNU6-176P
ENSG00000169403.12	37.2264	-0.888116	0.374221	-0.710776	0.234843	-1.27015	0.0666874	-0.162587	0.936509	-0.550534	0.482078	-1.66701	0.0183356	-0.38408	0.882789	-0.550534	0.482078	-0.0923291	0.972334	PTAFR
ENSG00000126698.11	3203.45	0.57948	0.681984	0.597549	0.367955	-0.223236	0.866314	-0.0487575	0.983974	0.60331	0.465728	0.615309	0.401769	0.167044	0.974208	0.60331	0.465728	-0.689834	0.806746	DNAJC8
ENSG00000130770.18	3084.97	-0.146574	0.920715	-0.265989	0.703848	-0.688304	0.428344	-0.509886	0.701512	-1.17508	0.108229	-0.781044	0.262226	-0.0712725	0.987075	-1.17508	0.108229	-1.54893	0.149265	ATP5IF1
ENSG00000270605.1	43.8766	-0.320538	0.821265	-0.524612	0.415374	-0.398141	0.717447	-1.03981	0.246219	-0.894245	0.251659	-0.27544	0.712947	-0.345018	0.909476	-0.894245	0.251659	0.0107361	0.997565
ENSG00000271398.1	2.93599	0.000950799		-0.598158		-0.279866		-0.803656		-0.601063		-0.47479		-1.54405		-0.601063		0.206862
ENSG00000130766.5	171.55	0.568234	0.667462	0.415417	0.522702	0.201481	0.874748	0.954536	0.276308	0.90818	0.218996	0.573367	0.410939	0.330339	0.915168	0.90818	0.218996	0.21515	0.932826	SESN2
ENSG00000130772.14	46.231	0.74455	0.635171	1.044	0.146176	1.36455	0.0955835	1.00002	0.37938	0.418916	0.681054	-0.086473	0.929978	0.983703	0.553995	0.418916	0.681054	0.552841	0.873024	MED18
ENSG00000204138.13	704.364	-0.140955	0.900541	-0.286264	0.584499	-0.0301141	0.979935	1.1537	0.0460594	0.222933	0.742128	0.605752	0.265301	-0.0369788	0.992099	0.222933	0.742128	-0.435875	0.851785	PHACTR4
ENSG00000206779.1	0.720772	-0.72984		-0.329287		0.0511067		-0.982788		-0.66119		-2.16858		0.512182		-0.66119		0.284271
ENSG00000229820.2	43.6963	0.754081	0.617688	0.385156	0.629551	0.155765	0.925786	0.58033	0.713476	0.418136	0.675234	0.0755521	0.937076	0.266186	0.956504	0.418136	0.675234	-0.281163	0.929296
ENSG00000221216.1	3.51384	2.36396		1.5937		4.04671		-0.490452		2.69137		1.83544		3.07626		2.69137		2.99568		RNU6ATAC27P
ENSG00000180198.17	143.072	-0.120835	0.920715	-0.164225	0.783795	1.52516	0.00122834	0.217983	0.886336	-0.461806	0.491413	-0.236084	0.702557	0.0366626	0.992908	-0.461806	0.491413	0.673438	0.716475	RCC1
ENSG00000242125.3	282.923	-0.109983	0.941436	-0.905005	0.127645	0.00887004	0.995955	-0.69934	0.514814	-1.02577	0.163783	-1.10776	0.106218	-0.553124	0.787334	-1.02577	0.163783	-1.01872	0.542532	SNHG3
ENSG00000274266.1	0																			SNORA73A
ENSG00000200087.1	1.1308	0.897727		1.68706		1.66809		1.20425		-0.215373		-1.56037		0.791769		-0.215373		-0.168954		SNORA73B
ENSG00000231468.2	9.44591	-0.0312953		-0.99322		-2.41792	0.0389285	-1.45683		0.00289946	0.998397	-0.124448	0.902856	-0.390832		0.00289946	0.998397	-1.01063
ENSG00000279443.1	21.0091	-0.690986	0.614009	-0.490896	0.471376	-0.302627	0.816219	-1.00638	0.321666	-0.449789	0.613396	-0.920838	0.237771	-0.508641	0.838208	-0.449789	0.613396	0.773739	0.751726
ENSG00000180098.9	367.15	0.364049	0.737876	0.107378	0.851826	0.170119	0.862904	0.237775	0.861065	-0.113125	0.874758	0.221067	0.698771	-0.227283	0.931835	-0.113125	0.874758	-0.264813	0.901938	TRNAU1AP
ENSG00000197989.14	163.288	0.086521	0.957144	-0.228851	0.755419	-0.121347	0.933622	0.624304	0.601273	-0.557525	0.500274	-0.14184	0.856944	-0.307443	0.928851	-0.557525	0.500274	0.247219	0.927594	SNHG12
ENSG00000221539.1	8.75675	0.903659		0.889968		-0.750552	0.741245	0.0515041		-1.36867	0.416638	-0.298907	0.840161	-0.179471		-1.36867	0.416638	0.154605		SNORD99
ENSG00000278274.1	0																			SNORA61
ENSG00000273544.1	0																			SNORA44
ENSG00000280498.1	0																			SNORA16A
ENSG00000274582.1	0
ENSG00000120656.13	880.329	0.86377	0.28829	1.0518	0.0309244	0.694305	0.31772	0.563174	0.562649	1.71026	0.00268984	1.13667	0.0524889	1.12015	0.166242	1.71026	0.00268984	-0.388376	0.876632	TAF12
ENSG00000188060.8	17.4561	-0.431436	0.788015	-0.886129	0.204333	-0.472053	0.707513	-0.381773	0.83792	-0.679388	0.465023	-0.57214	0.488561	-1.46747	0.210991	-0.679388	0.465023	0.726714	0.802347	RAB42
ENSG00000229388.1	13.733	0.175507		-0.424782	0.644071	-1.23071	0.315245	-0.046394		-0.974426	0.38904	-0.94708	0.350889	-0.362663	0.940796	-0.974426	0.38904	0.325481		TAF12-DT
ENSG00000270103.3	0
ENSG00000274978.1	0																			RNU11
ENSG00000162419.13	230.572	0.203912	0.866778	0.264711	0.647424	0.216265	0.835847	0.90807	0.206104	0.26266	0.719617	0.571965	0.336275	0.0052689	0.999462	0.26266	0.719617	-0.197236	0.929813	GMEB1
ENSG00000252777.1	2.65609	-0.184584		-1.10001		-0.957675		-1.28201		-2.01871		-1.98042		-0.784308		-2.01871		0.246483
ENSG00000198492.16	4040.05	0.395327	0.744892	0.437509	0.42746	0.434543	0.604952	0.145514	0.936443	0.550007	0.413414	0.872862	0.139655	0.0720609	0.986518	0.550007	0.413414	-0.609105	0.778012	YTHDF2
ENSG00000116329.11	64.2577	-0.441023	0.730765	-1.07264	0.0431628	0.156111	0.898071	0.602703	0.544797	-0.566171	0.438905	-0.693502	0.284248	-0.364531	0.882469	-0.566171	0.438905	0.126711	0.957592	OPRD1
ENSG00000233427.1	6.39456	-0.945664		-1.08304		-0.752725	0.740287	-0.392001		-0.863032		-2.59252		-0.924901		-0.863032		0.541597
ENSG00000199756.1	0.72509	0.0571558		-0.381024		0.989935		-2.17734		-1.902		-1.86716		1.03302		-1.902		1.10759
ENSG00000159023.22	600.262	0.230223	0.798111	0.340617	0.395768	-0.102619	0.904353	0.601204	0.2823	-0.0482769	0.935949	-0.141379	0.765711	-0.0486204	0.986518	-0.0482769	0.935949	0.400898	0.812316	EPB41
ENSG00000225616.2	517.45	0.640278	0.832066	0.517755	0.730897	-1.84352	0.269969	-1.93758	0.326398	-0.207752	0.919275	0.294115	0.856944	0.109046	0.990988	-0.207752	0.919275	-1.75543	0.716475	RPL27P4
ENSG00000206704.1	0.552712	-1.78327		-1.62747		0.772115		-0.226143		0.127648		-1.44541		1.8339		0.127648		1.22213
ENSG00000277958.1	0.644925	-2.52463		0.396302		-1.79056		0.0754889		-0.849109		-0.732473		-0.983873		-0.849109		-0.621438
ENSG00000253304.2	22.7693	-0.519233	0.771672	-1.1322	0.14458	-0.53169	0.700924	0.0496323	0.986267	-2.70897	0.0113956	-1.13013	0.219873	-0.214031	0.972437	-2.70897	0.0113956	0.617888	0.861796	TMEM200B
ENSG00000225750.1	2.61797	0.439939		-0.561045		-0.394171		0.535856		-2.02028		-0.0107908		0.996405		-2.02028		1.72204
ENSG00000116350.17	1516.93	-0.484593	0.580146	-0.473516	0.28309	1.70396	7.44452e-06	0.340487	0.7237	0.0654034	0.922979	0.591316	0.225507	-0.84836	0.225909	0.0654034	0.922979	0.0628452	0.974582	SRSF4
ENSG00000277916.1	0
ENSG00000116353.16	144.559	0.887894	0.251036	0.763562	0.136904	0.416895	0.626196	-0.322805	0.813393	0.433296	0.529857	0.0126825	0.98722	-0.148712	0.971891	0.433296	0.529857	-0.433452	0.862681	MECR
ENSG00000237934.1	2.86975	-1.62075		-1.64188		0.598355		-0.951436		-0.246764		-1.0599		0.530299		-0.246764		0.890942
ENSG00000060656.20	51.7136	-0.575399	0.662962	-1.09678	0.0579806	0.64801	0.446254	-0.151982	0.942763	-1.63308	0.0281629	-1.56757	0.0269656	-0.655354	0.705657	-1.63308	0.0281629	0.37487	0.890269	PTPRU
ENSG00000230523.1	13.1395	0.197712		-0.397986	0.713841	0.44158	0.80962	-0.331087		-1.00591	0.441803	-0.893594	0.44142	-0.376222	0.949124	-1.00591	0.441803	0.448956		LINC01756
ENSG00000225011.4	2.30891	-1.14696		-2.93088		-1.28852		-0.682491		-2.95685		-4.40354		-0.718179		-2.95685		0.990903
ENSG00000228176.1	9.36583	-1.59685		-1.41112		-2.6942	0.0936555	0.329122		-1.82613	0.251515	-1.79713	0.21873	-0.794647		-1.82613	0.251515	-6.58478e-05
ENSG00000284676.1	10.6347	-0.795283		-1.37325		-0.0736417	0.978206	-0.537323		-1.69568	0.242768	-1.87248	0.167199	-0.864875		-1.69568	0.242768	0.576342
ENSG00000270927.1	3.50107	0.0249119		-0.17554		-1.16294		0.712575		-4.35874		0.0997721		-0.377708		-4.35874		0.280985
ENSG00000233399.2	11.8039	-0.595277		-0.8933		-1.11042	0.4431	-1.13934		-0.818004	0.523035	-0.836442	0.459114	-0.310167	0.964331	-0.818004	0.523035	0.634697		LINC01648
ENSG00000233372.1	1.09518	0.166364		-1.62908		0.0568785		0.780979		0.600423		-1.15238		-0.249697		0.600423		-1.09726
ENSG00000231251.1	0.620844	-0.906164		-2.99855		-1.45849		-1.72027		-2.85132		-2.81648		0.323598		-2.85132		0.00593769
ENSG00000236335.1	1.88925	1.35714		-1.24698		1.66654		0.93533		-2.77984		-2.745		1.1158		-2.77984		0.619108
ENSG00000231949.1	1.77259	0.650477		-1.0557		0.396768		0.30604		-1.80837		-3.2691		-0.344207		-1.80837		0.705906
ENSG00000162510.6	25.2268	-0.658381	0.701667	-1.1192	0.139594	0.0199911	0.992121	-0.314635	0.892605	-1.66198	0.0870085	-1.99722	0.0326651	-1.10729	0.506762	-1.66198	0.0870085	0.285413	0.928761	MATN1
ENSG00000186056.10	19.0963	-0.262906	0.862137	-0.0236404	0.979963	0.557393	0.58787	-0.507359	0.742784	-0.314255	0.741524	-0.902967	0.266613	-0.332316	0.923988	-0.314255	0.741524	-0.0566252	0.984253	MATN1-AS1
ENSG00000287510.1	1.5616	-1.04241		-0.152694		-0.834132		-1.00871		-0.0869915		-0.697344		0.535788		-0.0869915		0.599347
ENSG00000162511.8	31.6053	-0.680801	0.702195	-1.46562	0.057192	-0.269466	0.87196	0.441451	0.829047	0.946001	0.321944	1.72829	0.0389433	-1.27618	0.422305	0.946001	0.321944	-0.0868064	0.980928	LAPTM5
ENSG00000264773.1	0.56683	2.0487		2.92373		0		1.78921		3.12408		0		3.77232		3.12408		2.07924		MIR4420
ENSG00000229607.1	4.5243	-0.381898		-0.0661965		-0.519823		0.965307		-1.46134		-0.746371		-0.231499		-1.46134		1.17845
ENSG00000223382.5	22.7333	-0.804916	0.669166	0.828377	0.311188	1.1265	0.271294	-0.838138	0.626671	1.98075	0.02472	1.81906	0.0323317	1.53397	0.209971	1.98075	0.02472	0.937138	0.775884	LINC01778
ENSG00000222784.1	0.840486	-2.18068		-0.0375982		0.286471		1.01267		-1.87766		-1.84282		-0.412118		-1.87766		2.53176		RN7SKP91
ENSG00000235143.1	8.81363	-0.469263		-0.656496		-0.975536	0.594994	-0.498195		-1.92529	0.204018	-1.67461	0.221919	-1.03411		-1.92529	0.204018	1.00493
ENSG00000162512.16	203.263	-0.592302	0.557759	-0.892032	0.0667508	1.13667	0.0302998	1.3827	0.0155907	0.100569	0.895606	-0.0475892	0.942788	-0.490887	0.761589	0.100569	0.895606	-0.257304	0.907732	SDC3
ENSG00000266210.2	2.10685	-1.01393		-0.208247		1.34128		0.288897		-0.584683		-1.66589		-0.612908		-0.584683		1.83177		RN7SL371P
ENSG00000134644.16	2436.33	-0.175632	0.890221	0.0883237	0.898479	-0.0902955	0.945239	-0.265706	0.868101	0.32124	0.669781	0.920604	0.13634	-0.221363	0.948302	0.32124	0.669781	-0.637005	0.778012	PUM1
ENSG00000237329.2	3.63381	-0.802532		-0.342766		-2.00358		-0.0767003		-0.462858		-4.66206		-0.600381		-0.462858		0.514816
ENSG00000232768.1	3.40201	0.146007		-1.10193		-0.551548		-0.616408		-0.955268		-0.424782		-0.278062		-0.955268		0.292146		LOC107985097
ENSG00000215900.4	3.95988	-0.265081		-0.318963		-3.424		-0.413847		0.109202		-1.76514		-0.0320857		0.109202		-0.748139
ENSG00000225142.2	5.33391	0.1144		-0.670534		-0.982862	0.651305	-0.00987125		-0.952257		-1.35332		-0.431165		-0.952257		-0.0128623
ENSG00000084628.10	23.9578	-0.96874	0.435687	-0.794329	0.263604	-0.474452	0.702153	-0.225724	0.922498	-2.2751	0.013385	-1.05876	0.198776	-1.1215	0.420007	-2.2751	0.013385	0.156845	0.957581	NKAIN1
ENSG00000060688.13	592.607	0.277046	0.815488	0.146695	0.808938	0.445469	0.576088	-0.078162	0.970363	0.17261	0.816008	0.149226	0.813414	-0.180846	0.96002	0.17261	0.816008	-0.425766	0.858296	SNRNP40
ENSG00000229447.2	17.2193	0.203587	0.903339	-0.206771	0.810327	-1.02759	0.344623	0.853032	0.468586	-0.778075	0.434255	-1.29578	0.161308	0.359156	0.923297	-0.778075	0.434255	-0.419674	0.901894
ENSG00000121766.16	982.167	0.912369	0.322752	0.899173	0.111669	0.552195	0.530963	1.00055	0.214758	0.841913	0.237683	1.25479	0.0514749	0.427247	0.857414	0.841913	0.237683	-0.193772	0.935551	ZCCHC17
ENSG00000229044.1	2.89524	0.42414		-0.665168		1.02568		0.796634		0.122038		-1.04332		1.07567		0.122038		0.660234
ENSG00000121769.8	61.8366	-0.761744	0.537162	-0.614349	0.347685	-1.8337	0.00534766	-1.22589	0.151168	-0.914759	0.247952	-0.26205	0.73403	-0.153964	0.975688	-0.914759	0.247952	-0.888959	0.69601	FABP3
ENSG00000168528.12	52.252	-0.38972	0.819414	-0.378212	0.640282	0.72511	0.50343	-0.544666	0.753378	0.21647	0.840936	0.677183	0.415783	-0.451006	0.893711	0.21647	0.840936	0.0959625	0.976968	SERINC2
ENSG00000215899.3	4.40541	-0.671861		-0.852011		1.07339		-1.30211		-2.16827		-0.685502		-0.420263		-2.16827		0.318299		LOC441880
ENSG00000206981.1	2.38584	-1.07085		-0.5253		-1.94103		-0.00658277		-2.68551		-0.358439		0.493681		-2.68551		-0.670309		RNU6-40P
ENSG00000260386.6	13.0488	-0.235346		-0.48929	0.710943	0.187623	0.946342	0.375287		-1.39038	0.37654	-1.51889	0.28515	-0.447921	0.951032	-1.39038	0.37654	1.00621		LDC1P
ENSG00000265961.1	0.448259	-0.382022		-0.610937		1.50093		0.0870239		-1.04079		0.430329		0.959046		-1.04079		0.377312
ENSG00000284543.1	66.5306	-0.165113	0.926974	-0.619186	0.425118	-0.310909	0.833188	-0.205931	0.935425	-0.636009	0.515749	-1.25237	0.142652	-0.0993556	0.986518	-0.636009	0.515749	0.572126	0.869369
ENSG00000229167.2	3.72396	-0.951423		-1.69022		0.107433		-0.341382		-1.3729		-1.92651		-1.44793		-1.3729		-0.562453
ENSG00000142910.16	34.5076	-2.21993	0.117459	-1.67766	0.108396	0.753209	0.670669	-0.484637	0.876958	-1.85875	0.159343	-1.50325	0.220157	-2.19826	0.204132	-1.85875	0.159343	-0.835522	0.869369	TINAGL1
ENSG00000121764.11	8.57016	-0.66027		-1.59265		1.21278	0.47248	0.274212		-2.43471	0.180378	-2.52624	0.142923	-0.418475		-2.43471	0.180378	0.903436		HCRTR1
ENSG00000162517.13	317.873	0.32706	0.84338	0.0758359	0.936701	-0.771701	0.458149	-0.240328	0.920291	0.0508056	0.96599	0.0367078	0.970796	-0.00798969	0.999462	0.0508056	0.96599	-1.08589	0.636561	PEF1
ENSG00000235790.7	8.16102	-0.339223		-1.19792		-0.0518326	0.984651	-0.105165		-2.05206	0.17176	-1.72188	0.200839	-0.993702		-2.05206	0.17176	0.920533
ENSG00000264078.1	3.01381	-0.497883		0.00925857		-0.310497		0.577191		-1.15557		-2.74644		-1.21238		-1.15557		0.221762
ENSG00000084636.18	81.9174	-0.631987	0.658653	-1.04429	0.102612	0.675636	0.475533	0.307509	0.871179	-1.77048	0.02472	-1.44461	0.0551488	-0.885896	0.563565	-1.77048	0.02472	0.705222	0.803296	COL16A1
ENSG00000121753.13	56.2355	-0.322964	0.8298	-0.469225	0.496398	0.296914	0.813441	0.0334386	0.988654	-0.341083	0.70722	0.00179089	0.998451	-0.104993	0.984341	-0.341083	0.70722	0.670531	0.811684	ADGRB2
ENSG00000266580.1	0.471598	-2.17855		-1.37277		-1.44448		-1.70874		-2.83732		-2.80248		-3.37108		-2.83732		-1.23496		MIR4254
ENSG00000254545.1	3.13333	-1.3393		-1.23918		-2.20942		-0.46787		-2.43483		-1.92904		-1.29667		-2.43483		-0.172665
ENSG00000134668.12	77.042	-0.402895	0.795138	-0.475923	0.500652	0.45125	0.690096	1.2518	0.14349	1.09864	0.161464	0.800207	0.280051	-0.0817903	0.986518	1.09864	0.161464	0.381245	0.898323	SPOCD1
ENSG00000203620.2	17.9161	-0.194207	0.91408	-0.78867	0.315371	-0.0323581	0.987481	-0.220302	0.931716	-1.20727	0.229932	-0.962574	0.291501	-0.407607	0.915943	-1.20727	0.229932	0.886618	0.758945
ENSG00000269967.1	11.6841	-0.173973		0.0578717		-0.922604	0.500592	-1.13804		-0.258521	0.83577	-0.464595	0.65177	0.311148	0.950823	-0.258521	0.83577	-0.588607
ENSG00000184007.22	5993.54	0.468262	0.662962	0.410526	0.425332	0.222171	0.816021	0.029472	0.987733	0.414937	0.519351	0.747591	0.176418	-0.162052	0.964331	0.414937	0.519351	-0.114956	0.95685	PTP4A2
ENSG00000288678.1	0
ENSG00000228634.1	1.58626	0.0162389		-0.219512		2.05051		-0.3465		-1.11569		-0.0232252		-0.935536		-1.11569		1.68877
ENSG00000284702.1	4.96338	-0.803225		-1.27273		-1.08811		-0.170652		-0.438948		-3.90193		-0.225031		-0.438948		-0.489398
ENSG00000121774.18	6310.62	0.187554	0.861771	0.15943	0.769865	0.932386	0.0649899	0.0167049	0.991577	0.270444	0.672522	0.160722	0.779696	-0.178591	0.95196	0.270444	0.672522	-0.435439	0.846712	KHDRBS1
ENSG00000203325.3	19.0645	-0.388107	0.81961	-0.128601	0.885616	1.79351	0.00814003	0.699978	0.592852	-0.598842	0.556625	-0.341372	0.707865	-0.454925	0.89033	-0.598842	0.556625	-0.0353135	0.991117
ENSG00000121775.18	73.9787	-0.229306	0.882961	-0.336655	0.648411	0.14025	0.926328	-0.423725	0.803174	-0.390888	0.671503	-0.0589107	0.946226	-0.782182	0.663272	-0.390888	0.671503	-0.552702	0.861659	TMEM39B
ENSG00000266203.1	1.87814	-0.6895		-0.627605		-2.3536		-0.575895		-3.74643		-2.27273		-1.65516		-3.74643		1.55484		MIR5585
ENSG00000276493.1	2.55003	-0.68854		-0.890129		-1.28752		-0.867959		-4.47389		-1.00472		-0.359674		-4.47389		-0.271102
ENSG00000025800.14	820.584	0.499301	0.637893	0.299223	0.577569	-0.38449	0.634573	1.05793	0.0913172	0.526302	0.405154	0.984475	0.0748513	-0.0374201	0.992178	0.526302	0.405154	-0.2705	0.902567	KPNA6
ENSG00000250135.1	0.125571	0		1.09169		0		1.97678		0		2.16244		0		0.661822		0
ENSG00000084652.16	467.631	0.384249	0.776058	0.27435	0.676906	-0.309956	0.777771	1.08002	0.168192	1.30236	0.0562491	1.16852	0.0730958	0.87124	0.464181	1.30236	0.0562491	-0.373557	0.890154	TXLNA
ENSG00000160050.16	35.5381	-0.584875	0.702878	-1.18559	0.0717149	-1.72717	0.0214304	-0.247283	0.910566	-2.79534	0.000720258	-1.72074	0.0304993	-1.90621	0.0393615	-2.79534	0.000720258	-0.840847	0.76224	CCDC28B
ENSG00000224066.1	0.642723	-1.16522		-1.97121		0.716693		2.0908		-0.453435		-1.78915		-2.35775		-0.453435		0.670063
ENSG00000160051.12	41.7843	-0.797104	0.606723	-0.38354	0.63817	-0.0309649	0.987761	-0.805423	0.557954	-0.639642	0.516208	-0.00671211	0.995168	-1.02747	0.545595	-0.639642	0.516208	-0.0659165	0.984253	IQCC
ENSG00000222046.3	8.06806	-0.610411		-0.913469		-1.47407	0.364126	-0.134645		-3.60135	0.0587679	-2.56027	0.0910027	-0.416611		-3.60135	0.0587679	0.377306		DCDC2B
ENSG00000160055.20	28.9389	0.861034	0.658109	0.0503884	0.96835	-0.318736	0.871913	2.07505	0.0506845	0.418751	0.74257	1.39864	0.160092	-0.353153	0.951543	0.418751	0.74257	1.25096	0.680882	TMEM234
ENSG00000084623.12	1465.77	0.468885	0.732872	0.419003	0.513775	0.119999	0.930383	0.688237	0.516871	0.331503	0.689788	0.894722	0.185956	0.250838	0.944741	0.331503	0.689788	-0.388467	0.888654	EIF3I
ENSG00000220785.7	21.8875	-0.598838	0.764817	-0.816713	0.365722	-0.370986	0.83118	-0.364557	0.889223	-0.555604	0.640631	-0.988254	0.333408	-1.86825	0.197944	-0.555604	0.640631	0.989935	0.776549
ENSG00000183615.6	5.63957	-0.858638		-0.867339		-0.2945	0.904499	-1.10363		-5.43151		-0.043259		-0.965708		-5.43151		0.181778		FAM167B
ENSG00000182866.17	41.9478	-1.38616	0.0958752	-0.660394	0.305132	-1.09567	0.177378	0.884677	0.332208	1.29988	0.0649651	1.23143	0.0664366	0.676261	0.686794	1.29988	0.0649651	-0.499843	0.869369	LCK
ENSG00000277617.1	3.13912	-1.38373		-0.478066		0.806191		-0.444538		-1.25836		-2.92648		-1.39516		-1.25836		0.0370083
ENSG00000252450.1	2.00688	-0.94569		-1.18849		-3.92843		-0.123452		-2.87329		-4.32464		-1.36569		-2.87329		0.0237703
ENSG00000116478.12	1339.35	0.0619832	0.968942	-0.0478873	0.95552	-0.298453	0.805776	0.230293	0.910141	0.20509	0.824327	0.0972058	0.904187	0.293296	0.935109	0.20509	0.824327	-1.08077	0.521372	HDAC1
ENSG00000175130.7	2980.36	-0.141643	0.929852	-0.202352	0.793943	0.55517	0.591455	0.128096	0.959591	0.408305	0.646299	0.616018	0.412357	-0.172216	0.973838	0.408305	0.646299	-0.546971	0.858296	MARCKSL1
ENSG00000233775.1	1.29549	-0.842674		-1.7024		-0.549222		-0.926699		-3.64892		-1.17142		-0.484115		-3.64892		-1.17157
ENSG00000162526.7	1.39516	-0.402076		-2.03859		1.47503		-0.323753		-1.55521		-1.56337		-0.0932676		-1.55521		-1.52373		TSSK3
ENSG00000225828.1	13.6996	0.871837		-0.80286	0.387634	1.21133	0.228357	1.22548		1.13885	0.243288	1.85179	0.028821	-0.252912	0.969841	1.13885	0.243288	0.948547		FAM229A
ENSG00000160058.19	799.181	0.518827	0.675304	0.626717	0.274871	1.27873	0.0288948	1.39505	0.0377066	1.06025	0.114303	1.54779	0.0110077	0.501988	0.797253	1.06025	0.114303	0.343991	0.893653	BSDC1
ENSG00000224333.1	5.15913	-0.964332		-0.83619		-0.559338	0.8408	-0.433455		-0.690061		-2.67948		-0.338042		-0.690061		0.802312
ENSG00000270850.1	2.09055	-0.403327		0.819484		2.5318		-1.64143		-0.200455		-0.307811		-1.99031		-0.200455		0.232085
ENSG00000229259.1	21.2565	-0.45647	0.825571	-0.852689	0.360218	-0.431742	0.805251	-1.10251	0.481886	-0.966559	0.412242	-1.56193	0.145358	-0.608933	0.872361	-0.966559	0.412242	0.303231	0.93404
ENSG00000263529.2	1.46805	-0.204639		-0.777196		0.13706		-0.544409		-1.93607		-1.8571		-0.557009		-1.93607		0.243687		RN7SL122P
ENSG00000254553.1	4.24536	-0.486549		-0.405238		-1.0404		-0.159471		-3.40179		-2.37996		-0.467496		-3.40179		0.828687
ENSG00000273274.2	96.7365	-0.230573	0.831223	-0.242071	0.639688	0.0907508	0.933488	-0.283602	0.816275	-0.809281	0.164334	-0.638965	0.237891	-0.495561	0.717125	-0.809281	0.164334	0.627561	0.70898	ZBTB8B
ENSG00000160062.15	229.959	-0.185291	0.857522	-0.193586	0.703848	0.602487	0.298929	0.804886	0.179834	0.321973	0.588955	0.464467	0.361816	-0.633287	0.522024	0.321973	0.588955	0.164969	0.930864	ZBTB8A
ENSG00000176261.16	1664.67	0.631301	0.670294	0.711827	0.305132	0.641132	0.533594	-0.0473304	0.985776	0.268411	0.781694	0.166037	0.844208	1.35324	0.209971	0.268411	0.781694	-1.66709	0.170389	ZBTB8OS
ENSG00000200591.1	1.88056	0.550631		0.473831		-1.29229		1.75433		-2.68513		0.809684		1.43192		-2.68513		1.16397
ENSG00000162521.19	404.376	-0.0975024	0.946906	-0.173457	0.800514	-0.0348314	0.981262	-0.268709	0.874797	-0.674778	0.356499	0.262807	0.7062	-0.675375	0.662024	-0.674778	0.356499	-0.0294512	0.99055	RBBP4
ENSG00000162520.15	9.48491	-0.914164		-1.22697		-1.19165	0.51544	-0.717058		-0.709248	0.658669	-4.89549	0.0361283	-0.858216		-0.709248	0.658669	0.150554		SYNC
ENSG00000224409.1	4.62076	-1.34662		-1.72065		0.674845		-1.91207		-0.521341		-2.60186		-0.131091		-0.521341		-0.0392462
ENSG00000162522.11	937.276	-0.322599	0.806861	0.00572281	0.993965	-0.0154413	0.991645	0.272292	0.867587	0.801208	0.245744	0.366343	0.578143	0.00476195	0.999462	0.801208	0.245744	-0.202999	0.932005	KIAA1522
ENSG00000134684.12	682.958	0.689708	0.389519	0.697703	0.134354	0.451209	0.532673	0.421445	0.667507	0.981783	0.0794207	1.00427	0.0573871	0.162471	0.963486	0.981783	0.0794207	-0.194426	0.926128	YARS1
ENSG00000116497.18	797.931	0.607518	0.490941	0.622924	0.186493	0.305206	0.714103	-0.595207	0.458172	0.240493	0.717383	0.760872	0.155271	-0.0645552	0.986518	0.240493	0.717383	0.00826163	0.997565	S100PBP
ENSG00000160097.20	82.2492	-0.0495235	0.977055	-0.486149	0.494047	-0.216254	0.878471	-0.52679	0.724516	0.129545	0.897677	1.59405	0.0269819	-1.44104	0.171939	0.129545	0.897677	0.366748	0.902407	FNDC5
ENSG00000121905.10	8.80656	-0.418605		-1.19039		0.0943884	0.967743	0.0168136		-2.03809	0.144305	-1.85912	0.147628	-0.954419		-2.03809	0.144305	0.572114		HPCA
ENSG00000121900.19	127.145	-0.904896	0.539263	-0.973343	0.194959	-1.90069	0.0155541	-0.123481	0.967758	0.221783	0.841903	1.18127	0.161352	-1.45204	0.249489	0.221783	0.841903	-0.935092	0.755647	TMEM54
ENSG00000287691.1	53.9234	0.224687	0.881674	-0.361313	0.623089	-1.94605	0.0409814	2.37927	7.49393e-05	2.33599	0.000159816	4.46294	1.39217e-18	0.104596	0.984532	2.33599	0.000159816	0.10043	0.972959
ENSG00000116514.17	311.467	0.464449	0.807466	0.990344	0.225591	0.547126	0.698316	0.654312	0.715458	1.67478	0.0808587	0.800196	0.391963	1.1748	0.496624	1.67478	0.0808587	-0.370373	0.916965	RNF19B
ENSG00000278966.2	6.88066	-0.653341		-0.15225		-0.135848	0.960781	1.24027		0.298569	0.852652	0.179914		0.316738		0.298569	0.852652	-0.122395
ENSG00000217644.5	3.41332	0.710816		-1.04392		-1.08197		0.673086		-1.82044		-0.786059		0.519665		-1.82044		0.16279		RPL18AP4
ENSG00000239670.1	3.49421	-1.01969		-0.508989		-0.801296		-0.237832		-1.22579		-3.25445		-0.526704		-1.22579		0.23451
ENSG00000236065.2	8.90543	-0.872689		-0.788939		1.63289	0.154798	0.607848		-1.52835	0.311108	-0.179602	0.892902	-0.329738		-1.52835	0.311108	0.246889
ENSG00000004455.17	884.278	0.190435	0.87293	0.314262	0.571429	-0.275611	0.772147	-0.262177	0.856678	0.256347	0.720232	0.381727	0.521731	0.231395	0.937567	0.256347	0.720232	-0.902013	0.497506	AK2
ENSG00000276645.1	3.03765	-0.593378		-2.36034		-1.15976		0.410132		-0.331687		-1.83026		0.019246		-0.331687		1.16139
ENSG00000142920.17	65.0002	-0.369959	0.775827	-0.746411	0.184189	0.0863279	0.949751	0.457161	0.703276	-0.477128	0.524734	-0.965414	0.141664	-0.129219	0.976784	-0.477128	0.524734	0.383956	0.882787	AZIN2
ENSG00000278997.1	7.34067	0.859705		0.662627		0.326077	0.902269	0.0916629		-0.51059	0.777032	0.374308	0.797475	0.296933		-0.51059	0.777032	0.50959
ENSG00000116525.14	41.0224	1.24193	0.170772	1.31558	0.032374	1.96461	0.00164776	1.2543	0.147976	1.71234	0.0215687	1.682	0.0181295	1.37565	0.169524	1.71234	0.0215687	0.659488	0.835354	TRIM62
ENSG00000279179.1	23.6796	-0.359454	0.82738	-0.806149	0.272857	-0.20949	0.893736	0.00130346	0.999577	-1.70236	0.0703074	-0.771245	0.363354	-0.678108	0.772078	-1.70236	0.0703074	0.691551	0.825783
ENSG00000284721.1	10.7819	-0.161781		-0.561398		0.0421609	0.987346	0.158188		-0.927477	0.493373	-1.02943	0.393621	0.500174		-0.927477	0.493373	-0.0641982
ENSG00000160094.15	98.0896	-0.382484	0.76622	-0.623328	0.273132	0.692569	0.35226	0.213456	0.90333	-1.00673	0.142168	-0.345957	0.600578	-1.0444	0.278003	-1.00673	0.142168	0.147095	0.949842	ZNF362
ENSG00000270115.1	2.92347	-1.07005		-1.12763		0.6046		-0.376347		-2.93389		-1.91252		-1.01752		-2.93389		0.281065
ENSG00000184389.9	1.77601	-2.74119		-3.19443		0.255494		-1.94776		-1.59717		-4.16652		-0.450901		-1.59717		-0.272887		A3GALT2
ENSG00000225313.5	33.0249	-0.718103	0.686482	-0.562608	0.507849	-0.00796599	0.99724	-0.617891	0.732786	-0.98746	0.335562	-0.90877	0.328193	-0.238974	0.968984	-0.98746	0.335562	-0.365267	0.916509
ENSG00000134686.19	581.244	0.0573503	0.961637	-0.211669	0.690275	0.404393	0.583837	0.719254	0.29641	0.942952	0.087663	0.977229	0.0605954	-0.438187	0.776879	0.942952	0.087663	0.0889714	0.965543	PHC2
ENSG00000284154.1	0.118127	1.04932		0.130085		0.13127		-0.575103		-0.299767		-0.26493		-0.833516		-0.299767		-0.26227		MIR3605
ENSG00000222112.1	8.5335	0.552314		-0.275178		0.467698	0.85143	0.0170643		1.54952	0.278727	0.907491	0.509196	0.760366		1.54952	0.278727	1.17736		RN7SKP16
ENSG00000233246.1	2.78579	-0.896696		0.338325		1.11586		0.0534262		-3.63344		0.157211		0.468349		-3.63344		0.809813		PHC2-AS1
ENSG00000234512.1	9.25861	-0.276452		-1.43794		0.560236	0.781379	-0.115407		-2.81729	0.0983569	-2.14935	0.143905	-0.634145		-2.81729	0.0983569	0.463101		TLR12P
ENSG00000121903.15	144.006	0.203512	0.85927	0.0181766	0.979969	0.102879	0.928317	0.714701	0.344733	0.559476	0.375039	0.331371	0.571003	0.186086	0.955588	0.559476	0.375039	-0.0530334	0.981511	ZSCAN20
ENSG00000235907.2	1.36186	0.415238		-1.91952		1.3081		-0.0592422		-2.92645		-1.44225		-0.993792		-2.92645		0.0863697		LOC100422287
ENSG00000121904.18	166.389	-0.0662592	0.961814	-0.40285	0.487918	-0.0327867	0.981494	0.0181125	0.992342	-0.272932	0.721917	0.00259929	0.997637	-0.0315991	0.993834	-0.272932	0.721917	0.470664	0.857297	CSMD2
ENSG00000227000.2	10.52	-0.298098		-0.757588		-0.316134	0.877868	-0.626431		-1.22515	0.34634	-0.683757	0.553948	-0.156154		-1.22515	0.34634	0.688693		HSPD1P14
ENSG00000176256.11	12.2523	-0.654901		-1.18314		-0.665509	0.68753	-0.213701		0.062574	0.967411	-0.572808	0.607645	0.212876	0.976256	0.062574	0.967411	-0.200768		HMGB4
ENSG00000231163.6	14.2483	-0.207284	0.93253	-0.390406	0.731426	0.263308	0.904181	-0.247219	0.943942	-1.60463	0.232955	-1.27442	0.292298	0.319071	0.964331	-1.60463	0.232955	0.629323		CSMD2-AS1
ENSG00000201148.1	1.18369	-0.37793		0.553359		0.301263		1.16155		0.649743		-0.469186		1.44498		0.649743		1.62635		RNA5SP42
ENSG00000142698.15	15.5689	-0.935141	0.651777	-0.664462	0.509141	-0.335711	0.865901	-0.315577	0.919575	-1.30806	0.289808	-1.83271	0.118725	-0.871354	0.783344	-1.30806	0.289808	0.701793		C1orf94
ENSG00000270241.1	3.7042	1.01678		0.543267		-0.781283		0.578925		-0.7459		-0.0829615		0.413018		-0.7459		0.787141		LOC100420336
ENSG00000287703.1	6.4595	-1.39791		-0.865748		-0.341806	0.88306	0.118436		-0.706784		-1.68541		-0.273097		-0.706784		0.437123
ENSG00000207941.1	1.89741	-0.516873		-2.06875		-3.88021		-0.631143		-2.83388		-4.27641		-0.329872		-2.83388		0.0807993		MIR552
ENSG00000163866.9	295.927	0.19114	0.889306	0.0854194	0.909337	0.238715	0.839321	0.192098	0.922754	0.235279	0.780201	0.218807	0.762678	-0.047344	0.991641	0.235279	0.780201	-1.68965	0.0741234	SMIM12
ENSG00000189280.3	5.30089	-0.903585		-1.33358		-0.16104	0.950852	-0.802068		-2.00729		-2.96319		-0.521576		-2.00729		0.171667		GJB5
ENSG00000189433.7	7.76194	-1.09915		-2.03293		-0.246757	0.929704	-0.377789		-5.93725	0.0144217	-2.47245	0.131525	-0.377753		-5.93725	0.0144217	0.891844		GJB4
ENSG00000255811.1	0.982497	0.157167		-1.04637		0.146352		-2.93671		-2.66137		-1.17546		-1.53032		-2.66137		1.20089
ENSG00000188910.8	15.6494	-0.710498	0.718909	-1.30712	0.138287	0.193008	0.9203	-0.0407357	0.988654	0.289509	0.812648	1.77424	0.046536	-0.388266	0.936142	0.289509	0.812648	0.175268		GJB3
ENSG00000187513.9	10.117	-0.537397		-1.08413		0.668266	0.67271	-0.126292		-0.475408	0.731265	-1.56262	0.211635	-0.988402		-0.475408	0.731265	1.11484		GJA4
ENSG00000230163.1	0
ENSG00000116544.12	38.5206	-0.870442	0.637394	-1.18212	0.165446	-0.760222	0.577967	0.0490331	0.987733	-2.24908	0.0351962	-1.4117	0.156711	-0.964317	0.687711	-2.24908	0.0351962	0.907896	0.807159	DLGAP3
ENSG00000284773.1	22.7022	0.145199	0.938194	-0.648379	0.423707	-0.958218	0.398297	-0.276969	0.911396	-0.803402	0.432721	-0.646218	0.480289	-0.332812	0.941201	-0.803402	0.432721	0.558193	0.874971
ENSG00000241014.2	3.30009	-1.38736		-0.679225		-0.36521		-2.34704		-0.930916		-2.03259		0.928826		-0.930916		0.264185		GPR199P
ENSG00000271741.1	0.114203	0		0		0		0		0		0		2.02731		0.661814		2.8836
ENSG00000243749.1	0.232647	-1.66859		-0.935712		0.0272663		-1.6409		-1.36556		0.131223		-1.89932		-1.36556		0.040672		TMEM35B
ENSG00000163867.17	675.709	0.0843279	0.954151	0.77165	0.172737	0.455692	0.622407	0.296341	0.854451	1.24027	0.0638959	1.54502	0.0124723	0.540049	0.771492	1.24027	0.0638959	0.212593	0.930079	ZMYM6
ENSG00000197056.11	496.646	-0.095781	0.948454	-0.26908	0.680361	-0.775907	0.307666	-0.451435	0.72973	-0.291507	0.719225	0.0791412	0.915679	-0.291783	0.925098	-0.291507	0.719225	-0.46944	0.862683	ZMYM1
ENSG00000233940.1	3.20451	0.0395771		0.252908		1.33836		0.431823		-0.956753		-0.439974		0.494078		-0.956753		1.918		RPL12P45
ENSG00000228348.1	10.7643	-0.0944695		-1.46069		-3.57796	0.0073545	0.153753		-2.14577	0.0512082	-0.894595	0.317142	-0.44495		-2.14577	0.0512082	0.515827
ENSG00000284640.1	15.97	-0.156341	0.924213	-0.750578	0.293694	-0.63871	0.581703	-0.0811092	0.975876	-0.688139	0.463228	-1.64833	0.0690139	-0.182277	0.97323	-0.688139	0.463228	0.327522	0.911879	LOC105378644
ENSG00000116560.11	6812.61	-0.196577	0.869495	0.116929	0.851055	0.422904	0.606606	0.247925	0.868192	0.328704	0.636866	0.289742	0.634003	-0.287066	0.911992	0.328704	0.636866	-0.401218	0.869369	SFPQ
ENSG00000201868.1	0.520023	-0.323506		-0.55242		2.31149		1.05126		0.626053		-0.947438		0.452705		0.626053		-0.944779
ENSG00000146463.12	1385.95	-0.306608	0.807466	0.0222177	0.976499	0.239413	0.819683	0.238783	0.882441	0.803268	0.221197	1.07254	0.0740869	-0.126858	0.976494	0.803268	0.221197	-0.230072	0.921152	ZMYM4
ENSG00000240374.3	2.28094	-0.627198		-0.90201		0.135446		-1.80313		-0.796097		-1.49024		-0.792456		-0.796097		0.715152		RN7SL503P
ENSG00000201542.1	4.72778	1.28279		0.482324		2.89712		1.75825		0.933608		1.59184		-1.37584		0.933608		1.09498
ENSG00000229994.1	426.124	0.134513	0.926932	0.0160542	0.985232	-0.18821	0.882018	-0.369163	0.810909	-0.47741	0.546052	-0.0807925	0.916836	-0.901674	0.460945	-0.47741	0.546052	-0.413677	0.882775	RPL5P4
ENSG00000227409.1	48.2766	-0.00161241	0.999427	0.237125	0.723745	-1.03103	0.178084	0.700233	0.477673	0.563915	0.453902	0.939098	0.148576	-0.392064	0.880834	0.563915	0.453902	-0.970497	0.608444	ZMYM4-AS1
ENSG00000278702.1	2.1954	-0.233153		-1.53151		-0.736242		-1.07581		-1.06792		-4.11291		-0.965797		-1.06792		0.626023
ENSG00000142687.18	525.354	0.00732168	0.995827	-0.13374	0.805032	0.292026	0.714656	1.15123	0.0315824	0.497105	0.389792	1.51943	0.00114296	-0.257762	0.909476	0.497105	0.389792	0.377504	0.858447	KIAA0319L
ENSG00000236274.1	9.59056	-1.55004		-0.798455		-0.439077	0.837311	-0.107725		-0.352501	0.818352	-0.709717	0.574447	-0.387037		-0.352501	0.818352	0.555485
ENSG00000020129.16	86.2609	-0.388404	0.821265	-0.250906	0.772191	-0.600389	0.620992	0.852772	0.506049	0.248729	0.817283	0.172543	0.852247	0.71763	0.756031	0.248729	0.817283	-0.548391	0.876632	NCDN
ENSG00000239636.1	9.00911	-0.347528		-1.20297		-0.170287	0.936337	-0.733509		-1.04983	0.395371	-1.62299	0.166174	-1.32949		-1.04983	0.395371	0.275568
ENSG00000116819.9	15.9202	-0.313132	0.872629	-0.217217	0.827943	0.743944	0.559817	1.23372	0.28884	-1.55738	0.182557	-1.3569	0.202781	-0.646529	0.849275	-1.55738	0.182557	0.452727		TFAP2E
ENSG00000126067.12	1729.61	0.178691	0.905117	0.0466562	0.957013	-0.0934846	0.95144	-0.728273	0.515255	0.11981	0.901071	0.49372	0.501785	0.141965	0.977274	0.11981	0.901071	-1.12168	0.487479	PSMB2
ENSG00000142686.8	41.8311	-0.194296	0.890353	-0.220486	0.756652	0.463934	0.643225	1.37582	0.0528112	0.430596	0.59242	1.29087	0.0476749	-0.559328	0.78967	0.430596	0.59242	0.0582952	0.982512	C1orf216
ENSG00000092853.14	1331.32	0.377111	0.790376	-0.00745169	0.992649	1.40575	0.0245316	0.251789	0.892605	-1.27666	0.0744134	-1.23775	0.0677725	-0.244837	0.948146	-1.27666	0.0744134	0.24228	0.926826	CLSPN
ENSG00000232335.1	0.914881	-1.87643		-2.28941		-1.9035		0.508187		-1.76932		-3.2615		-2.20154		-1.76932		0.0929521
ENSG00000134698.11	588.489	-0.370706	0.77126	-0.180142	0.781785	-0.011787	0.993559	0.165135	0.930324	0.206106	0.796096	0.321746	0.622151	-0.15863	0.971648	0.206106	0.796096	-0.636759	0.783372	AGO4
ENSG00000092847.13	732.183	0.125652	0.91408	0.321021	0.539423	-0.0681128	0.953973	-0.39986	0.704022	0.387682	0.543535	0.314399	0.580811	0.24304	0.925586	0.387682	0.543535	0.0377113	0.985632	AGO1
ENSG00000271164.1	2.53789	0.531232		-0.051099		-0.314669		-1.07034		-1.35709		-3.7589		-0.748096		-1.35709		1.35905
ENSG00000286899.1	6.4858	-0.141061		0.0506179		1.61876	0.210148	0.502075		-0.355588		-1.66695		0.57675		-0.355588		0.0533296
ENSG00000271914.1	0
ENSG00000126070.20	1119.75	-0.177812	0.882607	0.183968	0.759488	0.0362695	0.977454	0.818008	0.271126	0.633487	0.322757	0.744246	0.199073	0.247858	0.929908	0.633487	0.322757	-0.252984	0.910746	AGO3
ENSG00000271554.1	7.1692	-0.159819		-0.65577		-0.561471	0.81128	1.02774		-0.390722	0.818352	0.166092		0.0847453		-0.390722	0.818352	0.434492
ENSG00000232862.5	13.2123	0.0608203		0.264087	0.790225	0.577267	0.694097	0.424274		0.297973	0.808044	0.869796	0.35327	0.0849424	0.988219	0.297973	0.808044	0.510178
ENSG00000092850.12	7.71683	-0.539872		-1.67822		-0.0881159	0.978202	-0.409299		-3.11797	0.137055	-0.168219	0.919066	-0.826199		-3.11797	0.137055	1.57237		TEKT2
ENSG00000116863.11	77.1131	0.0167768	0.992914	-0.444259	0.510833	-0.343886	0.772742	1.41808	0.0629345	-0.0911426	0.926595	0.279999	0.712786	-0.030019	0.994953	-0.0911426	0.926595	-0.803109	0.751726	ADPRS
ENSG00000171812.13	50.3455	-2.36169	0.00362819	-1.62771	0.0201294	-0.0202841	0.991884	-1.97737	0.0332541	-1.65492	0.0728666	-1.19444	0.171102	-2.21328	0.0269557	-1.65492	0.0728666	-0.122425	0.971734	COL8A2
ENSG00000054116.12	708.397	1.54373	0.0123902	1.72239	0.000309003	0.34091	0.742091	0.118997	0.955455	1.89693	0.00199191	2.00576	0.000549011	1.09498	0.24423	1.89693	0.00199191	0.294441	0.907732	TRAPPC3
ENSG00000116871.16	271.318	0.288291	0.836265	0.22396	0.749191	0.352026	0.748157	0.70371	0.501923	0.868735	0.239242	0.661076	0.334782	0.3904	0.883497	0.868735	0.239242	-0.485376	0.865388	MAP7D1
ENSG00000264592.2	2.25069	-1.23508		-1.25933		-2.97184		-2.20019		-1.81687		-1.89685		-0.776299		-1.81687		0.998784		RN7SL131P
ENSG00000054118.15	995.039	-0.156264	0.896803	-0.359086	0.512625	-0.210617	0.836344	0.699719	0.386695	-0.263927	0.711787	0.164192	0.795433	-0.571063	0.69135	-0.263927	0.711787	-0.251621	0.910746	THRAP3
ENSG00000231849.1	1.59204	-0.0655423		-0.904986		-0.651171		-0.621909		-3.79185		-3.75701		-1.6848		-3.79185		-0.305045		UBE2V2P4
ENSG00000214193.11	69.1397	-0.309256	0.854926	-0.233788	0.787347	0.138733	0.935526	1.25165	0.208297	0.800787	0.383858	0.826574	0.315555	-0.171749	0.976494	0.800787	0.383858	1.25037	0.508246	SH3D21
ENSG00000142694.7	0																			EVA1B
ENSG00000286379.1	19.4163	-1.06257	0.555454	-1.2344	0.171423	-0.665352	0.666811	-0.412909	0.875877	-1.92693	0.0961854	-2.17295	0.0499363	-0.468394	0.921262	-1.92693	0.0961854	0.0727585	0.985415
ENSG00000196182.11	213.47	0.220959	0.864948	0.301672	0.62554	1.58193	0.00320806	0.472329	0.693032	0.90289	0.183492	1.47068	0.0151102	0.278585	0.92642	0.90289	0.183492	0.157424	0.947213	STK40
ENSG00000181817.6	182.442	0.598191	0.694846	0.399932	0.589673	0.24774	0.860761	0.886255	0.420915	0.644517	0.463944	0.553123	0.482249	0.62402	0.781333	0.644517	0.463944	-0.79573	0.781415	LSM10
ENSG00000222821.1	0.760845	-2.0424		-1.2073		-3.01874		-2.22499		-0.326089		-3.41495		-1.4477		-0.326089		-3.41229		RNU4-27P
ENSG00000116885.18	118.122	0.354598	0.782724	0.214165	0.739424	-0.466576	0.608917	0.380617	0.778324	0.163886	0.84323	0.169954	0.805587	-0.255081	0.936142	0.163886	0.84323	-0.358367	0.890269	OSCP1
ENSG00000201448.1	2.1038	1.57556		0.646449		0.900897		1.21302		-0.0157303		2.07396		-0.985607		-0.0157303		0.00482735		SNORA63C
ENSG00000116898.12	702.392	0.771007	0.503185	0.710703	0.250419	0.462364	0.645844	0.461763	0.742918	0.501295	0.533406	1.00392	0.144696	-0.109056	0.983274	0.501295	0.533406	0.0038799	0.998816	MRPS15
ENSG00000119535.18	44.3436	-0.548473	0.71566	-1.12736	0.0805488	-0.104114	0.948385	-0.249911	0.905861	-1.25572	0.128536	-1.72025	0.0278851	-0.492442	0.855212	-1.25572	0.128536	0.389849	0.896246	CSF3R
ENSG00000230214.1	2.72976	-0.852637		-0.766594		-2.15136		-0.519719		-0.614518		-0.817686		-0.697171		-0.614518		0.859899		FTLP18
ENSG00000284705.1	12.8752	-0.694908		-1.43724	0.100379	-0.188884	0.924566	-0.241872		-1.68046	0.150547	-1.3334	0.210799	-0.664128	0.849098	-1.68046	0.150547	0.204555
ENSG00000284720.1	59.8641	-0.6115	0.736156	-0.699204	0.39749	-2.64412	0.00111839	-0.338498	0.887254	-1.32784	0.174176	-1.02913	0.257175	-0.325226	0.945868	-1.32784	0.174176	0.484637	0.892443
ENSG00000234481.2	2.86127	-0.657612		-1.04953		0.336239		-0.319211		-2.99278		-1.993		-1.37816		-2.99278		-0.0916436
ENSG00000163873.10	30.7525	-0.398386	0.851579	-0.876971	0.365437	0.507864	0.76626	-0.0989164	0.978271	-2.05778	0.0816211	-1.00217	0.356399	-0.800563	0.811284	-2.05778	0.0816211	0.310699	0.934548	GRIK3
ENSG00000284650.1	18.4994	-0.135994	0.954393	-0.0783461	0.950551	-1.18301	0.403781	0.629859	0.774841	-0.681756	0.598327	-0.222753	0.850892	0.499161	0.914359	-0.681756	0.598327	1.06145	0.776549
ENSG00000223944.2	24.1797	-0.606414	0.750292	-0.624345	0.472883	-0.365417	0.823726	-0.693422	0.697432	-1.24365	0.241223	-1.42134	0.14899	-0.565498	0.870747	-1.24365	0.241223	0.750965	0.847152
ENSG00000264698.1	0.36215	-0.602849		1.16739		2.55786		-0.575166		-0.29983		-0.264993		-0.833579		-0.29983		1.41777		MIR4255
ENSG00000207328.1	1.23646	-0.473729		0.574593		-0.650842		0.331827		0.722941		-2.80431		-0.759673		0.722941		-2.80165		RNU6-636P
ENSG00000252368.1	0.720673	-0.853333		-0.2066		0.193309		0.161259		-2.46521		-2.43038		-1.69187		-2.46521		-0.892884		RNA5SP43
ENSG00000230451.2	1.2651	-1.27715		0.420436		0.793253		0.0857809		-2.70594		-2.6711		-1.91997		-2.70594		1.44366		RPS29P6
ENSG00000233621.2	19.0779	-0.186312	0.92233	-0.288657	0.755741	0.710058	0.558413	0.923974	0.475663	0.221311	0.850916	0.207062	0.83397	0.148686	0.98228	0.221311	0.850916	0.688928	0.853818	ZC3H12A-DT
ENSG00000163874.11	28.2314	1.02133	0.406884	0.571296	0.458615	1.19271	0.169013	0.547981	0.74306	0.63084	0.51026	0.345845	0.698771	0.731228	0.736967	0.63084	0.51026	-0.0893202	0.979555	ZC3H12A
ENSG00000283724.1	0																			MIR6732
ENSG00000163875.16	1607.23	0.213081	0.869495	0.763599	0.163967	1.46991	0.00721162	-0.254095	0.877232	0.774184	0.257989	0.719338	0.252756	0.336965	0.895239	0.774184	0.257989	-0.0818495	0.973864	MEAF6
ENSG00000263675.1	0.749103	-0.921482		0.522752		0.979493		-1.8556		-1.58025		0.897383		-0.114905		-1.58025		2.0282		MIR5581
ENSG00000163877.11	446.01	0.629899	0.594288	0.86545	0.122289	0.267092	0.811413	0.916547	0.270353	1.1708	0.08407	0.955268	0.139657	1.07314	0.269335	1.1708	0.08407	-0.65756	0.791161	SNIP1
ENSG00000232273.1	9.27186	-0.0505858		0.0490338		0.203597	0.923955	-0.742171		0.10588	0.941849	0.30251	0.788522	1.28734		0.10588	0.941849	0.158029
ENSG00000237749.4	168.542	0.647355	0.720831	1.13456	0.149317	0.394169	0.796503	-1.53208	0.160332	0.775295	0.453163	1.25571	0.1624	0.128537	0.984979	0.775295	0.453163	-0.565791	0.881751
ENSG00000163879.11	183.294	-0.177717	0.888137	-0.310713	0.601219	-0.451067	0.607349	0.724584	0.399379	0.0581826	0.945965	-0.120927	0.858688	-0.147753	0.972938	0.0581826	0.945965	-0.849024	0.614092	DNALI1
ENSG00000134697.13	1185.73	0.268463	0.836242	0.599354	0.295313	0.162855	0.892076	0.978055	0.206128	0.11318	0.893597	0.161847	0.815729	0.424385	0.852085	0.11318	0.893597	0.0795025	0.975261	GNL2
ENSG00000284748.1	6.28245	-0.709107		-1.39288		-0.271685	0.910728	-0.275428		-2.62607		-2.26651		-0.706369		-2.62607		-0.33394
ENSG00000169218.14	14.5993	-0.572135	0.782372	-0.976449	0.291949	0.31919	0.862425	-0.559654	0.80887	-0.990962	0.409461	-1.79543	0.114329	-0.882831	0.758433	-0.990962	0.409461	0.648294		RSPO1
ENSG00000116922.15	581.64	1.00107	0.458522	1.81636	0.00697366	1.79792	0.0190768	-0.410196	0.841679	1.56544	0.0766511	1.08947	0.199504	0.740762	0.753195	1.56544	0.0766511	0.0418153	0.990018	C1orf109
ENSG00000134690.11	381.193	0.25373	0.848133	-0.119163	0.865904	1.0348	0.115024	-0.913265	0.277768	-0.581936	0.433556	-0.555437	0.403063	-0.98198	0.352574	-0.581936	0.433556	-0.214847	0.93	CDCA8
ENSG00000183317.17	64.432	-0.444681	0.787118	-1.0238	0.14265	-0.410246	0.753109	0.441484	0.803557	-1.00297	0.258128	-0.89906	0.269337	-0.349678	0.92642	-1.00297	0.258128	0.850291	0.758945	EPHA10
ENSG00000200421.1	1.93044	1.09847		0.619552		0.762165		1.27305		-1.27841		-2.72078		-0.0299158		-1.27841		1.15228
ENSG00000214141.4	7.58838	-0.493968		-0.901467		0.200456	0.93522	-0.854182		-2.11418	0.184644	-1.55129	0.260317	-0.409654		-2.11418	0.184644	1.04122
ENSG00000227416.2	1.67818	-0.290401		0.823675		1.37003		-1.64444		0.448842		-1.30116		0.614746		0.448842		-1.34868
ENSG00000185090.15	11.4253	-0.442139		-0.492617		1.43998	0.159804	0.749137		1.99128	0.0362917	2.32739	0.00740893	0.42552	0.928307	1.99128	0.0362917	1.11065		MANEAL
ENSG00000233728.1	0
ENSG00000196449.4	983.306	1.45856	0.124495	2.04645	0.00093675	1.17013	0.178889	0.948994	0.421301	2.21033	0.00565261	1.84501	0.0199889	1.76989	0.075733	2.21033	0.00565261	-0.0109735	0.997565	YRDC
ENSG00000197982.14	587.361	0.679251	0.606915	0.591614	0.370323	1.54682	0.0161492	0.423375	0.787363	1.72116	0.0168295	2.0295	0.00217785	0.0363234	0.993834	1.72116	0.0168295	-0.663927	0.816282	C1orf122
ENSG00000188786.10	489.332	0.729901	0.521107	1.09688	0.0494781	1.26304	0.0445101	0.750748	0.446191	1.27593	0.0660348	1.46098	0.0245237	0.92217	0.430451	1.27593	0.0660348	0.200954	0.93449	MTF1
ENSG00000235673.1	3.33274	-0.207239		-0.267761		-0.796762		-0.231166		0.408609		-0.785255		-0.664023		0.408609		0.640576		RPS2P13
ENSG00000230955.1	0
ENSG00000204084.13	82.1155	0.199884	0.861599	-0.133544	0.823203	-0.560841	0.448046	0.0479922	0.979567	-0.277803	0.691837	-0.439064	0.455271	-0.0344685	0.993171	-0.277803	0.691837	0.396661	0.865602	INPP5B
ENSG00000252448.1	1.63577	0.266593		-0.274638		0.122804		0.448872		0.11575		-1.50042		-0.0232505		0.11575		0.945173
ENSG00000222282.1	1.50098	0.204423		-0.92371		-0.12698		-2.06118		-0.756114		-0.709273		0.213977		-0.756114		0.653264		RNU6-584P
ENSG00000277168.1	1.14653	-1.77925		0.312532		0.744787		0.983199		-0.942196		-0.964218		-0.0571258		-0.942196		0.172576
ENSG00000183431.12	1408.85	0.706106	0.600369	1.00689	0.112072	0.340809	0.779038	0.221461	0.918892	1.15221	0.139613	0.374994	0.627114	0.763522	0.660753	1.15221	0.139613	-0.48378	0.874971	SF3A3
ENSG00000212541.1	0.758442	2.28976		1.58561		0.383923		1.0475		-1.00892		0.477496		-0.234761		-1.00892		0.417565
ENSG00000183386.10	106.47	-0.153974	0.920058	0.0816354	0.921033	1.29896	0.0573262	0.550865	0.678749	0.837547	0.286009	1.14113	0.108073	0.457366	0.862118	0.837547	0.286009	-1.17189	0.494228	FHL3
ENSG00000183520.12	1840.93	0.803983	0.622946	1.10255	0.146731	-0.0542533	0.977494	-0.615337	0.719117	0.815788	0.409121	0.93659	0.284592	0.509345	0.881352	0.815788	0.409121	-0.858551	0.798979	UTP11
ENSG00000185668.8	17.4871	-1.4132	0.215411	-1.10286	0.147454	-0.141987	0.936337	-0.448095	0.821172	-0.572253	0.579351	-0.250149	0.790055	-1.372	0.330652	-0.572253	0.579351	0.523395	0.878594	POU3F1
ENSG00000224592.5	5.68654	-1.01195		-0.843594		-0.263827	0.921446	-0.708271		-3.07663		-1.45542		-0.455723		-3.07663		-0.171998
ENSG00000223589.2	1.3696	-0.968843		-0.89506		-1.83899		0.52558		-0.0067664		-0.767965		-0.510958		-0.0067664		-0.106398
ENSG00000265596.1	1.52301	-0.754854		-0.608295		-1.00482		-0.0778856		-3.18746		-3.15262		0.866005		-3.18746		1.32824		MIR3659
ENSG00000284623.1	3.1773	-1.65205		-0.883127		0.911082		-1.94559		-1.54947		-4.58615		-1.70575		-1.54947		-0.131464
ENSG00000286552.1	6.90464	-0.95899		-1.4828		-0.816461	0.639886	-0.854857		-1.31927	0.33642	-0.683456		-0.804615		-1.31927	0.33642	-0.621431
ENSG00000287987.1	1.24779	0.440696		0.519947		-0.0804416		-0.625345		-2.69305		-2.65822		0.298455		-2.69305		0.696783
ENSG00000237290.2	7.23591	-0.320845		-1.27374		1.08375	0.492685	0.0689783		-1.0073	0.524734	-1.05824		-0.352634		-1.0073	0.524734	0.329914		LINC01343
ENSG00000275350.1	2.0972	0.222906		0.889712		2.8027		0.81532		1.16685		1.45338		1.36571		1.16685		1.81936		TUBB6P1
ENSG00000200796.1	0.972717	0.246998		-2.21723		-1.83133		-1.16042		-3.22417		-1.75157		-1.19483		-3.22417		0.163856		RNU6-753P
ENSG00000238063.3	13.4088	0.18312		-0.261694	0.801729	0.480696	0.766417	-0.289758		-0.0454942	0.976038	-0.534477	0.622423	-0.53497	0.895677	-0.0454942	0.976038	0.366827
ENSG00000215895.4	198.437	0.454129	0.702404	0.338034	0.555645	-1.07779	0.0733388	1.27057	0.0447334	0.687268	0.293899	1.55255	0.00548484	-0.425191	0.834762	0.687268	0.293899	-0.241706	0.916965	HSPA5P1
ENSG00000284632.1	9.11174	-0.922187		-0.0479642		0.51224	0.781147	1.08527		0.11327	0.941849	-0.140081	0.914703	0.493755		0.11327	0.941849	0.814504
ENSG00000116954.8	1142.29	1.00868	0.395053	1.60924	0.0103258	0.852942	0.369559	0.0881268	0.975355	2.54302	0.000514817	2.06624	0.00548484	1.15054	0.384705	2.54302	0.000514817	-0.425174	0.895133	RRAGC
ENSG00000273637.1	0
ENSG00000228436.3	11.9041	-0.206845		-0.125556		-0.0295735	0.988679	0.588691		-0.171827	0.885501	0.00472835	0.996911	0.737539	0.735298	-0.171827	0.885501	-0.160328		LOC105378663
ENSG00000214114.9	675.346	1.34356	0.0525645	1.15382	0.0323978	0.374707	0.714125	-0.370019	0.803557	0.738697	0.308866	1.30547	0.0432544	-0.185202	0.966937	0.738697	0.308866	0.247084	0.922007	MYCBP
ENSG00000274944.4	0.392173	1.61954		-0.447007		1.85405		-0.575131		2.16413		-0.264952		1.00493		2.16413		1.11532
ENSG00000131233.10	0.865157	0.292095		-0.566631		-1.49366		-3.16184		-1.33592		-2.85166		-0.474049		-1.33592		-1.46059		GJA9
ENSG00000158315.11	21.1347	-0.719402	0.584492	-0.652748	0.323406	-0.207968	0.880639	-0.0908685	0.971801	-0.472473	0.588973	-1.21995	0.12305	0.175564	0.971891	-0.472473	0.588973	-0.0246925	0.993861	RHBDL2
ENSG00000199963.1	0.942946	-1.34448		-0.650182		-0.262825		-0.668654		-1.41201		-1.46712		-1.4241		-1.41201		-0.0583147		RNU6-605P
ENSG00000207466.1	2.86847	-0.486586		-0.617291		-2.47353		-0.566798		-3.21825		-1.21078		-1.04687		-3.21825		-0.282839
ENSG00000235549.1	2.26171	-0.669718		0.0363288		0.264117		-0.302306		0.0509391		0.593064		0.50617		0.0509391		0.0102544
ENSG00000174574.16	3505.76	0.345644	0.83156	0.933155	0.180544	1.30435	0.0981647	0.398314	0.832216	1.33666	0.109613	1.11717	0.158223	0.940636	0.567649	1.33666	0.109613	-0.613133	0.857297	AKIRIN1
ENSG00000168653.11	4354.68	0.089233	0.961894	0.265943	0.757494	-0.471042	0.715236	-0.206261	0.935425	-0.119665	0.917523	0.292525	0.74573	0.23485	0.966937	-0.119665	0.917523	-1.08669	0.651584	NDUFS5
ENSG00000127603.31	2267.16	0.232148	0.816974	0.317344	0.487052	0.221684	0.782533	0.465548	0.553928	0.449268	0.41456	0.614158	0.205842	-0.187698	0.941201	0.449268	0.41456	0.0531744	0.978283	MACF1
ENSG00000206654.1	0.69317	-2.05141		-1.31853		0.315664		1.05655		-0.161671		-1.71355		1.72632		-0.161671		0.942798		RNU6-608P
ENSG00000222378.1	1.97874	0.540812		-0.952099		-0.928951		-0.19697		-2.23604		-1.23042		-0.704285		-2.23604		0.476861		RNA5SP44
ENSG00000287422.1	13.2731	-1.11457		-1.48837	0.081851	0.22658	0.904226	-0.735056		-1.25576	0.266222	-1.0008	0.328658	-0.817154	0.770514	-1.25576	0.266222	-0.524848
ENSG00000226438.1	5.10833	-0.81936		-0.712453		-0.990686	0.642235	-0.589753		-0.435641		-0.299315		-0.760681		-0.435641		-0.252913
ENSG00000217897.2	50.7365	0.468997	0.778828	0.803567	0.273004	-0.770166	0.492125	-1.03491	0.38009	0.566603	0.552989	0.0157561	0.988746	0.282364	0.950439	0.566603	0.552989	-0.235973	0.939057
ENSG00000183682.8	53.1719	0.538361	0.637934	0.516266	0.353381	0.860728	0.18678	0.95095	0.181707	1.31128	0.0300339	1.39697	0.0138194	0.441058	0.822298	1.31128	0.0300339	0.912847	0.519693	BMP8A
ENSG00000237624.1	1.37148	-0.615626		-1.22138		0.779911		1.38621		-1.71863		-1.63653		-3.64374		-1.71863		-0.628634		OXCT2P1
ENSG00000243970.3	29.0884	-0.492544	0.790643	-1.02341	0.201368	-0.316512	0.844827	0.551863	0.767721	-1.29428	0.201823	-1.64255	0.084929	-0.553781	0.869382	-1.29428	0.201823	0.0674921	0.984253	PPIEL
ENSG00000090621.15	2369.63	0.115611	0.933026	0.522651	0.360873	1.03042	0.0944684	0.635791	0.512425	1.34393	0.0352292	0.731974	0.239591	0.443417	0.83113	1.34393	0.0352292	0.0700795	0.977784	PABPC4
ENSG00000228060.3	13.1424	0.756284		0.365407	0.793367	0.440359	0.858412	1.48506		0.428029	0.802501	0.766726	0.575778	0.237399	0.980115	0.428029	0.802501	1.06175
ENSG00000201457.1	0																			SNORA55
ENSG00000163909.8	119.867	-0.766232	0.305569	-0.42693	0.388701	-1.03069	0.0515633	0.754134	0.263758	-0.0445096	0.953261	0.261852	0.64116	0.149496	0.966937	-0.0445096	0.953261	-0.654548	0.709736	HEYL
ENSG00000225903.1	0.512657	-0.828815		-1.63481		1.65249		0.550165		-1.48759		-0.0165218		-0.7261		-1.48759		0.122688
ENSG00000116981.4	54.7421	-0.409212	0.778573	-0.613096	0.347129	-0.50358	0.628746	-0.278034	0.882455	-1.08245	0.168206	-0.193079	0.804527	-0.237068	0.953116	-1.08245	0.168206	0.274217	0.918853	NT5C1A
ENSG00000116983.13	202.75	0.730851	0.528882	0.525222	0.404828	-0.733149	0.39655	2.12373	0.000583689	1.91857	0.00296369	2.99363	5.05518e-08	1.1794	0.219048	1.91857	0.00296369	0.0437936	0.987239	HPCAL4
ENSG00000084072.17	433.771	0.423905	0.573614	0.298946	0.449964	-0.633598	0.161105	0.162416	0.886327	0.281271	0.57348	0.239888	0.58779	0.0722531	0.982139	0.281271	0.57348	-0.136287	0.932005	PPIE
ENSG00000225333.6	12.178	0.148551		0.418866		0.152804	0.936697	1.17807		0.617023	0.54776	0.537149	0.558953	1.00987	0.549624	0.617023	0.54776	0.503781
ENSG00000252413.1	2.1654	-0.113797		-0.285249		-0.559986		-0.395033		0.170875		-2.38516		-1.33141		0.170875		-0.457028		RNU7-121P
ENSG00000116985.12	45.5875	0.46384	0.736671	-0.180556	0.80415	0.477103	0.631868	0.714855	0.487031	0.675484	0.375945	0.604866	0.380962	-0.195834	0.966325	0.675484	0.375945	0.306256	0.907732	BMP8B
ENSG00000198754.5	5.16337	-0.75496		-0.989543		-1.18576	0.67835	3.27895		1.05907		0.313427		0.407696		1.05907		0.385821		OXCT2
ENSG00000285905.1	2.85273	-0.859189		-1.93901		-0.0921248		0.0435857		-3.06477		-4.43747		-0.0816886		-3.06477		0.460147		BMP8B-AS1
ENSG00000261798.1	1.2932	0.135464		-0.0401734		2.14829		1.69113		-1.98058		0.483692		1.21876		-1.98058		0.365462		LOC101929536
ENSG00000229213.1	1.21445	-2.38436		-1.1072		1.20225		-0.16842		-3.04313		-3.0083		-1.93427		-3.04313		0.552125
ENSG00000284719.1	7.69412	0.215845		-0.10745		-0.644148	0.740512	1.45129		0.90618	0.429164	-0.51309	0.676416	0.00381096		0.90618	0.429164	0.948923
ENSG00000284678.1	3.92542	-0.275436		-0.750177		-0.137339		-0.763865		-1.08422		-3.33681		-0.32925		-1.08422		-0.178369
ENSG00000043514.17	394.023	-0.291791	0.768464	0.0791426	0.880637	0.0556547	0.957373	-0.0454576	0.978339	-0.107086	0.868553	0.22552	0.659138	-0.00218488	0.9995	-0.107086	0.868553	-0.168967	0.927594	TRIT1
ENSG00000202222.1	6.3653	0.434603		1.49484		1.64817	0.348541	1.12709		0.929169		0.311378		0.627713		0.929169		2.6151
ENSG00000116990.11	90.2581	-0.30081	0.769624	-0.353099	0.452446	0.0252203	0.982605	-0.141884	0.924356	0.0117977	0.987738	0.175271	0.746869	-0.730739	0.395263	0.0117977	0.987738	0.186649	0.923142	MYCL
ENSG00000236546.1	3.18965	-0.732455		-2.18374		-0.0668138		-1.85902		-1.69873		-0.614634		-0.382738		-1.69873		0.325058		MYCL-AS1
ENSG00000207356.1	1.00721	-0.657436		-1.28983		-2.36663		-0.00796392		-1.29269		-1.32421		-0.88195		-1.29269		1.47386
ENSG00000168389.18	28.9162	-0.591083	0.74142	-0.706156	0.384956	0.589545	0.638781	0.49592	0.794093	-0.0899408	0.941047	-1.65307	0.0821731	0.52292	0.869815	-0.0899408	0.941047	-0.357595	0.916556	MFSD2A
ENSG00000228477.1	13.1145	0.63667		0.186397	0.867527	-1.73725	0.183339	-0.576361		-0.331174	0.80851	-0.369661	0.749507	-1.26985	0.586508	-0.331174	0.80851	-1.88772
ENSG00000131236.18	2863.63	0.118723	0.92746	-0.113561	0.861312	0.485189	0.554213	-0.153874	0.933508	0.135626	0.865945	0.127404	0.84848	0.543774	0.735363	0.135626	0.865945	-1.95529	0.00674233	CAP1
ENSG00000131238.18	1448.65	-0.67966	0.583914	-0.846978	0.159856	-0.205177	0.872117	-0.150822	0.945233	-0.161957	0.859844	-0.207066	0.783166	-0.515361	0.81638	-0.161957	0.859844	-1.40946	0.229883	PPT1
ENSG00000226745.2	8.79979	-0.192595		-0.298219		-0.959433	0.503143	0.292513		-0.739851	0.537606	-1.78354	0.134615	-0.167409		-0.739851	0.537606	-0.779637
ENSG00000117000.9	629.409	0.739638	0.474649	0.754209	0.179972	-0.50801	0.56769	0.417739	0.754363	1.09302	0.104969	0.6374	0.323962	1.07847	0.252246	1.09302	0.104969	0.0105501	0.997565	RLF
ENSG00000207508.1	3.34982	-0.400147		0.0178661		1.24658		2.16279		0.723852		-0.439167		1.04967		0.723852		3.18738		RNU6-1237P
ENSG00000188800.6	11.7811	0.0745262		-0.400587		-2.39473	0.0635715	0.508816		-1.32686	0.278784	-0.407477	0.712435	-0.183962	0.978854	-1.32686	0.278784	0.696474		TMCO2
ENSG00000259943.1	238.198	-0.276519	0.848634	0.0684493	0.934497	0.0245963	0.988366	-2.01378	0.00379638	0.0663795	0.947009	0.783851	0.269855	-0.522512	0.822298	0.0663795	0.947009	-0.877359	0.695326
ENSG00000084073.10	2411.37	0.053586	0.9747	0.70212	0.282497	-0.169533	0.904621	-0.054236	0.981992	1.01095	0.194477	0.862895	0.23311	0.959648	0.462768	1.01095	0.194477	-0.689055	0.807159	ZMPSTE24
ENSG00000231296.1	1.63382	-0.491079		1.09502		2.635		-0.774463		1.12454		0.516006		0.700776		1.12454		0.644424
ENSG00000049089.15	41.7404	-1.09898	0.429754	-1.28341	0.0953445	-0.504205	0.718339	-0.500986	0.802525	-1.26272	0.198717	-1.34334	0.140794	-1.28886	0.39991	-1.26272	0.198717	-0.488459	0.892858	COL9A2
ENSG00000227311.3	51.1297	0.664899	0.687609	0.450545	0.577391	0.46997	0.722831	-0.732506	0.623707	-0.230163	0.8369	0.594041	0.491258	-0.520943	0.870747	-0.230163	0.8369	-0.321863	0.921999	RPL21P20
ENSG00000084070.12	245.814	0.748561	0.378288	0.539789	0.299797	0.543064	0.460899	1.14127	0.0693889	0.795492	0.197994	0.850982	0.136683	0.481065	0.770192	0.795492	0.197994	-0.662851	0.738005	SMAP2
ENSG00000213172.3	1.59437	0.0535611		-1.99181		-0.381364		0.720173		-3.51864		-2.03616		-1.6179		-3.51864		0.330996
ENSG00000284677.1	6.82633	-0.631044		-0.0876418		-1.18335	0.525268	0.85339		-0.987587	0.52082	-0.985884		0.338729		-0.987587	0.52082	0.328857
ENSG00000187801.15	53.3336	-0.333538	0.843376	0.616289	0.412164	0.547893	0.645179	0.990022	0.371317	0.725411	0.429832	0.77182	0.343811	0.663279	0.776879	0.725411	0.429832	-0.104851	0.974922	ZFP69B
ENSG00000260920.2	42.1017	0.546673	0.76622	0.988108	0.213328	0.982197	0.36547	0.628962	0.721988	0.877687	0.384478	0.859817	0.343048	0.0729486	0.990212	0.877687	0.384478	-0.665331	0.866886
ENSG00000279667.1	14.4511	-0.427434	0.829129	-0.19372	0.849634	-0.98795	0.465484	-0.544307	0.805029	0.272302	0.824821	0.447945	0.652299	-0.0031677	0.9995	0.272302	0.824821	0.370731
ENSG00000187815.10	207.668	0.197055	0.869495	0.659528	0.195994	0.707001	0.285767	0.50068	0.614019	0.372149	0.588311	0.312928	0.606264	0.475991	0.777707	0.372149	0.588311	0.91598	0.478804	ZFP69
ENSG00000238287.1	35.922	0.55966	0.758692	0.857938	0.288423	0.0658263	0.973786	1.07211	0.38482	0.742791	0.469781	0.342964	0.725089	1.56705	0.201437	0.742791	0.469781	-1.05521	0.758945
ENSG00000164002.12	32.2011	0.253937	0.884847	0.257151	0.769504	-0.860059	0.461395	0.764287	0.582266	1.14965	0.200713	0.30033	0.744859	0.606264	0.826887	1.14965	0.200713	-1.54687	0.455348	EXO5
ENSG00000227278.1	0
ENSG00000238186.1	8.28519	0.397881		0.234865		-0.763724	0.681372	1.72796		0.562587	0.659834	-0.0211265	0.988746	-0.589199		0.562587	0.659834	-3.7349
ENSG00000117010.17	270.795	0.111858	0.954151	0.557499	0.490135	0.804993	0.463024	0.420485	0.838237	1.24361	0.17495	1.29904	0.127618	0.633564	0.82005	1.24361	0.17495	-0.336926	0.918806	ZNF684
ENSG00000286838.1	4.80712	0.85839		0.732516		1.61071		0.965477		-1.23517		1.29898		0.89243		-1.23517		1.16484
ENSG00000236505.1	1.91676	-0.419704		-0.848405		-1.93452		2.19605		-3.32736		0.483138		-2.5326		-3.32736		0.371686
ENSG00000233910.1	4.73533	0.136969		-0.338952		0.121529		-0.224848		-0.361194		-1.51975		-0.735918		-0.361194		1.41157		GTF2F2P2
ENSG00000117016.10	207.672	1.0904	0.0465938	0.885631	0.0432396	0.327263	0.686335	-0.098371	0.955351	0.465709	0.442749	0.917811	0.079145	-0.322228	0.872361	0.465709	0.442749	1.03832	0.257781	RIMS3
ENSG00000287743.1	13.135	-0.0960072		-0.425515	0.67682	0.530474	0.743682	-0.886092		-0.292914	0.829109	-0.262966	0.818403	0.561032	0.884114	-0.292914	0.829109	1.02946
ENSG00000237899.1	4.96476	-0.903657		-0.83668		-0.465356		0.245657		-0.349358		-1.0199		-0.99396		-0.349358		0.228921
ENSG00000272145.1	24.1973	0.895371	0.505946	0.340241	0.677707	0.174764	0.917534	-0.328254	0.883183	0.117059	0.9196	-0.148818	0.875264	-0.247413	0.964331	0.117059	0.9196	0.67647	0.846712
ENSG00000066136.20	374.239	0.251517	0.817667	0.151512	0.78398	0.128963	0.900287	-0.0599033	0.975057	0.360421	0.561484	0.435155	0.419482	0.0169704	0.995805	0.360421	0.561484	-0.196698	0.923865	NFYC
ENSG00000198974.3	0.726032	-1.831		-1.48284		-2.05873		-0.319065		-1.11011		-0.0302177		-3.02353		-1.11011		1.66942		MIR30E
ENSG00000207962.1	1.30298	-0.14534		-1.45156		-2.25653		-1.56765		-2.14846		-0.60312		-2.09435		-2.14846		-0.25262		MIR30C1
ENSG00000117013.17	45.9496	-0.14675	0.910404	0.0352653	0.96155	0.640199	0.390584	0.888573	0.225577	0.291671	0.697134	0.824716	0.16619	0.0145776	0.996658	0.291671	0.697134	0.880173	0.542532	KCNQ4
ENSG00000264582.2	1.31158	-1.33889		-0.121765		2.72076		-0.794587		-0.49044		0.494138		-0.0788814		-0.49044		1.13067		RN7SL326P
ENSG00000179862.7	17.2757	0.820975	0.664376	-0.275108	0.795919	1.24428	0.25944	0.999643	0.504957	0.118531	0.933317	-0.247903	0.827764	-0.561498	0.892059	0.118531	0.933317	-0.416178	0.917264	CITED4
ENSG00000229528.1	3.1088	-0.488159		-0.499879		0.526046		-0.196324		-0.256597		1.13599		-0.207392		-0.256597		0.589003
ENSG00000228940.1	6.18942	-0.434204		-1.05705		-1.92717	0.279728	-0.150423		-1.44444		-1.59281		-0.301415		-1.44444		-0.0520535		LOC100128362
ENSG00000286668.1	6.99326	0.0780936		-0.704766		-0.188123	0.937908	-0.352913		-1.03783	0.470001	-0.593461		-0.661204		-1.03783	0.470001	0.768988
ENSG00000233118.2	1.98236	0.499091		-0.503761		-1.90838		0.25698		-1.81717		-1.82696		0.69165		-1.81717		1.52014
ENSG00000171793.16	635.924	0.324169	0.810141	0.324268	0.607494	0.906112	0.194949	-0.598684	0.581499	-0.0790405	0.930161	-0.114096	0.875359	-0.2307	0.949124	-0.0790405	0.930161	-0.396114	0.882787	CTPS1
ENSG00000281207.1	29.6244	-0.499187	0.765265	-0.302178	0.713068	0.288851	0.841769	-0.000685591	0.999934	-0.761657	0.427131	-0.790256	0.3556	-0.843837	0.670149	-0.761657	0.427131	0.53979	0.870359	SLFNL1-AS1
ENSG00000171790.15	582.845	-0.899634	0.741011	-1.28553	0.287947	-4.70995	1.11265e-05	0.421202	0.913772	-1.65742	0.256254	-1.88185	0.158969	-0.36419	0.967761	-1.65742	0.256254	1.55541	0.721659	SLFNL1
ENSG00000010803.16	138.906	-0.0255979	0.98612	-0.195921	0.73777	-0.513048	0.504007	0.207141	0.893842	0.0158511	0.985769	0.676996	0.232476	-0.550073	0.706813	0.0158511	0.985769	-0.00387052	0.99848	SCMH1
ENSG00000215893.3	1.34686	2.64005		3.62587		3.19683		1.77166		1.96509		-0.264958		1.75392		1.96509		1.24517
ENSG00000287400.1	28.9006	0.0354693	0.988153	-0.278237	0.775718	0.0322152	0.988407	0.225992	0.936918	-0.300544	0.804861	-0.29178	0.778691	-0.0646881	0.991934	-0.300544	0.804861	0.199842	0.955314
ENSG00000235358.2	10.71	-0.968409		-0.73811		-0.791593	0.659635	-0.463267		-1.60178	0.248368	-1.49149	0.238381	-0.487123		-1.60178	0.248368	-0.0254124		SCMH1-DT
ENSG00000213987.4	1.04874	-0.783229		-2.9085		-0.593603		-0.230498		-0.0840329		-3.30351		-1.82171		-0.0840329		-0.691552
ENSG00000286640.1	10.777	-0.401665		-1.24679		-0.137436	0.954299	-2.377		-1.8584	0.163681	-0.112358	0.929573	-0.390554		-1.8584	0.163681	-0.675993
ENSG00000204060.7	6.79831	-0.788478		-1.07891		2.07025	0.100497	-1.86887		-3.6256	0.136612	-0.0796172		-1.47233		-3.6256	0.136612	0.133097		FOXO6
ENSG00000229901.1	2.01402	-3.69887		-2.06516		-0.299767		-3.21796		-0.822553		-1.86546		-0.282978		-0.822553		-0.346993		FOXO6-AS1
ENSG00000252563.1	1.16677	0.168161		0.301131		0.809833		1.52004		0.656394		-1.91418		-0.036863		0.656394		2.05987		RNA5SP45
ENSG00000127129.10	22.644	-1.19179	0.225496	-1.28878	0.0415694	-0.97419	0.277513	-0.46882	0.767704	-2.22329	0.0103451	-0.99471	0.20213	-1.14337	0.357593	-2.22329	0.0103451	0.334349	0.907732	EDN2
ENSG00000127124.16	352.092	0.514686	0.674279	0.966395	0.0690831	1.09453	0.0730778	-0.32565	0.826324	0.992211	0.136673	0.955178	0.127558	0.277173	0.926496	0.992211	0.136673	0.242584	0.919729	HIVEP3
ENSG00000230881.1	3.37828	-1.0833		-1.54733		-2.11954		-1.51556		-2.84168		-2.79098		-1.65435		-2.84168		0.090463
ENSG00000230638.4	8.41297	-0.119319		-1.00219		0.196377	0.936348	-0.34163		-1.06001	0.477504	-0.630018	0.632087	-0.37896		-1.06001	0.477504	0.416525		LOC100418723
ENSG00000284895.1	0
ENSG00000287587.1	10.6365	-0.464543		0.0287358		-0.591335	0.741142	-0.140303		-1.41351	0.276487	-0.627649	0.584511	0.199745		-1.41351	0.276487	-0.374466
ENSG00000227538.1	19.9239	-0.732777	0.73208	-0.624743	0.533196	-1.44875	0.251931	0.138288	0.970648	-0.853028	0.493373	-1.21576	0.27152	-0.368627	0.949124	-0.853028	0.493373	0.949232	0.812316
ENSG00000228776.2	1.77696	-1.35592		-1.01776		0.281443		-1.07128		0.32751		-3.68399		-0.169487		0.32751		-0.590874
ENSG00000044012.4	4.12719	-0.514662		-1.67077		0.129713		-1.79941		-0.471228		-2.44743		-1.84249		-0.471228		0.877229		GUCA2B
ENSG00000197273.4	4.8634	-0.0171006		-0.294571		-0.880991		-0.754528		-0.468236		-1.06125		0.268839		-0.468236		0.339594		GUCA2A
ENSG00000198815.9	940.202	0.236716	0.850187	0.684656	0.207568	-0.156923	0.89367	0.45378	0.698423	1.12096	0.0807089	1.05637	0.0822665	0.439639	0.829643	1.12096	0.0807089	0.528883	0.835354	FOXJ3
ENSG00000227527.2	9.09715	0.188814		-0.251186		-0.28488	0.885821	0.1645		-0.0356037	0.981116	-1.64489	0.17877	0.357472		-0.0356037	0.981116	-1.22667
ENSG00000177181.15	88.4085	-0.211402	0.854926	-0.312028	0.566394	-0.607883	0.396519	0.070665	0.972425	-0.0805578	0.918885	-0.386654	0.513612	0.00105208	0.999551	-0.0805578	0.918885	0.452336	0.850212	RIMKLA
ENSG00000235002.1	2.94473	-0.512206		-0.829831		-0.98516		0.345454		0.028382		-1.64668		0.359014		0.028382		0.633615		RPS15AP8
ENSG00000066185.13	22.602	-0.442522	0.792962	-0.644294	0.396456	-0.0906342	0.959159	-1.65824	0.0962131	-0.288081	0.782573	-0.548385	0.525225	-0.915466	0.620323	-0.288081	0.782573	-0.57934	0.869369	ZMYND12
ENSG00000127125.9	1120.82	0.256764	0.84274	0.331876	0.583048	0.0836955	0.950339	0.284665	0.856678	0.403558	0.586552	1.04783	0.0923481	-0.103624	0.982895	0.403558	0.586552	-0.0639324	0.97974	PPCS
ENSG00000186409.18	199.184	0.0658634	0.959711	-0.163083	0.787597	-0.116864	0.919045	-0.306281	0.819033	-0.470396	0.483087	-0.921202	0.114546	-0.0329987	0.993671	-0.470396	0.483087	0.174292	0.93404	CCDC30
ENSG00000230116.1	4.97925	-0.294766		-0.557532		-0.182045		0.687924		-3.43965		-0.603602		-0.305927		-3.43965		0.510982		RPS3AP11
ENSG00000236876.3	87.7961	0.691402	0.851582	0.10353	0.962385	-2.17454	0.307351	-2.25173	0.376315	-0.609142	0.793413	-0.486235	0.807269	-1.02689	0.886367	-0.609142	0.793413	-1.16171	0.877155
ENSG00000200254.1	0.394977	0		1.09182		0		2.83532		2.0299		2.15303		2.67182		2.0299		3.66651		RNU6-536P
ENSG00000236180.2	5.29088	-1.19255		-0.0326385		-0.538616	0.853958	0.0762318		-1.70492		-0.784053		-0.312435		-1.70492		0.462239
ENSG00000171960.12	219.818	-0.679791	0.532744	-0.737481	0.185094	0.168251	0.887733	-0.0364336	0.98624	-1.18207	0.0765309	-0.65001	0.309693	-0.742665	0.577522	-1.18207	0.0765309	-0.890953	0.590012	PPIH
ENSG00000285728.2	16.8086	-0.395359	0.864864	-0.29978	0.800757	-0.67463	0.708614	-1.7328	0.254424	-1.29129	0.326317	-1.50976	0.210951	-0.59543	0.899035	-1.29129	0.326317	-0.520358	0.907732
ENSG00000234917.2	2.11459	0.630507		0.59694		0.708543		-0.373512		-3.02768		-2.99284		-2.01365		-3.02768		2.13028
ENSG00000065978.19	8726.6	0.23633	0.885314	0.607157	0.407711	1.58506	0.029371	0.650831	0.642709	1.24945	0.136107	0.704826	0.379183	0.523865	0.854639	1.24945	0.136107	-0.395254	0.90116	YBX1
ENSG00000164007.11	29.6008	-0.780574	0.594732	-0.898178	0.206773	-0.31699	0.822587	0.548736	0.71799	-1.27382	0.159316	-0.787095	0.343462	-0.898994	0.613376	-1.27382	0.159316	0.929913	0.709736	CLDN19
ENSG00000117385.16	237.913	0.504857	0.697234	0.00185212	0.998701	0.191463	0.874856	0.788435	0.386795	0.824411	0.246169	0.733274	0.262577	0.248328	0.942455	0.824411	0.246169	-0.272935	0.913689	P3H1
ENSG00000164008.16	41.5892	-0.124933	0.922928	0.304376	0.596993	0.712688	0.303183	-0.606347	0.544834	0.137331	0.865092	0.153147	0.817957	0.26285	0.925492	0.137331	0.865092	-0.168253	0.940388	C1orf50
ENSG00000283580.3	0.02889	1.32064		0		0		0		0		0		0		0.66187		0
ENSG00000228452.1	0
ENSG00000274386.5	74.3617	0.943854	0.409131	1.54652	0.00950411	-0.656743	0.546256	0.711694	0.561949	1.57364	0.0404927	0.658915	0.392039	0.702386	0.716589	1.57364	0.0404927	0.219258	0.93817	TMEM269
ENSG00000177868.12	1297.37	0.473441	0.761007	0.704283	0.308807	0.726921	0.452183	-0.504707	0.748528	0.911805	0.274182	1.37591	0.0672034	-0.247424	0.95716	0.911805	0.274182	0.0787537	0.979706	SVBP
ENSG00000164010.15	76.3464	-0.446611	0.702095	-0.281604	0.620211	0.534699	0.476469	-0.4212	0.711823	0.135437	0.861365	0.0876752	0.89397	-0.582588	0.687304	0.135437	0.861365	0.349044	0.883171	ERMAP
ENSG00000228192.8	23.2764	0.0562104	0.977075	-0.322581	0.71152	0.283241	0.857834	-0.0288309	0.991077	0.0776216	0.94881	0.260387	0.780701	0.52208	0.865867	0.0776216	0.94881	0.408186	0.903586
ENSG00000164011.18	87.7966	-0.213749	0.856845	-0.54155	0.304827	-0.516056	0.512729	0.421645	0.700648	-0.463267	0.494787	-0.362348	0.550376	-0.120886	0.976344	-0.463267	0.494787	-0.146565	0.945767	ZNF691
ENSG00000233708.1	3.97561	-0.710548		-1.08274		1.31864		0.867387		-0.562827		-0.680134		0.429888		-0.562827		1.02831
ENSG00000237090.1	2.2687	2.31995		1.06425		1.89122		1.52311		-0.62852		0.437003		1.82628		-0.62852		2.55639
ENSG00000225099.1	9.82426	0.35461		0.0642604		-0.845234	0.584605	0.133106		1.09398	0.272015	0.403806	0.689451	-0.737508		1.09398	0.272015	-0.32115
ENSG00000117394.24	648.63	-0.705619		-0.915335		0.114364		-1.4244		-0.254087		-0.143355		-1.36703		-0.254087		-1.82648		SLC2A1
ENSG00000284138.1	1.81736	-1.15374		-1.10475		-0.186621		-0.690474		-1.27883		-0.399183		-1.97016		-1.27883		-0.0133305		ATP6V0CP4
ENSG00000227533.6	201.86	-0.784734	0.489549	-0.910238	0.128375	-2.78657	8.16795e-07	0.677277	0.536062	-1.2066	0.100408	-0.685011	0.327517	-0.13906	0.976784	-1.2066	0.100408	1.31361	0.286656	SLC2A1-DT
ENSG00000283973.2	2.84506	-0.476521		-0.696401		0.0575856		1.30889		-1.12861		-2.21084		0.640337		-1.12861		1.48739
ENSG00000207256.1	1.55416	-0.296845		-0.553709		1.70634		-3.32086		-0.438033		-1.56237		-1.49517		-0.438033		-0.56456		RNU6-880P
ENSG00000283136.1	1.86192	-0.452693		0.515612		2.35347		0.604429		0.748697		0.0315608		0.0318414		0.748697		1.02835
ENSG00000277513.1	2.57941	0.864742		-0.819503		0.407475		-0.783907		-1.22459		-2.07691		0.645982		-1.22459		1.62042
ENSG00000186973.11	29.3492	-0.0943645	0.96554	0.501096	0.589573	-0.215592	0.913004	1.14664	0.387005	0.87192	0.422355	0.739402	0.450887	-0.245512	0.971891	0.87192	0.422355	-0.588106	0.885342	FAM183A
ENSG00000117395.13	1795.55	0.607493	0.623008	0.893616	0.115839	1.00015	0.141875	0.728887	0.456678	0.557485	0.460463	0.150188	0.83664	1.11945	0.244251	0.557485	0.460463	-0.328486	0.901258	EBNA1BP2
ENSG00000284410.1	0																			MIR6733
ENSG00000243710.8	123.049	-0.400246	0.82312	-0.378371	0.659822	-1.38416	0.13036	0.774167	0.594546	-1.01985	0.292039	-0.99343	0.26149	0.330686	0.942455	-1.01985	0.292039	1.37638	0.478531	CFAP57
ENSG00000199240.1	1.19136	1.43675		0.283061		2.25586		2.2139		1.2393		1.85232		1.47533		1.2393		1.13499		RNA5SP46
ENSG00000179178.11	25.1301	-3.05298	0.00170307	-2.4197	0.00314335	-1.64806	0.129916	-0.99946	0.548493	-3.30944	0.00256597	-2.95947	0.00497749	-2.12627	0.116679	-3.30944	0.00256597	-1.44252	0.608092	TMEM125
ENSG00000253313.6	34.9102	-1.62164	0.119644	-0.636181	0.435782	-0.105551	0.955351	-0.571952	0.754502	-0.616593	0.552444	-0.446178	0.630619	-0.94365	0.644088	-0.616593	0.552444	-0.65649	0.858296	C1orf210
ENSG00000066056.14	395.199	-1.23587	0.751838	-1.63927	0.349884	-4.49058	0.00776748	-0.331009	0.959591	-1.93549	0.367418	-3.00497	0.114833	-0.939545	0.913967	-1.93549	0.367418	0.70888	0.923498	TIE1
ENSG00000117400.18	22.4003	-1.1792	0.256694	-0.413959	0.568443	0.02477	0.988679	-0.621115	0.65369	-1.09075	0.21159	-1.42645	0.0849019	-0.723708	0.709808	-1.09075	0.21159	0.0208896	0.995867	MPL
ENSG00000287113.1	0.538481	-1.34188		-0.0319216		2.79988		0.211192		-1.03885		-1.00402		0.402757		-1.03885		-1.00136
ENSG00000234694.1	8.70833	-0.328038		-0.574306		-0.803681	0.610887	0.108717		-0.700979	0.580009	-1.15803	0.310045	-0.123898		-0.700979	0.580009	0.176919
ENSG00000117399.14	228.866	0.314562	0.820203	-0.297158	0.654963	0.624362	0.472625	-0.882626	0.332998	-1.60784	0.0210858	-1.17602	0.082468	-1.5448	0.0555622	-1.60784	0.0210858	-0.512079	0.857604	CDC20
ENSG00000066322.15	146.5	1.01213	0.318412	0.792953	0.217909	0.263728	0.838454	0.958663	0.316516	1.1069	0.151123	1.17503	0.102201	0.306313	0.931944	1.1069	0.151123	-0.08448	0.977239	ELOVL1
ENSG00000283836.1	0																			MIR6734
ENSG00000159479.17	394.543	0.713077	0.542553	0.642656	0.293983	0.331027	0.766164	0.388082	0.79702	0.55532	0.475926	1.10719	0.099047	0.687939	0.670577	0.55532	0.475926	-0.578173	0.840174	MED8
ENSG00000229431.1	4.23747	-0.52404		0.677762		-0.448354		1.3044		-0.124442		0.422761		-0.0217943		-0.124442		-0.495917
ENSG00000198198.17	141.567	-0.354582	0.814417	-0.727583	0.268849	-0.00342205	0.998509	0.241713	0.906579	-0.962192	0.228267	-1.14663	0.119574	-0.431973	0.877167	-0.962192	0.228267	0.598267	0.847152	SZT2
ENSG00000229372.1	0																			SZT2-AS1
ENSG00000274975.1	0																			MIR6735
ENSG00000178922.18	0																			HYI
ENSG00000229348.1	9.69569	0.34924		-0.189988		-0.978729	0.576042	-0.194829		-1.01054	0.479329	-0.457393	0.721835	-0.378835		-1.01054	0.479329	-1.67154
ENSG00000142949.17	1600.95	-0.1249	0.922104	-0.16842	0.787779	0.276121	0.779751	0.286594	0.842	0.591275	0.377814	1.40512	0.0143054	-1.12997	0.163376	0.591275	0.377814	-0.440164	0.858296	PTPRF
ENSG00000066135.13	55.4406	0.158388	0.916641	0.163662	0.828287	1.9088	0.000911773	0.457768	0.754376	0.0331261	0.975964	0.984628	0.157937	-0.0471549	0.992178	0.0331261	0.975964	0.41058	0.886763	KDM4A
ENSG00000284989.1	0
ENSG00000236200.6	44.8557	0.367168	0.762508	0.488433	0.37213	-0.432656	0.641736	0.0565289	0.978339	0.483478	0.48221	-0.312272	0.63382	0.808322	0.42666	0.483478	0.48221	-0.00509367	0.998144
ENSG00000126091.21	96.0884	-0.586683	0.658653	-0.671356	0.278017	0.0712283	0.961243	0.476675	0.72047	-0.708593	0.362218	-0.589536	0.402693	-0.265418	0.940666	-0.708593	0.362218	0.465911	0.869369	ST3GAL3
ENSG00000229444.1	9.96702	-0.290892		-0.362677		-0.974541	0.637508	0.114576		-0.530729	0.756625	-0.798645	0.580394	-0.297122		-0.530729	0.756625	1.54396		ST3GAL3-AS1
ENSG00000283414.1	1.01837	-2.33448		0.385478		2.11051		0.764929		-2.03145		-0.546181		-0.0822766		-2.03145		-0.601612
ENSG00000233674.2	3.65404	-1.12099		-0.606679		-1.65658		1.1197		-1.60397		-2.3104		-1.23792		-1.60397		-0.560633
ENSG00000283477.1	0																			MIR6079
ENSG00000224751.2	6.34479	-0.356031		-1.32742		0.117843	0.965498	-2.00202		-1.22846		-1.44353		-0.525921		-1.22846		0.595631
ENSG00000117407.17	20.0587	-1.13789	0.444041	-1.51939	0.058901	-0.74667	0.57514	-0.119498	0.971163	-1.98976	0.0630082	-1.88589	0.0621397	-0.96728	0.666477	-1.98976	0.0630082	0.57522	0.878594	ARTN
ENSG00000237950.3	20.5278	0.119386	0.953464	0.282053	0.760144	-0.83715	0.524311	0.12325	0.969675	0.700546	0.4923	0.505361	0.58613	-0.12259	0.985595	0.700546	0.4923	0.682062	0.857297
ENSG00000288573.1	5.31655	1.07349		0.357248		1.64205	0.280082	-0.584309		0.375547		1.83851		0.196148		0.375547		0.0385501
ENSG00000117408.11	136.269	0.27037	0.854829	0.0983164	0.903541	-0.913625	0.276369	0.0938894	0.971163	0.470839	0.580761	0.200591	0.800093	0.394473	0.892269	0.470839	0.580761	-0.166268	0.951463	IPO13
ENSG00000285649.1	4.10647	-1.4014		-1.56433		-0.0699		-1.07206		-2.8669		-2.15729		-1.062		-2.8669		0.142178
ENSG00000132768.14	174.055	1.3005	0.42065	1.65069	0.0613741	0.792926	0.59115	0.148195	0.968726	0.988978	0.405167	0.613126	0.574465	1.00786	0.705657	0.988978	0.405167	-0.308011	0.936649	DPH2
ENSG00000117410.14	1814.12	0.883485	0.535012	1.19471	0.0917387	-0.576587	0.628144	0.746888	0.589662	2.24305	0.00543399	1.95433	0.0139716	0.892633	0.635808	2.24305	0.00543399	-0.582995	0.866886	ATP6V0B
ENSG00000117411.18	88.3675	-0.0573955	0.970028	-0.846856	0.161628	1.22388	0.057038	1.60137	0.0179359	-0.208033	0.814643	1.15065	0.0830514	-0.18213	0.969011	-0.208033	0.814643	0.906662	0.62662	B4GALT2
ENSG00000159214.13	30.3815	-0.473853	0.790714	-0.368446	0.666148	-0.386027	0.794221	-0.327141	0.887322	-0.203326	0.86011	-0.418188	0.650773	-0.677905	0.800449	-0.203326	0.86011	-0.215494	0.94716	CCDC24
ENSG00000196517.13	20.576	-0.737054	0.675304	-0.912745	0.263552	0.595488	0.64282	-0.129759	0.967563	-1.45959	0.161575	-1.59743	0.104974	-0.708824	0.798212	-1.45959	0.161575	0.78448	0.820458	SLC6A9
ENSG00000230615.7	71.7838	-0.396284	0.808804	-0.57545	0.434909	0.240234	0.868752	-0.20714	0.930755	-0.607822	0.511865	-0.606793	0.457984	-0.447746	0.885564	-0.607822	0.511865	0.502911	0.877155
ENSG00000227163.2	4.0372	-0.187505		-0.114507		-0.45722		-0.196028		-3.11167		-1.52214		-0.275115		-3.11167		0.998192
ENSG00000271647.1	0.0421074	-0.602768		-0.44697		0.131288		-0.575086		-0.29975		-0.264913		0.438153		-0.29975		-0.262253		KRT8P47
ENSG00000239560.3	2.56952	-0.423343		0.0152431		0.41149		-0.975769		-1.18879		-0.551949		0.37555		-1.18879		1.24413		RN7SL479P
ENSG00000171872.5	17.8823	-0.870617	0.633052	-1.00703	0.241774	-0.911239	0.480106	-0.485086	0.828959	-1.05363	0.338868	-1.20506	0.229104	-0.616013	0.858873	-1.05363	0.338868	0.163684	0.964295	KLF17
ENSG00000233514.1	587.521	0.532137	0.746831	0.78754	0.276577	-0.323896	0.815474	-0.400464	0.834225	0.345503	0.729582	0.387749	0.64753	0.118299	0.984038	0.345503	0.729582	-0.291431	0.925758
ENSG00000283039.1	10.7634	-0.72749		-1.13648		-0.441984	0.855285	-0.596791		-2.17622	0.164473	-3.05023	0.0568672	-0.880772		-2.17622	0.164473	-0.0329544		KLF18
ENSG00000226804.4	4.63518	-0.0442566		-0.31775		1.37118		0.46635		-1.95143		-1.01044		-0.19038		-1.95143		-0.596487
ENSG00000200171.1	0.934299	-1.19694		-2.72484		-2.72365		0.84848		-3.1547		-0.69497		-1.66257		-3.1547		0.118321
ENSG00000238037.1	1.9542	-0.891747		0.581121		2.13725		1.07017		-1.10232		-1.02179		1.54337		-1.10232		1.50582		OOSP1P1
ENSG00000227994.1	0.774169	-0.670314		-1.52927		-1.14337		0.637191		0.125712		-1.04959		-0.138855		0.125712		-2.49871
ENSG00000271329.1	10.3145	-0.510339		-0.870453		-1.84932	0.167916	0.492653		-0.439646	0.745887	-2.07591	0.104211	0.158667		-0.439646	0.745887	0.178398		LOC100130714
ENSG00000178028.14	196.012	-0.0976998	0.936951	-0.436395	0.406519	-0.753874	0.235665	1.19069	0.0473219	0.0120107	0.988944	0.444544	0.440097	-0.757622	0.461297	0.0120107	0.988944	-0.254778	0.907732	DMAP1
ENSG00000117419.16	118.998	0.884353	0.360795	0.58475	0.338338	-0.0104168	0.994956	-0.159175	0.939066	0.63865	0.396834	0.732507	0.274146	-0.572209	0.766883	0.63865	0.396834	0.626043	0.808241	ERI3
ENSG00000233602.1	2.51818	-1.16201		-1.05304		0.766932		-0.23927		-1.08547		-0.908021		-0.600568		-1.08547		0.629832		ERI3-IT1
ENSG00000199385.1	1.0519	0.1798		-0.53842		-1.06874		0.25794		0.767331		-0.978375		0.936805		0.767331		-0.927819		RNU6-369P
ENSG00000187147.18	180.923	-0.121839	0.897169	-0.0201162	0.971757	0.29183	0.666052	0.214635	0.844634	0.00578055	0.992967	0.000578099	0.999185	0.032147	0.991641	0.00578055	0.992967	-0.377173	0.847274	RNF220
ENSG00000263381.1	0.623209	0.154633		0.0502391		1.84989		0.702827		-1.46877		-1.43393		-0.700067		-1.46877		-0.0461082		MIR5584
ENSG00000126106.14	57.3389	0.0722664	0.963834	0.100542	0.899156	0.965833	0.206565	0.248529	0.899035	-0.046811	0.964309	0.193228	0.804692	-0.274652	0.941325	-0.046811	0.964309	-0.000311221	0.999934	TMEM53
ENSG00000198520.12	37.2194	-0.65435	0.597582	-0.58123	0.347877	-1.41404	0.0382476	-0.628217	0.576678	-1.94042	0.0089256	-1.80547	0.0113026	-0.450723	0.852791	-1.94042	0.0089256	0.239503	0.926745	ARMH1
ENSG00000199377.1	4.12134	-0.933449		-0.216747		0.998285		-0.149145		-3.23296		-1.57589		-0.249459		-3.23296		-0.67263		RNU5F-1
ENSG00000200169.1	2.02528	-1.49907		-1.14172		-0.447592		-1.18711		-1.33275		-1.24935		-0.742722		-1.33275		-1.93956		RNU5D-1
ENSG00000142945.13	360.865	-0.555496	0.606723	-1.00145	0.0385219	-0.0968667	0.936055	-1.1747	0.0698349	-1.66389	0.00365286	-1.14196	0.048942	-1.43622	0.0320379	-1.66389	0.00365286	0.341638	0.885342	KIF2C
ENSG00000225721.5	2.10142	-0.481143		-0.978217		-0.389788		-1.32069		-4.04487		-1.55679		-2.17253		-4.04487		0.928249
ENSG00000142937.12	10023.8	0.258628	0.826241	0.014467	0.984487	0.750763	0.234577	-0.804073	0.276734	-0.485152	0.460975	0.452921	0.439306	-0.890369	0.32406	-0.485152	0.460975	-0.00856418	0.997565	RPS8
ENSG00000264294.1	0																			SNORD55
ENSG00000200913.1	4.54736	0.70832		2.4519		0.493208		2.11343		1.44263		2.52132		-2.25179		1.44263		-1.56153		SNORD46
ENSG00000202031.1	0.305062	0.358983		1.15936		0.131257		0.821993		-0.299787		1.19484		-0.833545		-0.299787		1.10957		SNORD38A
ENSG00000207421.1	0
ENSG00000281859.1	0																			SNORD38B
ENSG00000234093.3	110.142	-0.161937	0.919075	-0.216995	0.780787	1.22321	0.0968813	-1.13256	0.231357	-0.511273	0.562949	0.168432	0.838257	-0.571018	0.810155	-0.511273	0.562949	-0.590316	0.855083	RPS15AP11
ENSG00000142959.5	24.7502	-0.986154	0.392179	-1.06499	0.107641	-0.501594	0.663379	0.0200772	0.992818	-1.26563	0.139647	-1.22176	0.128269	-0.539049	0.829576	-1.26563	0.139647	0.251281	0.928239	BEST4
ENSG00000173846.13	26.2244	0.120415	0.957974	0.182811	0.867663	0.127682	0.954198	0.743613	0.696451	0.665395	0.575255	0.108641	0.926634	-0.053196	0.993834	0.665395	0.575255	-0.978002	0.818503	PLK3
ENSG00000188396.4	1.64546	-0.625215		-2.75441		0.720904		-0.643592		-1.46051		-1.27215		-1.2613		-1.46051		-1.28456		DYNLT4
ENSG00000222009.8	24.6173	-0.690181	0.620183	-0.151202	0.845132	0.695928	0.443321	0.772806	0.455351	0.163722	0.865708	-0.475284	0.544158	0.0585486	0.990024	0.163722	0.865708	-0.477441	0.878594	BTBD19
ENSG00000117425.14	34.6409	-0.591824	0.765265	-0.970821	0.26929	0.0309606	0.988679	0.361304	0.887588	-1.58881	0.141886	-1.72758	0.0900911	-0.506262	0.899245	-1.58881	0.141886	0.700293	0.858455	PTCH2
ENSG00000202444.1	0																			RNU5E-6P
ENSG00000226499.1	43.0512	0.436834	0.792008	-0.0719943	0.940595	0.773545	0.450399	-1.02345	0.381121	0.0957051	0.933106	0.558155	0.500628	-0.463275	0.885564	0.0957051	0.933106	-0.644819	0.857297
ENSG00000070785.17	709.368	1.28313	0.185519	1.48744	0.0181654	0.0589139	0.972778	0.00827934	0.996991	0.890254	0.301656	0.390582	0.636289	0.833031	0.646407	0.890254	0.301656	-0.367575	0.906138	EIF2B3
ENSG00000253039.1	0.758291	-0.193107		-1.43426		1.87988		0.755277		-1.86412		0.594015		-1.09635		-1.86412		-1.82662		RNA5SP47
ENSG00000229815.1	2.2233	-0.223024		-0.603889		-0.103333		-1.28057		-0.250121		-4.02352		-0.471757		-0.250121		-1.12057
ENSG00000232369.1	1.90805	1.59454		1.29589		3.10498		0.321193		0.333306		0.553194		0.128156		0.333306		0.395194
ENSG00000268949.1	39.0896	0.194323	0.894221	0.430404	0.51831	0.521498	0.606103	-0.573457	0.666251	0.0976781	0.921245	-0.311971	0.687227	0.070967	0.987532	0.0976781	0.921245	-0.069868	0.98097
ENSG00000126107.15	75.7358	0.808675	0.499582	0.6007	0.367056	0.88276	0.285767	0.79737	0.455387	0.237189	0.800124	-0.594709	0.436088	-0.399644	0.893711	0.237189	0.800124	0.205578	0.939267	HECTD3
ENSG00000126088.14	432.496	0.803674	0.378288	0.294071	0.624902	0.512244	0.53822	0.838737	0.295521	-0.399947	0.584784	-0.333406	0.605664	0.56015	0.732859	-0.399947	0.584784	-0.939644	0.525913	UROD
ENSG00000162415.7	66.411	-0.344277	0.804396	-0.783818	0.18388	0.27425	0.811026	0.130771	0.951135	-0.658709	0.38927	0.21776	0.763022	-0.193894	0.964331	-0.658709	0.38927	-0.320669	0.903902	ZSWIM5
ENSG00000234315.1	17.784	0.144559	0.936247	0.242641	0.778079	-2.58024	0.0131507	-1.17357	0.32974	0.0426533	0.973292	0.377613	0.66626	0.0286834	0.994963	0.0426533	0.973292	-0.556666	0.877155
ENSG00000281912.1	5.9269	-1.25672		-1.31527		-0.471069	0.844471	-0.882135		-0.767655		-0.264058		-0.901046		-0.767655		0.073453		LINC01144
ENSG00000186603.7	29.2596	0.120807	0.946906	-0.85913	0.2452	1.70296	0.0164368	-3.39523	0.000852589	-2.23475	0.021782	-2.69987	0.00542528	-2.2315	0.0298936	-2.23475	0.021782	-0.149264	0.962145	HPDL
ENSG00000132781.20	10.4233	-0.5368		-0.791426		-0.100217	0.967927	-0.115276		-2.2073	0.129012	-1.63342	0.20338	0.0504383		-2.2073	0.129012	0.44459		MUTYH
ENSG00000288208.1	0
ENSG00000132773.12	88.8286	0.117753	0.941116	0.229143	0.761827	0.274228	0.830834	0.961008	0.312723	0.329513	0.714166	0.395774	0.60258	-0.13817	0.977903	0.329513	0.714166	-0.681203	0.817926	TOE1
ENSG00000070759.17	175.401	1.01474	0.302907	1.08964	0.0709864	-0.164478	0.908325	-0.115879	0.963517	1.51487	0.0380292	1.11096	0.117188	1.33056	0.169584	1.51487	0.0380292	0.153423	0.955314	TESK2
ENSG00000236872.1	2.28676	-0.477213		-0.759402		2.5335		-0.264742		-1.51106		-2.95405		1.12038		-1.51106		0.571457		PPIAP36
ENSG00000280670.3	53.543	-0.196784	0.894539	-0.037374	0.96532	-0.857336	0.327526	-0.206477	0.923134	-0.498429	0.559253	0.0877687	0.914689	0.17092	0.972938	-0.498429	0.559253	-0.281833	0.918853	CCDC163
ENSG00000132763.15	46.5498	-0.451519	0.703016	-0.618971	0.246584	-0.26528	0.794868	-0.654913	0.469512	-0.851137	0.200713	-1.84848	0.00303277	-0.503688	0.765876	-0.851137	0.200713	0.19961	0.928099	MMACHC
ENSG00000117450.15	1299.39	0.611684	0.750945	0.329009	0.731879	-2.58999	0.000967889	-0.284449	0.918835	0.260671	0.831614	0.382718	0.703406	0.18426	0.977274	0.260671	0.831614	-1.13223	0.708602	PRDX1
ENSG00000234379.1	4.75124	-0.49032		-0.691261		-0.501435		-0.814634		-2.00562		-2.09008		-0.358694		-2.00562		0.376257
ENSG00000117448.14	322.652	-0.245068	0.854854	-0.368062	0.558091	-0.353213	0.734228	-0.640724	0.543849	-0.219045	0.793721	-0.425419	0.530557	-0.721433	0.621412	-0.219045	0.793721	-0.476567	0.861659	AKR1A1
ENSG00000281133.1	1.12916	1.19755		0.791933		2.08707		2.11113		0.00876697		-0.0390366		0.423918		0.00876697		0.0353342
ENSG00000280836.1	0.997614	-1.81451		1.25805		-1.08044		-2.74862		-0.932485		0.608937		-3.00704		-0.932485		-0.909138
ENSG00000132780.17	3092.37	0.789721	0.370462	0.62849	0.241835	0.692181	0.323499	0.935394	0.200611	0.328943	0.649894	0.421652	0.493868	0.169899	0.966728	0.328943	0.649894	0.738297	0.691538	NASP
ENSG00000281112.1	1.4165	-1.29524		-0.125398		-0.477321		-0.0986185		-3.56807		-2.09423		-1.08906		-3.56807		-2.0426
ENSG00000281825.1	3.4163	0.132097		0.374635		-1.13946		-0.785703		-0.139262		-4.33485		-0.166746		-0.139262		-0.754353
ENSG00000159588.15	13.8269	-1.15821		-0.869056	0.420675	0.33308	0.8749	0.372653		-0.130189	0.934928	-0.0606227	0.964943	0.224514	0.977095	-0.130189	0.934928	-1.68781		CCDC17
ENSG00000159592.11	1865.12	0.434109	0.720831	0.747697	0.157314	0.203614	0.851761	0.513625	0.624389	1.0399	0.102408	0.843004	0.162502	0.448265	0.819876	1.0399	0.102408	-0.0307493	0.989618	GPBP1L1
ENSG00000225447.1	42.5897	-0.188392	0.910069	-0.0535279	0.95458	0.562167	0.613091	0.757955	0.535865	0.152533	0.884123	0.709015	0.364415	-0.0847244	0.986518	0.152533	0.884123	-0.759336	0.811223
ENSG00000234329.1	6.53652	-0.258275		-0.325558		-0.18874	0.94127	-0.342424		-1.02765		-1.18406		0.363735		-1.02765		0.519326		RPL7AP16
ENSG00000159596.7	573.398	0.763581	0.61174	0.79544	0.277673	-0.612162	0.593273	-0.89936	0.459457	0.756901	0.411848	0.392242	0.647598	0.196171	0.972938	0.756901	0.411848	-0.489575	0.883171	TMEM69
ENSG00000197429.11	193.993	0.50706	0.652983	0.593933	0.258408	-0.0685279	0.9571	1.01564	0.132189	0.776576	0.21961	1.38595	0.0130075	0.258619	0.92642	0.776576	0.21961	0.32152	0.892404	IPP
ENSG00000230896.1	35.7244	-0.138087	0.934068	0.060948	0.945997	1.18043	0.114344	0.906556	0.36612	0.165332	0.870067	1.46871	0.0384746	-0.264267	0.949292	0.165332	0.870067	0.478623	0.877155
ENSG00000236111.5	22.6657	0.250384	0.864102	0.410386	0.546508	0.758355	0.386468	-0.893744	0.427916	-0.347503	0.709984	0.199017	0.803257	0.303905	0.928851	-0.347503	0.709984	-0.0819237	0.978257	RPL6P1
ENSG00000086015.22	243.288	0.117234	0.920058	-0.0973438	0.87131	-0.44241	0.566473	0.592323	0.477284	0.357344	0.584238	0.845162	0.123286	-0.0944323	0.982078	0.357344	0.584238	-0.116411	0.956385	MAST2
ENSG00000232467.2	27.9204	0.429115	0.801482	0.444471	0.575497	0.653841	0.570146	0.22106	0.929947	0.299589	0.776146	-0.260359	0.781	0.243034	0.964331	0.299589	0.776146	-0.208713	0.94777
ENSG00000117461.15	218.346	0.0830433	0.950453	-0.251347	0.662679	-0.467927	0.562639	-0.226831	0.883051	-0.208435	0.777922	-0.0359885	0.958372	-0.228155	0.93932	-0.208435	0.777922	-0.100049	0.965014	PIK3R3
ENSG00000278139.1	0																			P3R3URF-PIK3R3
ENSG00000226957.1	9.25799	-0.139941		-0.327897		-1.61145	0.254268	0.466545		-0.545627	0.675482	-0.733885	0.51585	0.119489		-0.545627	0.675482	0.976529
ENSG00000233114.2	2.43842	-0.321032		-0.502208		-0.716259		0.892807		-1.35264		-0.0942864		-0.504054		-1.35264		-0.40576
ENSG00000227857.2	18.155	0.653543	0.721763	0.988424	0.221199	-0.460311	0.780949	-2.26928	0.0792366	0.38376	0.741196	0.369356	0.711916	-0.515234	0.894374	0.38376	0.741196	0.287329	0.933663	LOC101929626
ENSG00000117472.10	16.1835	-1.03222	0.663845	-1.23385	0.264771	-0.68462	0.723871	-0.838413	0.732618	-2.1479	0.122996	-1.92365	0.137258	-0.70616	0.882327	-2.1479	0.122996	-0.2597	0.955314	TSPAN1
ENSG00000250719.2	0.771691	-3.96043		-2.65048		-2.26457		-0.857692		-3.6574		-3.62257		-0.907822		-3.6574		-1.16854		P3R3URF
ENSG00000085998.14	304.44	-0.400698	0.772577	-0.468907	0.460106	-0.000176403	0.999951	0.823167	0.381696	0.369247	0.652246	1.13618	0.0903392	-0.488182	0.829193	0.369247	0.652246	-0.519897	0.857297	POMGNT1
ENSG00000171357.6	13.2083	0.0447372		-0.281144	0.763524	-0.806534	0.552422	0.874026		0.254173	0.825954	-0.481421	0.626758	0.0624241	0.991641	0.254173	0.825954	-0.600382		LURAP1
ENSG00000085999.13	72.4018	-0.375373	0.842624	-0.851497	0.307556	-2.215	0.0091853	-0.220282	0.938096	-0.855127	0.415809	-1.63815	0.0785218	-0.277597	0.963441	-0.855127	0.415809	0.400747	0.910262	RAD54L
ENSG00000132128.17	139.499	0.0813294	0.953969	-0.0345899	0.963273	0.0908881	0.945239	0.0782502	0.972316	0.564218	0.421815	0.525887	0.40302	0.0768785	0.986056	0.564218	0.421815	0.0246825	0.992218	LRRC41
ENSG00000173660.12	4496.6	0.569847	0.702404	0.576285	0.406519	0.127503	0.933488	-0.03216	0.988654	0.47319	0.593126	0.880903	0.239512	0.427424	0.884543	0.47319	0.593126	-0.768437	0.778188	UQCRH
ENSG00000117481.11	475.034	0.463537	0.718157	0.63146	0.271771	0.371834	0.705592	0.0851989	0.970648	0.421008	0.57494	1.07582	0.0881199	-0.208189	0.95658	0.421008	0.57494	0.469296	0.858296	NSUN4
ENSG00000225779.1	26.9341	-0.311749	0.876724	-0.512227	0.588425	1.67622	0.0677595	-0.123024	0.972316	-0.734878	0.531702	0.177896	0.869285	-1.42122	0.422853	-0.734878	0.531702	-0.13711	0.972082
ENSG00000117480.16	35.0929	-0.0540209	0.9751	0.0202444	0.9828	-0.863435	0.377727	0.984473	0.297224	0.189374	0.847649	0.714826	0.334355	-0.126867	0.982078	0.189374	0.847649	1.09537	0.527076	FAAH
ENSG00000232022.7	72.7207	-0.439949	0.768937	-0.20395	0.790225	-0.618566	0.546679	0.39963	0.807804	0.568124	0.496623	2.3561	0.000193985	-1.48875	0.136922	0.568124	0.496623	0.457663	0.878103
ENSG00000224863.3	15.3962	-0.394458	0.832066	-0.901845	0.281556	-0.0662165	0.97362	-0.12572	0.969134	-2.57052	0.0334821	-1.56421	0.127465	-0.584292	0.862059	-2.57052	0.0334821	0.986762		LINC01398
ENSG00000197587.11	22.2428	0.826164	0.537098	-0.430066	0.583166	0.0840421	0.961961	-0.546346	0.748753	-0.755862	0.441301	-1.08859	0.222199	-0.477354	0.880418	-0.755862	0.441301	1.76651	0.117724	DMBX1
ENSG00000282881.2	8.05806	-0.987446		-1.61452		1.2176	0.48587	0.499372		-2.49525	0.182206	-3.08926	0.110224	-0.555199		-2.49525	0.182206	0.561742		TMEM275
ENSG00000269956.2	10.2554	-0.573649		-0.490694		0.214572	0.932385	-0.545117		-1.29197	0.390719	-2.59349	0.0935533	0.0598351		-1.29197	0.390719	-0.00254126		MKNK1-AS1
ENSG00000162456.10	4.44482	-0.812574		-1.52994		1.30607		0.789774		-3.06677		-2.00199		-0.49678		-3.06677		1.32014		KNCN
ENSG00000079277.22	483.757	0.411135	0.73073	0.302195	0.59474	-0.293849	0.759797	0.292088	0.834225	0.08545	0.916392	0.114746	0.860041	0.667089	0.599362	0.08545	0.916392	-0.834908	0.585165	MKNK1
ENSG00000142961.15	63.1608	-0.72656	0.643445	-0.575801	0.450838	-0.209222	0.893861	0.170456	0.947879	-0.452308	0.649123	0.783988	0.335809	0.207496	0.971648	-0.452308	0.649123	0.49881	0.882775	MOB3C
ENSG00000123472.12	1055.59	0.795588	0.559295	0.94642	0.162679	0.651843	0.53137	-0.591237	0.683881	1.1178	0.178991	1.21105	0.116277	0.38963	0.908958	1.1178	0.178991	-0.0520173	0.986112	ATPAF1
ENSG00000233647.2	0.687104	1.33132		1.30854		1.25249		1.71168		-1.00171		-0.966873		1.39818		-1.00171		-0.964214		NENFP1
ENSG00000186118.9	2.41057	-1.84898		-1.30245		-0.206542		-0.189189		-1.92803		-1.87331		0.0381215		-1.92803		-0.808691		TEX38
ENSG00000228237.5	0.705823	0.163016		1.91815		0.108409		-0.0699073		-1.28443		0.188233		-0.504684		-1.28443		0.145986		EFCAB14-AS1
ENSG00000159658.15	1456.67	0.620588	0.550734	0.711487	0.174329	0.470698	0.56769	0.139387	0.940956	0.857713	0.181471	0.57749	0.338071	0.79578	0.459999	0.857713	0.181471	-0.606032	0.787696	EFCAB14
ENSG00000236476.2	11.1666	-0.192444		-0.341745		-1.30573	0.261499	0.271055		-0.191098	0.87041	-0.00656768	0.995475	0.0898747		-0.191098	0.87041	-0.0157361
ENSG00000142973.14	469.39	0.036503	0.98688	-0.822972	0.301772	-0.598577	0.650957	4.08844	1.33659e-09	4.88609	9.53036e-14	7.17516	1.17313e-31	-0.28143	0.95658	4.88609	9.53036e-14	-0.0142933	0.997565	CYP4B1
ENSG00000154198.14	18.2126	0.0240032	0.9923	-1.20928	0.149665	-0.319117	0.854686	0.0688444	0.981992	-0.0978989	0.93963	0.506094	0.593674	0.072279	0.990377	-0.0978989	0.93963	0.605608	0.872033	CYP4Z2P
ENSG00000238145.2	1.67514	0.0846327		-0.0841882		0.0639353		-1.88587		-1.53624		-1.5552		0.365531		-1.53624		1.61887		TUBAP8
ENSG00000187048.13	23.825	-0.932505	0.654665	-0.86001	0.386812	-0.503681	0.779751	-0.529466	0.83635	-0.86052	0.494787	-1.21628	0.274139	-0.936289	0.756167	-0.86052	0.494787	0.153199	0.971698	CYP4A11
ENSG00000259832.1	1.36023	-1.46025		-2.58688		-1.45547		-0.871856		-2.10458		-2.11174		-1.21569		-2.10458		1.30941
ENSG00000261196.1	0.682943	-1.48983		-1.71875		0.0257116		-2.42394		0.503947		0.328995		0.82239		0.503947		-0.584544		CYP4A43P
ENSG00000261593.1	0.654309	-2.01208		-1.66392		-1.27801		1.15004		-2.67085		-2.63601		-1.21526		-2.67085		-1.07057		CYP4A27P
ENSG00000261290.1	1.58581	0.897656		-0.333956		-0.924828		-0.463566		-1.61341		-1.64086		0.714894		-1.61341		0.118263		CYP4A44P
ENSG00000186377.8	114.109	1.70413	0.404974	1.46777	0.220834	0.961702	0.618697	-1.09957	0.656769	-0.0170434	0.992981	0.401662	0.786469	2.15994	0.297276	-0.0170434	0.992981	0.0837486	0.987329	CYP4X1
ENSG00000186160.5	26.2077	0.00922652	0.996388	-0.18731	0.814919	0.0562828	0.973574	0.403973	0.810037	0.306719	0.743042	0.747113	0.312556	0.925106	0.492803	0.306719	0.743042	0.247426	0.930079	CYP4Z1
ENSG00000225154.2	4.29545	0.0728627		-0.724625		0.421446		0.252651		-0.603197		0.0945571		-0.348789		-0.603197		-0.227686		TUBAP9
ENSG00000225506.2	10.1293	-0.446331		-0.370745		-0.252807	0.8987	-0.413501		-1.04127	0.392143	-1.22042	0.271664	-0.829866		-1.04127	0.392143	0.548232
ENSG00000162365.12	19.0763	-0.72165	0.745508	-1.07762	0.27428	-0.00559598	0.998431	-0.696285	0.760987	-0.85503	0.504773	-1.84397	0.114329	-0.288461	0.9687	-0.85503	0.504773	0.000460774	0.999934	CYP4A22
ENSG00000225514.1	8.16068	0.0634634		0.26276		-0.258978	0.907648	-0.547112		-1.3456	0.335033	-0.0211227	0.988596	-0.89048		-1.3456	0.335033	0.830278		MTND1P34
ENSG00000224805.2	6.77086	-0.0395539		-0.629216		-1.4608	0.448559	-3.02319		-1.15213	0.483087	1.4834		-2.49793		-1.15213	0.483087	1.2393		LINC00853
ENSG00000162366.8	28.1006	0.418379	0.793451	-0.582634	0.430563	-0.669398	0.553235	-0.0530326	0.983974	-1.4578	0.10836	-1.07964	0.197996	-0.220317	0.966937	-1.4578	0.10836	0.413344	0.895622	PDZK1IP1
ENSG00000162367.11	60.4125	-0.362177	0.808922	-0.187219	0.804529	0.13736	0.925279	2.18913	0.000399138	2.03971	0.00158517	2.91541	1.64362e-07	1.10383	0.294162	2.03971	0.00158517	0.164843	0.951303	TAL1
ENSG00000226252.1	19.1677	-1.2773	0.449292	-1.31306	0.159624	-0.785876	0.608085	-0.453134	0.867469	-2.48947	0.0425838	-2.2717	0.04863	-1.1001	0.663138	-2.48947	0.0425838	0.720623	0.867508
ENSG00000123473.17	545.682	-0.0386935	0.978066	-0.0588351	0.933729	0.785938	0.238575	-0.232786	0.884964	-0.369908	0.608095	-0.223031	0.732709	-0.155577	0.971648	-0.369908	0.608095	-0.207152	0.928099	STIL
ENSG00000162368.14	3513.76	0.312187	0.842234	1.00417	0.126521	0.824026	0.366186	0.00823826	0.996991	1.20534	0.1347	1.03856	0.170982	0.816215	0.639005	1.20534	0.1347	-0.156854	0.95685	CMPK1
ENSG00000225762.1	10.2829	-0.725619		-1.4555		-2.12999	0.201506	0.430746		-1.89042	0.244854	-1.01929	0.483445	-0.652066		-1.89042	0.244854	-0.854955
ENSG00000186790.6	1.48791	-0.646177		-1.70371		2.67769		-0.93799		-0.737886		-2.09873		1.43593		-0.737886		2.07791		FOXE3
ENSG00000237424.1	15.1078	0.461932	0.817273	-0.109984	0.922844	-1.0038	0.481808	0.812772	0.623586	0.658036	0.562949	-0.775724	0.47458	0.753437	0.796354	0.658036	0.562949	-0.779367		FOXD2-AS1
ENSG00000186564.6	21.4247	1.63716	0.139033	1.16664	0.164101	0.942901	0.446375	0.726119	0.686344	0.495444	0.678396	0.853659	0.383594	0.73198	0.807748	0.495444	0.678396	0.58822	0.883171	FOXD2
ENSG00000271355.1	2.46215	-0.838568		-1.5491		-0.778251		-0.924581		-2.64414		0.411893		-0.327175		-2.64414		1.1321
ENSG00000229554.2	3.1607	-0.23689		-0.660444		-0.29427		-1.08742		-2.84932		-0.186786		0.460377		-2.84932		0.785487		RPL21P24
ENSG00000227883.1	0.791676	0.0924853		-0.374697		1.60384		-0.691639		-1.82275		-1.78791		-2.35651		-1.82275		1.8877		ATP6V0E1P4
ENSG00000227947.2	3.33778	-0.371629		-1.45587		-0.0850106		-0.615992		-4.8943		-4.85946		-0.327936		-4.8943		-1.47822		LINC01738
ENSG00000269113.4	54.2314	-0.0891581	0.954151	-0.317503	0.637605	1.02998	0.141681	0.357683	0.819347	-0.101176	0.915883	0.543386	0.432924	-0.80049	0.595833	-0.101176	0.915883	0.6822	0.788446	TRABD2B
ENSG00000223814.1	0
ENSG00000225028.1	8.35438	0.0515295		-0.59153		0.0212532	0.99444	0.727603		-0.733327	0.634791	-2.02415	0.179961	-0.0951886		-0.733327	0.634791	0.654172
ENSG00000226133.6	9.29192	-0.446728		-1.43895		-0.393737	0.83061	-0.472119		-1.45177	0.237908	-1.31704	0.239356	-1.1491		-1.45177	0.237908	-0.124411
ENSG00000231413.1	2.70482	0.272366		-1.37208		0.171032		2.62146		0.797451		0.478253		-0.585701		0.797451		-0.291328
ENSG00000237180.1	0.877365	-0.660242		-1.83215		0.900427		-2.53735		-2.262		-2.22717		0.454203		-2.262		2.01032
ENSG00000242267.6	26.8338	-0.478119	0.729634	-0.552392	0.380571	0.260213	0.826017	-0.432709	0.766122	-0.411431	0.620476	-0.459598	0.5245	0.0369645	0.993671	-0.411431	0.620476	0.437904	0.874765
ENSG00000279096.2	13.2464	-0.632722		-0.799104	0.377622	0.204614	0.915232	-0.258339		-1.17597	0.307497	-1.30045	0.221067	-0.626154	0.860998	-1.17597	0.307497	0.126118
ENSG00000223720.2	4.93086	-0.605719		-0.682164		-0.475282		0.506017		-1.5759		-2.01908		-0.0954626		-1.5759		-0.200403
ENSG00000117834.13	26.1204	-0.516664	0.804413	-0.988078	0.277059	-0.533404	0.743682	-0.455951	0.856215	-1.80266	0.109336	-1.17913	0.256286	-0.775025	0.806643	-1.80266	0.109336	0.424296	0.91196	SLC5A9
ENSG00000272491.1	4.10334	-0.527141		-0.267089		2.35955		-0.723299		-0.129173		0.139549		-0.507414		-0.129173		-0.159294
ENSG00000279214.1	8.60854	-1.31317		-1.10225		-0.349282	0.862325	-0.943424		-1.0579	0.413445	-0.104884	0.931694	-1.70203		-1.0579	0.413445	0.635335
ENSG00000132122.12	386.197	0.151245	0.912301	0.347623	0.573608	0.133743	0.916932	-0.680181	0.491317	0.202046	0.806447	0.404491	0.54228	-0.263263	0.935652	0.202046	0.806447	-0.607081	0.807332	SPATA6
ENSG00000224986.2	7.63695	-0.652007		-0.959821		-1.19395	0.461617	-0.620049		-1.28512	0.359189	-0.840649	0.497135	0.133892		-1.28512	0.359189	-0.656544		PPP1R8P1
ENSG00000206700.1	0.988798	1.58823		0.752383		-0.354629		-0.546184		-1.74747		0.730064		-0.958174		-1.74747		2.02646		RNU6-723P
ENSG00000235105.1	12.1358	1.73719		1.43666		0.574847	0.775391	0.0568968		1.6172	0.181004	1.95871	0.0753268	0.643359	0.888244	1.6172	0.181004	1.35711
ENSG00000223175.1	0.622339	-1.95467		-1.06794		-2.1824		-2.88878		0.172742		-1.14173		-1.84452		0.172742		0.53639		RNU4-61P
ENSG00000232514.1	3.8134	0.708782		-0.210856		-2.08734		-0.372893		-1.2738		-0.863671		0.890775		-1.2738		0.527305		RPL21P25
ENSG00000186094.17	56.538	-0.492554	0.750292	-0.615494	0.377909	-0.361609	0.774149	-0.355125	0.847269	-1.04669	0.210772	-1.35044	0.0819931	-0.220944	0.964331	-1.04669	0.210772	-0.076899	0.97974	AGBL4
ENSG00000287661.1	9.04865	0.226521		0.0230821		-0.218597	0.924413	-0.240427		-0.325146	0.82533	-0.134833	0.91599	0.160104		-0.325146	0.82533	0.417439
ENSG00000162373.13	135.516	0.32154	0.807466	0.109531	0.875151	0.781171	0.281838	-0.495413	0.680154	0.834242	0.225696	1.57227	0.00899492	-0.460605	0.829576	0.834242	0.225696	-0.0724213	0.977819	BEND5
ENSG00000286597.1	12.4945	-0.375885		-0.539252		-1.71745	0.155988	-0.153755		-0.47934	0.696823	-0.509985	0.628951	0.274862	0.964535	-0.47934	0.696823	0.405132
ENSG00000229846.2	6.95776	-0.433059		-0.152584		-0.585381	0.774882	-0.832701		-1.22326	0.402667	-0.300138		-0.388269		-1.22326	0.402667	-1.2414
ENSG00000230114.1	1.98181	0.424037		1.14564		3.89592		1.83604		-1.59069		0.875728		1.62963		-1.59069		-0.0767826		AGBL4-AS1
ENSG00000225623.1	5.21213	-0.0332622		-0.958747		-2.34569	0.240801	-0.295272		-0.725253		-0.51604		-0.599561		-0.725253		0.45904		AGBL4-IT1
ENSG00000237478.2	2.65964	0.744635		-0.737254		-1.14352		-1.15755		-1.34038		-0.406091		0.76749		-1.34038		0.297641
ENSG00000215887.5	6.2567	-0.109843		-0.0376651		0.0912044	0.974382	0.168103		-0.5447		-0.448501		0.562444		-0.5447		0.789023
ENSG00000279324.1	9.7532	-0.175449		-1.15236		-1.00809	0.572232	-0.504723		-1.95929	0.188697	-1.08091	0.406273	-0.529502		-1.95929	0.188697	0.65293
ENSG00000233595.2	3.21722	-0.417613		-0.0311415		0.309568		0.248157		0.768696		-0.449963		0.566029		0.768696		-0.146645		MTND2P29
ENSG00000162374.18	92.9319	0.00163677	0.999427	-0.0401547	0.959011	-0.483847	0.611674	-0.332824	0.831451	-0.389134	0.625133	-1.02816	0.127895	0.373651	0.884114	-0.389134	0.625133	-0.0259149	0.992218	ELAVL4
ENSG00000230828.1	4.6256	-1.16274		-1.51153		-1.03477		-0.629746		-0.205694		-2.28588		-0.769233		-0.205694		-0.411489
ENSG00000237337.1	4.88792	-0.699384		0.703908		0.303219		-0.309275		0.340142		0.377603		0.427098		0.340142		-0.316979
ENSG00000233407.1	2.59913	-0.51682		-0.295356		-0.969654		-0.946699		-1.79921		-2.89072		-0.794607		-1.79921		-0.0457719
ENSG00000284696.2	17.68	-0.531989	0.792667	-0.67929	0.459722	-0.600573	0.700468	0.0402835	0.988994	-1.22973	0.282355	-0.54962	0.598376	-0.319798	0.956026	-1.22973	0.282355	0.479837	0.901237	LINC02808
ENSG00000284645.1	15.7623	-0.348027	0.884708	-0.536809	0.63537	-0.10287	0.967279	-1.00258	0.626215	-0.954533	0.490109	-0.92706	0.448915	-0.336749	0.964331	-0.954533	0.490109	-0.122891
ENSG00000234080.3	7.6461	0.754851		-0.0570095		-0.517845	0.809337	-0.464284		0.605828	0.654291	-0.0715097	0.958751	-0.218401		0.605828	0.654291	-0.683473		RPS2P11
ENSG00000229316.1	6.36942	-0.542939		-0.685014		-0.753685	0.699541	-0.280998		-1.50574		-0.945829		-0.541974		-1.50574		-0.258762
ENSG00000225671.2	10.3895	-0.069332		-0.355893		0.433879	0.767021	-0.385567		-0.49684	0.666807	0.0071187	0.995304	0.0582289		-0.49684	0.666807	0.477822
ENSG00000142700.12	41.1217	1.99804	0.0072574	2.38717	3.49816e-05	1.8544	0.00959565	-0.175139	0.950579	2.30121	0.00212353	2.79369	3.77125e-05	1.25399	0.314911	2.30121	0.00212353	1.55577	0.279338	DMRTA2
ENSG00000284700.1	2.31353	0.699122		-0.278222		1.00464		-0.129617		-0.321386		-0.230956		-0.760146		-0.321386		1.12509		LOC105378714
ENSG00000185104.20	513.002	0.312101	0.805631	0.136826	0.833405	-0.370207	0.690372	0.244182	0.878676	0.409952	0.566636	0.699461	0.25191	-0.110064	0.979822	0.409952	0.566636	-0.394554	0.877155	FAF1
ENSG00000225767.1	6.06771	-0.465657		-0.0173469		0.569881	0.768146	0.0658945		-0.0868395		0.0111731		-0.134771		-0.0868395		0.00434709
ENSG00000207194.1	1.27605	-1.0614		-1.3275		-2.47234		-1.78381		-0.64046		-3.83034		-1.78037		-0.64046		-0.739882		RNU6-1026P
ENSG00000230585.2	3.04283	-0.134961		-0.0725564		0.328611		1.07701		-0.271721		-0.5729		1.07754		-0.271721		1.03887
ENSG00000237130.1	3.19166	0.0392218		0.0939017		0.613324		1.46282		0.24304		1.62743		0.878622		0.24304		0.751577
ENSG00000123080.12	42.1385	1.24636	0.172826	0.992761	0.131472	2.37852	6.29709e-05	-1.02708	0.378898	0.560836	0.531702	0.445168	0.581019	0.65963	0.752652	0.560836	0.531702	1.21368	0.465845	CDKN2C
ENSG00000265538.1	0.967194	-1.42455		-1.49266		0.508287		-0.97251		-3.0311		-2.99626		-1.89489		-3.0311		0.111928		MIR4421
ENSG00000275816.1	1.26777	-1.90372		-1.01451		-0.777028		-1.31152		-0.874955		-0.432786		-0.758069		-0.874955		-0.463668		MIR6500
ENSG00000204006.10	15.184	-0.440109	0.805966	-0.217365	0.808483	-0.662732	0.611464	-0.506831	0.792351	-0.775894	0.455471	-1.59531	0.107687	0.376716	0.923025	-0.775894	0.455471	0.552293		C1orf185
ENSG00000200262.1	2.28305	-1.26064		-0.646168		-2.11136		-1.24228		-0.669584		-1.26024		0.0955984		-0.669584		-1.71357
ENSG00000213478.2	6.13114	-0.623566		-0.524659		-1.0219	0.575339	-1.53775		-1.63631		-1.00911		0.28389		-1.63631		0.185631
ENSG00000203356.2	10.706	-0.234667		-0.502529		-0.500381	0.781827	0.657462		-0.393282	0.768474	-0.67362	0.549466	0.651644		-0.393282	0.768474	0.318697		LINC01562
ENSG00000123091.5	4289.57	-0.333589	0.843376	0.362752	0.653233	0.944491	0.325102	-0.162512	0.9511	0.893341	0.324924	0.527099	0.534451	0.842992	0.666477	0.893341	0.324924	-1.12073	0.614483	RNF11
ENSG00000233406.5	12.2737	0.437374		-0.499739		-2.62511	0.0214415	-0.727821		-1.53328	0.159484	-0.364313	0.709495	-0.504611	0.886119	-1.53328	0.159484	-0.501946		RPS2P8
ENSG00000236434.2	1.27643	1.51969		0.663435		2.59048		-0.483383		-1.62386		1.4218		1.35938		-1.62386		-0.0884067
ENSG00000085831.16	221.724	-0.0118606	0.993223	0.274689	0.577752	-0.192268	0.834365	0.475925	0.571322	1.26584	0.0127988	1.76502	7.26651e-05	0.240119	0.920079	1.26584	0.0127988	0.750565	0.550764	TTC39A
ENSG00000261664.5	4.34987	-0.487954		-1.3654		-1.48404		-1.2081		-1.28683		-1.9129		-1.40513		-1.28683		-0.237355		TTC39A-AS1
ENSG00000085832.17	2457.94	0.242023	0.878885	0.837405	0.218599	0.233544	0.868581	-0.0480245	0.98572	0.892487	0.288684	1.06557	0.164239	0.261989	0.951594	0.892487	0.288684	-0.231709	0.93404	EPS15
ENSG00000232027.2	8.63468	-0.282256		-0.663951		0.386907	0.819794	-0.131681		-1.73627	0.178463	-1.32172	0.245546	0.223226		-1.73627	0.178463	-1.09836
ENSG00000206595.1	0.781684	0.335285		1.10069		0.43807		-0.427329		-1.65051		-1.61567		-0.158345		-1.65051		1.49388		RNU6-877P
ENSG00000238140.1	7.28612	0.0952569		0.306449		1.08208	0.411079	-0.689019		-0.673421	0.644669	-0.96143		-0.0347012		-0.673421	0.644669	0.748814
ENSG00000227070.1	6.14128	1.21585		1.11957		0.248322	0.936986	1.28834		2.21373		1.66675		2.38007		2.21373		1.49256
ENSG00000252032.1	1.82182	-0.216905		-0.860897		0.299448		1.45906		1.51865		-0.269322		-0.0244917		1.51865		1.69661		RNU6-1281P
ENSG00000227742.2	19.0072	-0.352526	0.874567	-0.607064	0.563911	-0.245307	0.910772	-0.866516	0.672403	-1.2438	0.328687	-0.56658	0.627345	0.031478	0.996326	-1.2438	0.328687	0.579589	0.893653
ENSG00000117859.19	2409.59	0.514273	0.691597	0.879539	0.118677	0.639328	0.435302	-0.348812	0.816552	0.945126	0.176672	1.18331	0.0661516	0.186563	0.965703	0.945126	0.176672	-0.627141	0.80494	OSBPL9
ENSG00000236973.2	7.17693	-0.400542		-0.870247		-0.572823	0.764398	0.723286		-0.690967	0.614482	-0.745003		-0.136655		-0.690967	0.614482	0.786369		GAPDHP51
ENSG00000232846.1	2.92683	-0.705954		-0.165351		0.531651		1.4037		-3.7853		-3.75046		0.512067		-3.7853		1.11234		SLC25A6P3
ENSG00000212624.1	1.92045	-0.103077		-1.33049		-0.212597		0.441351		-0.114845		-1.84073		0.669676		-0.114845		1.12264
ENSG00000078618.22	1088.04	0.193643	0.878536	0.153161	0.813293	-0.195612	0.862425	0.437407	0.714214	0.126249	0.877818	0.577977	0.350904	-0.122851	0.977095	0.126249	0.877818	-0.22237	0.925785	NRDC
ENSG00000266993.3	6.57375	-0.10353		-0.560734		-0.617513	0.802944	0.577808		-0.355078		-0.0739259		0.225506		-0.355078		-0.981393		LOC105378721
ENSG00000272175.1	3.70897	-0.540519		-0.347634		1.87267		1.84518		-0.38217		0.220158		1.23772		-0.38217		-2.15862
ENSG00000283899.1	0.0992339	-0.602782		0.130089		0.131274		-0.575099		-0.299763		1.16929		-0.833512		-0.299763		-0.262266		MIR761
ENSG00000230604.2	1.96368	-2.89621		-0.693261		3.16615		-2.86853		-1.19802		-0.115674		0.801762		-1.19802		-1.06851
ENSG00000169213.7	1441.26	0.0463648	0.97624	0.0915619	0.904158	0.112419	0.935782	0.655676	0.547807	0.30874	0.711562	-0.0435369	0.956776	0.490416	0.827323	0.30874	0.711562	-1.25879	0.326305	RAB3B
ENSG00000200839.1	1.34814	-0.278684		-0.988757		-3.65513		-4.36152		-4.08618		-1.62184		-2.18119		-4.08618		-1.60658		RNA5SP48
ENSG00000229032.1	2.29634	-0.449257		-1.24139		-2.06949		-0.0909636		-1.69303		-0.762367		-0.256316		-1.69303		-0.683863
ENSG00000264613.2	3.96707	0.0271955		-0.834227		-1.23554		-0.908091		-1.25574		-2.39243		-0.206204		-1.25574		0.174957		RN7SL290P
ENSG00000117862.13	70.2553	0.590752	0.727326	0.479364	0.551198	-2.53587	0.00179852	-2.18367	0.0179339	0.903751	0.329711	1.77069	0.0289337	-0.351964	0.933965	0.903751	0.329711	-0.818617	0.807247	TXNDC12
ENSG00000285839.1	0
ENSG00000198841.4	243.591	0.481853	0.739366	0.975841	0.111903	1.62114	0.0096971	0.917851	0.33731	1.44413	0.0488542	0.700762	0.329819	1.26591	0.203507	1.44413	0.0488542	-0.280893	0.918853	KTI12
ENSG00000223390.1	2.51167	0.0172569		-0.387539		-0.430485		0.454479		-2.48417		-3.91705		-0.230922		-2.48417		0.22736
ENSG00000228369.2	3.61334	0.0913653		0.164296		0.496489		-0.138356		0.0806631		-0.785293		0.795653		0.0806631		1.4123		TXNDC12-AS1
ENSG00000134717.18	1602.23	0.276072	0.825571	0.586683	0.287733	0.484609	0.562834	-0.944408	0.206554	0.511844	0.464316	0.936872	0.122729	-0.278954	0.922728	0.511844	0.464316	0.0853359	0.972069	BTF3L4
ENSG00000157077.16	500.414	0.489862	0.637893	0.6132	0.204769	-0.391034	0.621338	1.45578	0.00630147	0.861485	0.137823	1.32329	0.0114968	0.206645	0.942821	0.861485	0.137823	0.836223	0.513673	ZFYVE9
ENSG00000241745.3	6.40567	-0.848717		-0.889217		-1.68853	0.402746	1.17089		-0.987469		-1.72484		0.682834		-0.987469		0.824558		RN7SL788P
ENSG00000228407.2	62.8532	-0.291584	0.87405	-0.521532	0.543463	-0.661057	0.607646	0.0679054	0.981992	-0.874003	0.39305	-0.510479	0.586917	-0.445869	0.911095	-0.874003	0.39305	-1.41613	0.508154
ENSG00000223429.1	6.3256	-1.47991		-1.2783		-1.53507	0.3728	-2.66371		-1.43425		-0.993742		-0.904418		-1.43425		-2.05259
ENSG00000224255.2	13.1804	0.435956		0.406634	0.608853	-0.573349	0.692511	0.57364		0.311516	0.768329	0.272359	0.767236	0.646424	0.781333	0.311516	0.768329	0.743125		PDCL3P6
ENSG00000236004.2	1.86091	-0.626198		0.255661		2.13259		2.17265		0.113684		0.726995		0.403307		0.113684		0.697683		RPL9P12
ENSG00000237663.2	5.20303	-1.23396		-0.190504		-2.14529	0.31731	-0.499106		-1.04503		-1.09956		-0.341856		-1.04503		1.77297
ENSG00000213735.2	31.5957	-0.268608	0.877592	0.401181	0.622365	-0.714172	0.555563	-0.551691	0.758894	0.204523	0.854518	0.24723	0.788343	-0.337779	0.937661	0.204523	0.854518	-0.140797	0.966332
ENSG00000154222.15	146.515	0.701554	0.494248	0.496238	0.389293	0.106609	0.934887	1.47054	0.0192009	1.29262	0.0425838	1.07884	0.0787912	-0.0717803	0.986518	1.29262	0.0425838	0.689362	0.751726	CC2D1B
ENSG00000272100.1	1.3359	1.38046		0.505651		2.49464		-0.608254		0.861451		-0.26561		-0.709507		0.861451		1.37868
ENSG00000287078.1	10.0105	-1.87305		-0.341225		1.76647	0.237894	1.36774		0.192705	0.921245	1.41594	0.295547	0.261163		0.192705	0.921245	0.447603
ENSG00000224680.4	18.8036	0.75305	0.66881	0.153077	0.880186	-0.225699	0.906961	0.755538	0.636783	1.29673	0.180151	0.844038	0.361766	0.0463235	0.994022	1.29673	0.180151	-0.551413	0.890749
ENSG00000085840.13	86.1891	-0.157254	0.907305	-0.443091	0.46127	0.765296	0.296741	-1.02321	0.19942	-1.26231	0.0693866	-0.776364	0.237378	-0.620732	0.706115	-1.26231	0.0693866	0.335475	0.896913	ORC1
ENSG00000134748.13	1342.11	0.208586	0.885779	0.417309	0.532983	0.349624	0.759165	0.667318	0.55886	0.770641	0.31947	0.724387	0.304412	0.435931	0.867548	0.770641	0.31947	-0.162551	0.950492	PRPF38A
ENSG00000134744.14	3525.96	0.563626	0.636938	0.912058	0.0885924	0.830595	0.226072	0.564447	0.590529	1.11713	0.088488	1.42422	0.0187431	0.0401495	0.992938	1.11713	0.088488	0.322666	0.8982	TUT4
ENSG00000272371.1	2.87986	-1.1244		-1.03936		-0.882097		-1.44712		-1.0285		0.477521		-0.27765		-1.0285		-1.98186
ENSG00000236290.1	4.97566	0.677671		-0.679573		-0.970509		-1.28827		-0.894052		-2.29097		0.852042		-0.894052		1.0848		EEF1GP7
ENSG00000116157.6	313.835	-1.41044	0.185846	-1.00899	0.181885	0.563001	0.654336	-0.0247016	0.992493	-0.155783	0.892211	1.00838	0.239492	-0.904863	0.652255	-0.155783	0.892211	-0.602939	0.866886	GPX7
ENSG00000182183.15	36.4097	-0.320456	0.842892	-0.81183	0.253918	-1.53522	0.0647254	-0.222476	0.924198	0.174607	0.866987	0.906346	0.238769	-0.406365	0.902062	0.174607	0.866987	0.501728	0.876632	SHISAL2A
ENSG00000162377.6	133.566	-0.280522	0.808642	0.0960405	0.874096	0.753523	0.210416	0.484611	0.605931	0.213561	0.760574	-0.390299	0.501538	0.194738	0.949124	0.213561	0.760574	0.257019	0.907372	COA7
ENSG00000233664.1	41.7146	-0.0751913	0.959814	0.0842581	0.909949	-0.256282	0.831209	-0.355868	0.818923	-0.282229	0.738734	0.0687841	0.928956	0.336621	0.903483	-0.282229	0.738734	-0.568678	0.847274
ENSG00000239640.3	1.41423	-2.41796		-0.567186		0.554596		0.812351		-1.59008		-3.0419		0.326985		-1.59008		0.325418		RN7SL62P
ENSG00000162378.13	2788.28	0.378506	0.826619	0.838801	0.269195	-0.30753	0.835514	0.367061	0.865796	1.11878	0.21961	1.33377	0.111213	0.392951	0.921012	1.11878	0.21961	-0.0373957	0.990609	ZYG11B
ENSG00000252018.1	1.09426	-0.472472		-0.919186		0.820225		-3.44303		-3.16768		-1.6946		-0.779446		-3.16768		-1.73392		RNU2-30P
ENSG00000228929.1	2581.64	0.420891	0.790581	0.601304	0.395644	0.89948	0.309879	-1.3346	0.133	0.191492	0.849701	0.403357	0.613968	0.100445	0.986056	0.191492	0.849701	-0.932918	0.700254	RPS13P2
ENSG00000206627.1	0.923079	-2.29705		-0.0740243		0.664044		0.888707		-0.442904		1.06179		-0.837327		-0.442904		1.28139		RNU6-969P
ENSG00000203995.10	84.2242	0.660409	0.546862	0.600421	0.296498	-0.258204	0.820685	0.451506	0.71532	0.569593	0.431166	0.190286	0.786391	0.714674	0.599402	0.569593	0.431166	0.377139	0.884674	ZYG11A
ENSG00000242391.2	1.79038	0.0313179		-0.908771		-1.10885		-0.12307		-1.44158		-2.40496		-1.15509		-1.44158		-1.28557
ENSG00000121310.17	299.795	-0.222893	0.807466	-0.149682	0.740718	-0.352718	0.567089	0.358058	0.648763	0.101192	0.864004	0.299547	0.509431	-0.354965	0.789873	0.101192	0.864004	0.3826	0.833136	ECHDC2
ENSG00000230953.2	55.7432	0.858457	0.60058	1.17352	0.129905	-0.0540224	0.978582	0.106664	0.973681	1.17148	0.225757	1.37476	0.121087	0.783124	0.751037	1.17148	0.225757	0.353411	0.918853
ENSG00000231866.2	1.33838	0.998594		1.16904		-1.17809		2.38826		1.48008		1.44845		1.38335		1.48008		1.50826		LOC100652967
ENSG00000116171.19	2798.09	-0.127174	0.936247	0.239602	0.747336	1.3371	0.050981	-0.108004	0.966998	0.458243	0.592118	1.02999	0.152975	-0.136442	0.978156	0.458243	0.592118	-0.654704	0.819765	SCP2
ENSG00000264834.1	0.496192	-1.27677		-0.543893		-0.542705		3.16171		0.390333		1.52651		-1.50751		0.390333		-0.936251
ENSG00000266188.1	212.541	-0.76075	0.639425	-0.815641	0.29163	-7.57797	2.79782e-11	0.606274	0.714543	-1.46799	0.10576	-1.19838	0.16221	0.169584	0.977274	-1.46799	0.10576	1.05247	0.68754
ENSG00000265815.1	0.55147	0.35898		1.57951		2.49744		0.828785		-0.299792		1.17147		1.69562		-0.299792		1.11941
ENSG00000237279.2	2.87005	-0.512951		-1.52361		-2.1525		-0.683226		-1.62545		-3.34175		-0.335289		-1.62545		-0.978123
ENSG00000236360.2	3.77779	-0.822831		0.928236		-0.879383		0.882363		0.953162		0.385801		0.883148		0.953162		-2.45096
ENSG00000226147.1	0.157709	0		2.0568		2.05467		0		0		0		0		0.661843		0
ENSG00000174348.14	20.2447	-0.568286	0.808922	-1.24303	0.224839	-0.150355	0.951199	-0.0521099	0.988654	-3.06516	0.0282438	-2.21659	0.0752536	-0.563757	0.91146	-3.06516	0.0282438	0.868808	0.855893	PODN
ENSG00000232993.1	0
ENSG00000227644.2	0
ENSG00000162383.13	18.992	-0.866697	0.700716	-0.760465	0.46859	0.365487	0.855968	1.1558	0.477271	-3.13069	0.038192	-2.27781	0.0782042	0.172771	0.983274	-3.13069	0.038192	1.4995	0.589856	SLC1A7
ENSG00000235563.1	6.86407	-0.695245		-0.396967		0.212946	0.930805	-0.450529		-2.33201	0.171615	-1.10019		-1.55394		-2.33201	0.171615	1.15296
ENSG00000277397.1	5.64575	0.213325		-1.41884		-1.04491	0.618597	-0.184178		-0.888459		-1.84687		-0.759137		-0.888459		0.495488
ENSG00000157184.7	191.701	0.127417	0.888875	0.0681934	0.888725	0.300057	0.644063	1.13688	0.00799297	0.26303	0.619249	0.375012	0.405168	0.456572	0.659683	0.26303	0.619249	0.167405	0.921437	CPT2
ENSG00000236723.2	2.34934	0.138574		1.20424		-1.74751		-1.99293		0.96515		0.916419		-0.611608		0.96515		1.36334
ENSG00000162384.14	551.113	0.560746	0.624465	0.370041	0.523404	0.15449	0.894668	-0.867844	0.270353	0.230338	0.765116	1.06616	0.0769436	-0.601791	0.693194	0.230338	0.765116	-0.281696	0.907599	CZIB
ENSG00000259818.1	22.5599	-0.426453	0.820203	-0.502633	0.567082	0.115522	0.953282	-0.744296	0.657206	-0.204393	0.867759	-1.31088	0.180382	-0.248418	0.967521	-0.204393	0.867759	0.36348	0.916719
ENSG00000162385.11	320.328	0.326481	0.769828	0.281601	0.593669	0.421658	0.579183	0.764401	0.275269	-0.0242065	0.976878	0.176246	0.768027	-0.270417	0.912822	-0.0242065	0.976878	-0.531684	0.803296	MAGOH
ENSG00000226754.2	6.8824	-0.765471		0.0652527		-0.372128	0.882736	-1.74821		-1.44195	0.375945	-1.19283		0.366067		-1.44195	0.375945	-0.0815468		MAGOH-DT
ENSG00000157193.18	174.185	0.309136	0.770936	-0.022727	0.97228	0.648484	0.27077	0.0480198	0.978815	-0.344916	0.579442	-0.0788136	0.89397	-0.189433	0.946563	-0.344916	0.579442	0.288742	0.891143	LRP8
ENSG00000234578.1	0
ENSG00000228838.1	0.588269	1.32075		2.60105		3.74119		3.9079		0		2.1333		0		0.661975		0
ENSG00000232762.1	7.83113	-0.348132		-1.06847		-0.449755	0.843703	-0.662402		-3.44305	0.0748064	-2.39169	0.120025	-0.510814		-3.44305	0.0748064	0.699452
ENSG00000225675.2	9.42418	-0.399623		-0.546264		-1.35361	0.339606	-0.755349		-0.856226	0.510935	-1.1231	0.333944	-0.695316		-0.856226	0.510935	-0.148297		LRP8-DT
ENSG00000285954.1	6.55314	-0.169895		-0.445827		0.0631482	0.979504	0.184866		-0.987111		-2.1873		-0.146174		-0.987111		0.657371
ENSG00000226938.1	2.05811	-0.383346		-1.12189		-1.00802		0.34209		-2.35561		-0.771073		-0.651915		-2.35561		0.661229
ENSG00000230138.2	6.38123	-1.31427		-1.68944		-0.738495	0.744113	-0.970262		-2.2731		-3.5368		-0.613461		-2.2731		-0.385926
ENSG00000236253.7	54.4372	-2.57244	0.0108217	-0.764057	0.415374	-0.206809	0.918104	0.609072	0.776589	0.346537	0.78502	0.183654	0.869197	-0.102299	0.987075	0.346537	0.78502	-0.91489	0.822645	SLC25A3P1
ENSG00000288527.1	0.17825	-1.25403		-0.521164		0.44181		-1.22635		-0.95101		0.548508		-1.48476		-0.95101		-0.913513
ENSG00000143006.7	62.4256	-0.162591	0.925807	0.0101442	0.991769	-0.13624	0.936012	1.60656	0.0594665	1.7796	0.0256747	1.50195	0.0521021	1.18643	0.347353	1.7796	0.0256747	0.271552	0.928239	DMRTB1
ENSG00000174332.5	26.0016	-1.35675	0.202044	-1.30489	0.0650328	0.133976	0.936348	-0.25386	0.915617	-1.96236	0.0361082	-2.00481	0.0248002	-1.24748	0.369715	-1.96236	0.0361082	0.436814	0.893653	GLIS1
ENSG00000239007.1	7.3251	-0.980869		-0.798574		-2.75105	0.0696995	-0.740095		-1.24731	0.367999	-1.3244		-0.560315		-1.24731	0.367999	0.133131		RNU7-95P
ENSG00000058804.12	1065.17	0.10125	0.939093	0.0117979	0.987611	0.529622	0.507024	-1.631	0.00566094	-0.595068	0.381187	-0.805577	0.182761	-0.07527	0.986056	-0.595068	0.381187	-0.754598	0.683342	NDC1
ENSG00000201003.1	1.27409	2.53532		1.31903		2.86325		4.8327		1.23534		-0.26496		0.478295		1.23534		2.01406
ENSG00000229687.2	1.14443	0.510062		-0.774385		1.72859		-0.640712		1.44938		1.68702		0.969808		1.44938		0.700077		RPL37P7
ENSG00000058799.15	386.661	-0.192109	0.894559	-0.0142403	0.987174	-0.466986	0.64834	0.563209	0.654162	0.163722	0.860247	0.282297	0.705769	0.147741	0.976053	0.163722	0.860247	-0.79374	0.738005	YIPF1
ENSG00000211452.11	25.8725	0.0740079	0.96463	-0.735925	0.286011	-1.16893	0.180348	-0.455707	0.782376	-0.830501	0.343747	-0.911882	0.251318	-0.60027	0.796354	-0.830501	0.343747	0.129941	0.964779	DIO1
ENSG00000081870.12	4889.05	0.939887	0.597498	1.16667	0.171525	0.168321	0.932211	-0.658882	0.737779	1.00328	0.356816	1.72024	0.0744752	0.314108	0.957807	1.00328	0.356816	-0.53636	0.891143	HSPB11
ENSG00000116212.15	1466.91	0.29394	0.836823	0.625437	0.323501	0.976949	0.187438	0.160338	0.941579	1.10156	0.134919	0.855727	0.218501	0.321754	0.921262	1.10156	0.134919	-0.257083	0.92387	LRRC42
ENSG00000219102.3	14.8137	-0.0371767	0.984971	-0.159139	0.848148	-0.798038	0.472961	-0.446423	0.803174	-0.970978	0.302848	-0.731598	0.390167	-0.670268	0.768421	-0.970978	0.302848	0.277038		HNRNPA3P12
ENSG00000203985.11	14.1191	-0.566957		-1.17479	0.249877	-0.0730972	0.976269	-0.0686295		-1.78391	0.179951	-0.98371	0.407078	-0.636672	0.884903	-1.78391	0.179951	0.856509		LDLRAD1
ENSG00000116209.12	8100.66	0.436839	0.815488	0.686949	0.414292	-0.190645	0.915232	-0.127049	0.968759	1.1166	0.258128	1.98767	0.0238641	0.217121	0.972938	1.1166	0.258128	-0.450662	0.901258	TMEM59
ENSG00000280378.1	8.62063	-1.06217		-0.697972		-1.06497	0.500905	-0.199735		-1.39055	0.297573	-1.85552	0.151609	-0.305539		-1.39055	0.297573	0.926685
ENSG00000116205.14	138.112	-0.730115	0.392179	-0.594131	0.24232	-0.418037	0.607606	0.805747	0.258031	-0.697258	0.266944	-0.43094	0.461006	-0.231095	0.935693	-0.697258	0.266944	0.4984	0.823761	TCEANC2
ENSG00000283749.1	0																			MIR4781
ENSG00000225183.1	17.3381	0.54147	0.804964	1.59472	0.0665078	1.59947	0.132941	1.06734	0.498475	1.46225	0.182574	1.80678	0.0699218	0.778678	0.812248	1.46225	0.182574	0.105194	0.981288
ENSG00000279049.1	0
ENSG00000256407.2	4.23374	0.430556		0.388263		1.57149		-1.91487		-0.192888		-1.60237		-0.0992755		-0.192888		0.776004
ENSG00000157211.11	1.21979	2.64867		0.860006		2.51439		2.73114		1.42		-0.992219		1.40996		1.42		0.406754		CDCP2
ENSG00000280425.2	18.151	-0.506772	0.789856	-0.653396	0.446537	-0.925872	0.455325	0.460553	0.825435	-2.00124	0.0679281	-2.30439	0.0317029	-0.965236	0.663138	-2.00124	0.0679281	0.76793	0.835354
ENSG00000215883.11	71.9079	0.101968	0.926974	-0.106252	0.847571	0.234192	0.787944	-0.171049	0.907367	-0.268411	0.675029	-0.33256	0.541996	-0.38249	0.82154	-0.268411	0.675029	0.0698044	0.972959	CYB5RL
ENSG00000116221.15	565.806	0.665809	0.646983	0.100685	0.90596	-0.60857	0.559817	0.666043	0.605072	0.184152	0.854381	0.408361	0.605685	-0.304826	0.937089	0.184152	0.854381	-0.821284	0.759909	MRPL37
ENSG00000157216.16	750.979	0.469351	0.683232	0.323294	0.566587	0.808098	0.202218	-0.488905	0.638116	0.52687	0.430145	0.518307	0.384566	-0.247694	0.931944	0.52687	0.430145	-0.592324	0.7907	SSBP3
ENSG00000198711.5	30.9318	0.335726	0.851823	-0.00486927	0.996643	0.651655	0.606103	0.832078	0.558323	-0.1126	0.92815	-0.31923	0.746364	-0.427704	0.91811	-0.1126	0.92815	0.372681	0.912794	SSBP3-AS1
ENSG00000225632.1	5.77831	-0.924793		-1.24768		0.257602	0.92475	-0.424614		-1.01813		-3.93274		-0.1651		-1.01813		0.0853101
ENSG00000232245.1	2.11216	-0.340742		-1.15735		-1.11882		-0.66423		-2.34474		-2.35997		0.00771542		-2.34474		1.45981
ENSG00000287582.1	5.16242	0.246036		0.764419		0.312072	0.905324	0.765214		-0.898907		-0.277487		0.446613		-0.898907		0.896678
ENSG00000235741.1	1.56783	-1.41999		-1.03838		-0.783863		0.899312		-1.39261		-0.424684		1.32631		-1.39261		1.55115
ENSG00000237173.1	2.41632	0.0394914		-0.254931		-2.54462		-0.385832		-0.961746		-1.46		-0.35228		-0.961746		0.958489
ENSG00000227453.1	9.75055	-0.249372		-0.157299		-0.597146	0.718383	1.09661		-0.800659	0.515605	-1.12039	0.317623	0.5301		-0.800659	0.515605	0.719509
ENSG00000162390.18	47.006	-0.828943	0.501207	-1.18361	0.058786	0.232243	0.863231	0.240952	0.906673	-1.00285	0.221364	-1.13516	0.135672	-0.384572	0.898938	-1.00285	0.221364	0.343847	0.904442	ACOT11
ENSG00000162391.12	41.4302	-0.504331	0.87589	-0.767291	0.616411	-1.41914	0.507944	1.61398	0.499032	-1.54568	0.396469	-2.05916	0.211489	0.235186	0.983775	-1.54568	0.396469	2.87478	0.326006	FAM151A
ENSG00000230728.1	3.15037	-0.0444012		-1.25912		1.34077		0.596744		-4.06712		-2.59193		-0.63318		-4.06712		0.420322
ENSG00000184313.20	24.4413	-0.447782	0.83156	-0.994714	0.290255	-0.413535	0.819614	-0.490661	0.844634	-1.52792	0.193427	-1.33054	0.218233	-0.789556	0.810155	-1.52792	0.193427	1.1637	0.728089	MROH7
ENSG00000271723.5	2.06051	-1.07258		-0.677173		1.33199		-0.421707		-0.619094		-3.17243		-0.0126885		-0.619094		1.88672		MROH7-TTC4
ENSG00000243725.7	18.6019	-0.781975	0.654637	-0.286112	0.754397	-0.109146	0.955294	0.737553	0.618475	-1.18719	0.25771	-0.842881	0.374329	-0.653938	0.825398	-1.18719	0.25771	0.215387	0.94777	TTC4
ENSG00000162396.6	78.2007	0.636454	0.410366	0.249556	0.61708	-0.257179	0.769436	-0.312772	0.782376	-0.465217	0.444717	0.671625	0.187512	-0.624923	0.564902	-0.465217	0.444717	0.39582	0.857297	PARS2
ENSG00000006555.11	34.1207	-0.829935	0.563767	-0.985385	0.168284	0.369115	0.7813	-0.364368	0.857574	-1.55502	0.0852573	-1.01148	0.227406	-0.781393	0.706292	-1.55502	0.0852573	0.414511	0.897267	TTC22
ENSG00000237453.1	3.51765	-0.696023		-1.11354		-1.33318		-1.6673		-1.24958		-3.35372		-1.1106		-1.24958		1.0272
ENSG00000162398.12	10.8789	-0.722138		-1.39686		0.873657	0.500541	-0.282549		-2.62661	0.0618746	-2.09637	0.090489	-1.19829		-2.62661	0.0618746	0.620671		LEXM
ENSG00000116133.13	1558.17	0.415834	0.765265	0.145008	0.843244	0.279785	0.811146	0.336333	0.83603	0.257302	0.764611	1.07084	0.113943	-0.388569	0.884722	0.257302	0.764611	-0.378191	0.89087	DHCR24
ENSG00000287724.1	5.08382	0.137418		-0.200637		-0.74601	0.778437	0.121493		-0.752486		0.0190598		-0.72566		-0.752486		1.61808
ENSG00000242396.1	0.427873	-0.585734		-1.02753		-2.10612		-2.81247		-1.18495		-2.5023		-1.17168		-1.18495		-2.49964
ENSG00000233203.6	56.8301	0.427851	0.855411	1.02477	0.327324	0.501458	0.797652	0.65106	0.799352	2.0423	0.0854845	1.62961	0.151068	1.75195	0.32751	2.0423	0.0854845	-1.26316	0.775769
ENSG00000284601.1	11.6912	-0.451841		-0.951079		0.648926	0.670829	-0.512148		-2.22282	0.0950999	-1.49103	0.199646	-0.852392	0.788933	-2.22282	0.0950999	0.153528		LOC105378736
ENSG00000143001.5	3.09754	-0.293834		-0.512207		0.683298		0.18016		-1.09302		0.397638		0.0225486		-1.09302		-1.04754		TMEM61
ENSG00000233271.1	0
ENSG00000162399.9	33.1814	-0.451357	0.789106	-0.99392	0.168923	-0.00890838	0.996676	0.18137	0.942763	-1.47418	0.107709	-1.49991	0.0826114	-0.203652	0.971891	-1.47418	0.107709	0.550866	0.869369	BSND
ENSG00000169174.11	53.4944	-0.530893	0.696125	-0.844271	0.1604	-0.0341771	0.982605	0.208976	0.915907	-0.937643	0.219416	-0.542942	0.443371	-0.912189	0.467334	-0.937643	0.219416	0.659537	0.798979	PCSK9
ENSG00000162402.14	1311.97	0.483623	0.673695	0.813174	0.110203	0.215271	0.836216	0.496219	0.631008	1.33949	0.0257902	1.86013	0.000460714	0.207323	0.949124	1.33949	0.0257902	0.0541098	0.981562	USP24
ENSG00000231090.2	17.1569	-0.283019	0.891153	-0.208576	0.845878	-0.676311	0.667719	0.289471	0.921248	-0.157553	0.910251	-1.58024	0.15743	0.254246	0.971648	-0.157553	0.910251	-0.0762725	0.984463	MIR4422HG
ENSG00000231095.1	7.67388	0.259742		-0.470154		-0.0513402	0.984555	0.00289674		-0.389271	0.791267	0.329236	0.78187	-0.343932		-0.389271	0.791267	0.408199
ENSG00000265822.1	1.68915	-3.50961		-0.0202377		-0.495851		-0.356166		-1.71331		0.288226		0.509278		-1.71331		1.23442		MIR4422
ENSG00000234810.4	98.4182	-0.441258	0.831538	-0.696749	0.462227	-0.218744	0.913376	0.470492	0.848198	1.13425	0.303543	2.45192	0.0102269	-0.0353769	0.994963	1.13425	0.303543	0.377342	0.921999
ENSG00000231900.3	14.2077	-0.586295	0.778828	-1.17286	0.199466	-1.58466	0.187174	-0.347913	0.903062	-1.13947	0.337383	-1.4535	0.184465	-0.78031	0.810155	-1.13947	0.337383	0.305928		GOT2P1
ENSG00000232198.2	2.90442	-1.40796		-1.40669		-0.110832		-1.39074		-2.46854		-1.85222		-2.3698		-2.46854		-0.998732		MTCO2P34
ENSG00000199831.1	7.1166	0.876053		1.66158		-0.919251	0.76191	3.35322		0.644968	0.720298	0.100952		1.96032		0.644968	0.720298	1.69461
ENSG00000252162.1	3.96515	0.478863		0.150112		-0.600181		-1.65862		-0.529944		-1.02277		-0.783892		-0.529944		0.235342		RNU6-830P
ENSG00000272051.1	0.546846	0.358989		1.17891		3.11696		-0.575126		-0.299784		-0.264946		1.69852		-0.299784		1.1187
ENSG00000233079.3	20.9341	-0.391003	0.846342	-0.718144	0.438008	-0.669107	0.655466	-0.460039	0.850465	-1.00385	0.384359	-1.24365	0.232639	-0.135786	0.985595	-1.00385	0.384359	0.199996	0.957305	LINC01755
ENSG00000230250.3	9.46965	-0.413647		-0.480302		-1.96438	0.130763	-1.21876		-1.71381	0.184587	-1.52211	0.196977	-0.885739		-1.71381	0.184587	-0.364649		LINC01753
ENSG00000227104.3	0.78476	-1.64519		-1.81771		-1.88764		-2.14422		-1.74981		-3.24564		-0.306384		-1.74981		-0.794582		PIGQP1
ENSG00000235612.1	2.97508	0.360667		0.0607868		-0.0405888		-0.945692		-0.939216		-1.6264		-0.0188349		-0.939216		-0.631648
ENSG00000260971.4	48.3254	-0.485264	0.768344	-0.293394	0.718084	0.0214095	0.990685	0.19119	0.938096	-0.144322	0.893477	-0.726342	0.383468	0.346563	0.92727	-0.144322	0.893477	0.282619	0.926826
ENSG00000284686.1	6.95942	-0.297963		0.312283		0.511226	0.775774	0.196486		0.0865871	0.955739	-0.184491		0.323042		0.0865871	0.955739	0.273085
ENSG00000229871.1	6.52579	-0.619832		-1.75157		-2.10548	0.171409	-0.313498		-2.07213		-4.38406		-1.21562		-2.07213		0.742551		RPSAP20
ENSG00000223956.3	6.96888	2.57407		-0.72288		0.906775	0.737345	0.4231		0.0210489	0.99315	-1.39827		0.229704		0.0210489	0.99315	-0.0644238		LINC01767
ENSG00000162407.9	428.211	0.274721	0.84338	-0.13472	0.854411	2.45184	3.66188e-06	-1.95694	0.00325902	-0.586597	0.456173	-1.46125	0.0308488	-0.712797	0.660753	-0.586597	0.456173	-0.970724	0.586127	PLPP3
ENSG00000236776.1	6.14915	-1.06314		-0.772659		-1.02746	0.623365	-0.864205		-0.640286		-0.997578		-0.0912832		-0.640286		0.59557		RPL21P23
ENSG00000224980.1	1.77943	0.384977		-1.15974		-2.02195		0.301458		-3.41478		-0.357159		0.773153		-3.41478		0.786008		RPL23AP85
ENSG00000225475.1	48.2476	0.906426	0.427584	0.341937	0.640428	1.9689	0.0012828	-0.477193	0.771503	0.261498	0.78484	0.922517	0.213238	-0.167999	0.974758	0.261498	0.78484	-0.637967	0.849736
ENSG00000162409.11	1094.11	0.0672238	0.965269	0.647579	0.296732	-0.0434696	0.977093	-0.356723	0.823553	0.5912	0.451072	0.654368	0.344385	0.351176	0.904121	0.5912	0.451072	-0.204259	0.934903	PRKAA2
ENSG00000187889.13	141.696	1.39725	0.252737	0.496244	0.5797	2.1726	0.00727036	-1.05466	0.451317	-0.836993	0.438238	-1.13415	0.234148	-0.954377	0.673208	-0.836993	0.438238	0.314497	0.928641	FYB2
ENSG00000229913.1	7.4945	-0.214567		-0.775705		0.429328	0.864968	-0.0666006		-0.202573	0.916152	-2.41444	0.165627	-0.272565		-0.202573	0.916152	0.31147
ENSG00000157131.11	20.1955	-0.468233	0.839822	-0.330341	0.777852	0.203029	0.928438	-0.238472	0.946975	-0.948448	0.477812	-0.917094	0.438408	-0.138146	0.986203	-0.948448	0.477812	0.130925	0.976851	C8A
ENSG00000021852.13	20.9016	-0.305464	0.889306	-0.523485	0.613948	0.131801	0.954299	-0.0356321	0.991077	-0.219405	0.878381	-1.06868	0.341851	-0.142036	0.985755	-0.219405	0.878381	0.15636	0.970468	C8B
ENSG00000236341.1	3.62877	0.729668		0.886703		2.25349		0.463241		0.183466		-0.780281		0.701469		0.183466		1.59212
ENSG00000173406.16	184.87	0.846448	0.478316	0.828252	0.202885	1.53254	0.0223118	-1.08914	0.251973	-0.541846	0.533938	-0.966522	0.199646	0.280819	0.942455	-0.541846	0.533938	-0.282119	0.921152	DAB1
ENSG00000227935.1	2.74829	-2.5108		-0.436496		-1.12689		-1.46258		-1.11927		-1.56299		-0.324397		-1.11927		-1.21174
ENSG00000236888.1	15.0788	0.766647	0.666186	0.903517	0.276962	0.750726	0.566327	0.185482	0.951374	0.989761	0.330087	1.10047	0.227966	0.132247	0.985136	0.989761	0.330087	0.134899
ENSG00000226759.8	33.5475	-0.0377687	0.986301	-0.129054	0.890918	-0.376052	0.800805	0.406194	0.841401	-0.444183	0.67539	-0.600809	0.506022	0.39227	0.920962	-0.444183	0.67539	0.38219	0.907732	DAB1-AS1
ENSG00000229887.4	14.7971	-0.143681	0.938738	-0.668099	0.404479	-0.99796	0.375452	-0.684474	0.670099	-1.63469	0.110354	-1.18077	0.204714	-0.898827	0.667135	-1.63469	0.110354	-0.165951		HNRNPA1P6
ENSG00000223416.3	57.0775	0.734492	0.693385	1.0406	0.207948	-0.955985	0.442143	-0.326201	0.903062	1.04623	0.309294	1.14298	0.221042	0.122898	0.986056	1.04623	0.309294	-0.940592	0.803925
ENSG00000235038.1	5.24427	-0.218552		-0.820592		0.269354	0.913789	0.283454		-1.12203		-0.739568		0.958125		-1.12203		0.532148
ENSG00000230546.1	1.39203	-1.52291		-0.863689		-0.77552		-4.1621		-3.88676		-1.40918		-1.84978		-3.88676		-0.197004
ENSG00000233216.1	0.856022	-0.117988		-0.220046		0.531755		-1.21893		-2.44303		-2.40819		-1.29143		-2.44303		0.701927
ENSG00000162600.12	278.302	-0.231598	0.84338	-0.320364	0.560573	1.17316	0.0245014	-0.52404	0.58428	-0.222586	0.758275	0.931783	0.0997467	-0.553415	0.704685	-0.222586	0.758275	-0.388613	0.870347	OMA1
ENSG00000286918.1	16.6428	0.44145	0.815489	-0.22847	0.818729	0.427492	0.7852	0.486637	0.817423	-0.419978	0.729122	-0.595023	0.562745	0.273039	0.964331	-0.419978	0.729122	0.82906	0.81908
ENSG00000270209.1	2.55734	0.0708487		-0.622709		0.251587		0.444883		-1.40536		-2.45807		0.276722		-1.40536		-0.837005
ENSG00000264128.2	2.26289	-1.71357		-0.679156		-0.695672		-0.21079		-2.65508		-1.67104		0.125804		-2.65508		0.200442		RN7SL713P
ENSG00000184292.7	141.626	-4.06329	2.1907e-06	-1.84523	0.0310337	-0.171946	0.936071	-1.11754	0.481545	-1.4428	0.201705	-2.32745	0.0232649	-1.23076	0.573634	-1.4428	0.201705	-2.4984	0.107904	TACSTD2
ENSG00000185839.3	46.3838	0.0694373	0.968047	0.534986	0.448519	-2.47898	0.00118068	-0.972985	0.37141	0.192908	0.84836	0.632129	0.412459	0.284012	0.943104	0.192908	0.84836	-1.88071	0.151379	AK2P1
ENSG00000162601.11	2131.44	0.166437	0.90598	0.742543	0.210875	0.214128	0.862114	0.704533	0.493384	0.979376	0.172733	0.850879	0.204855	0.276521	0.935109	0.979376	0.172733	-0.0683595	0.97974	MYSM1
ENSG00000283445.1	26.1607	-0.146397	0.952221	0.15529	0.893454	0.783095	0.594994	0.221415	0.94745	-0.142399	0.922997	-0.353709	0.761917	-0.0287959	0.996403	-0.142399	0.922997	0.628413	0.883171
ENSG00000177606.8	369.631	-0.309295	0.817667	-0.146912	0.832143	2.16788	2.00991e-05	-0.0947297	0.967647	-0.770442	0.282666	-0.369003	0.586916	-0.590448	0.734308	-0.770442	0.282666	-1.37243	0.209075	JUN
ENSG00000234807.7	30.3113	0.0814458	0.956666	-0.445705	0.479645	-0.00732241	0.996783	0.176583	0.929664	0.357459	0.654032	-0.0286826	0.972509	-0.0407493	0.993171	0.357459	0.654032	-0.694061	0.798979
ENSG00000272226.1	2.76001	0.276899		-0.618753		0.813149		-0.797478		-0.443599		-1.48726		-0.401182		-0.443599		-0.190068
ENSG00000231740.1	4.55306	0.00321218		0.241346		0.654838		-0.470106		0.74752		-0.709261		1.2222		0.74752		0.559571
ENSG00000232453.7	29.0872	0.573695	0.694033	0.619398	0.360183	0.272538	0.840732	0.497394	0.736929	0.420859	0.638733	-0.162081	0.849978	0.357076	0.914359	0.420859	0.638733	0.645741	0.829286	LINC02777
ENSG00000237352.4	64.479	-0.331763	0.839865	-0.399938	0.604736	-0.110349	0.948784	0.107377	0.970591	-0.293589	0.771785	-0.555488	0.50333	0.156886	0.977274	-0.293589	0.771785	0.326113	0.914789
ENSG00000228121.1	11.8935	0.219672		-0.00712221		-1.08256	0.346605	-0.0122096		-0.0184013	0.988552	-0.24664	0.792816	-0.581995	0.84214	-0.0184013	0.988552	-0.717935
ENSG00000241042.1	10.3441	2.17983		2.58782		0.375336	0.944895	1.05923		3.07244	0.239242	-3.62111	0.249947	3.80371		3.07244	0.239242	-2.22476
ENSG00000235215.2	3.93094	0.606602		0.861897		0.458167		0.228114		1.57144		-2.08183		2.37588		1.57144		-0.462274
ENSG00000224609.8	61.7495	-0.283421	0.852919	-0.37681	0.603651	-0.176223	0.905703	-0.339943	0.856678	0.300323	0.747527	1.28971	0.0758718	-0.0799311	0.986518	0.300323	0.747527	0.0860864	0.977239	HSD52
ENSG00000270457.1	7.01762	0.437172		1.53956		1.77583	0.260806	0.673966		3.34348	0.00694082	3.51676		1.61602		3.34348	0.00694082	-0.260592
ENSG00000172456.18	447.011	1.59302	0.00188998	1.59446	0.000145195	0.375036	0.660441	0.0107388	0.994636	1.81582	0.000676991	0.678844	0.238855	1.74922	0.00267629	1.81582	0.000676991	-0.259747	0.907732	FGGY
ENSG00000266150.1	0.711338	1.61974		1.61622		0.131242		2.31553		1.2837		2.15754		0.937755		1.2837		2.38953		MIR4711
ENSG00000226883.1	2.51962	-0.254024		-1.6339		0.975521		-0.230562		-0.68733		-0.814099		0.347476		-0.68733		-0.672534
ENSG00000134709.12	2498.65	0.162837	0.922928	1.02169	0.134247	0.0725224	0.965943	0.0980623	0.972614	1.35158	0.101994	1.62703	0.0339524	0.12364	0.983274	1.35158	0.101994	0.0134825	0.997565	HOOK1
ENSG00000134716.11	101.92	0.340456	0.755065	0.341404	0.500174	-0.111712	0.918602	0.87952	0.16047	0.241973	0.717076	0.446958	0.414018	0.408655	0.808046	0.241973	0.717076	0.418561	0.856381	CYP2J2
ENSG00000265535.2	2.23626	0.524002		-1.24424		0.583737		-0.934794		-2.23859		-3.67912		-0.00557248		-2.23859		0.728307		RN7SL475P
ENSG00000162598.13	37.8684	-0.149448	0.93355	-0.104051	0.909337	0.713651	0.50304	0.343111	0.868183	0.032652	0.979084	0.0746313	0.936919	0.605777	0.809858	0.032652	0.979084	0.706269	0.823761	C1orf87
ENSG00000229332.2	4.27542	-0.880034		-0.686178		0.596756		-1.32214		-0.831223		-1.31533		-0.177869		-0.831223		-0.108754
ENSG00000238242.2	9.89338	-0.818711		-0.694079		0.073491	0.977494	-0.247468		-1.22804	0.389867	-0.669388	0.597197	-0.509838		-1.22804	0.389867	0.8407
ENSG00000226476.6	263.285	-0.589035	0.502236	-0.351865	0.474819	-0.315121	0.696761	0.0911514	0.959569	-0.411731	0.499559	-0.305812	0.576686	0.0237387	0.994517	-0.411731	0.499559	-0.35677	0.870347	LINC01748
ENSG00000231252.3	41.214	-0.769806	0.648628	-0.628751	0.441193	-0.679585	0.585368	-0.0360432	0.989027	-0.722464	0.479329	-1.32493	0.143308	-0.296001	0.95196	-0.722464	0.479329	0.327389	0.921437	LOC101926964
ENSG00000162599.17	882.015	0.790786	0.107362	1.04508	0.00153633	0.324344	0.596485	0.732913	0.148494	1.02898	0.0183381	1.42198	0.000221107	0.357226	0.776879	1.02898	0.0183381	0.859925	0.249248	NFIA
ENSG00000237928.6	46.61	-0.326138	0.857418	-0.345506	0.698645	0.20591	0.905967	-0.060024	0.983974	-0.741511	0.47611	-1.0835	0.236846	-0.355269	0.937567	-0.741511	0.47611	0.316441	0.926745	NFIA-AS2
ENSG00000237853.6	10.0337	0.0875418		0.644577		0.345945	0.849483	-0.43019		-0.352905	0.7925	-0.542907	0.631198	0.0802079		-0.352905	0.7925	0.567497		NFIA-AS1
ENSG00000284808.1	16.9818	0.0321405	0.990949	-0.168461	0.887	0.120659	0.958767	-0.427014	0.882963	-0.238385	0.87055	-1.26075	0.283371	0.170269	0.982914	-0.238385	0.87055	0.939765	0.823528
ENSG00000287224.1	10.1752	0.170302		-0.0138146		-0.920403	0.600368	-0.0404468		0.130475	0.93385	-0.829695	0.504313	0.343058		0.130475	0.93385	0.00223425
ENSG00000223920.2	2.70235	-0.467614		-2.71024		0.524987		-0.526941		-2.76279		-1.7778		0.293991		-2.76279		0.297841
ENSG00000162604.12	1774.67	-0.219175	0.899043	0.063168	0.949777	-0.178221	0.913556	-0.480102	0.794934	0.728305	0.44327	1.50672	0.0664824	-0.156739	0.97839	0.728305	0.44327	-0.513961	0.882708	TM2D1
ENSG00000271200.1	4.7948	-0.518458		-0.658183		0.438836		0.103075		-0.989074		-3.54496		-0.723312		-0.989074		-0.705282
ENSG00000132849.21	436.599	-1.48418	0.00966124	-0.746356	0.15527	-0.463811	0.579428	-0.445495	0.697235	-1.13195	0.0722319	-0.756249	0.210557	-1.087	0.197903	-1.13195	0.0722319	-0.227473	0.921302	PATJ
ENSG00000200575.1	3.5079	-3.10692		-2.02931		-0.764038		-3.06876		-0.819252		-2.74598		-0.725369		-0.819252		-0.0838926		RNU6-414P
ENSG00000212360.1	0.873695	1.30479		2.28377		1.09305		0.834939		3.39793		-0.264952		3.30859		3.39793		-0.262292		RNU6-1177P
ENSG00000236646.1	25.6833	-0.0155673	0.994459	0.428036	0.577324	-2.66639	0.00429079	-1.49609	0.148143	0.694374	0.445117	0.86976	0.274152	-0.194041	0.972938	0.694374	0.445117	-1.70711	0.335004
ENSG00000242860.3	5.71107	-1.75639		-0.931291		-0.350303	0.878033	0.890479		-1.16856		-0.441803		-0.854948		-1.16856		0.168917		RN7SL180P
ENSG00000263908.1	0.190205	0		0		0		0		0		0		0		0.661825		4.19797		MIR3116-1
ENSG00000283690.1	0																			MIR3116-2
ENSG00000234204.1	2.89081	-0.783481		0.0733656		0.728629		0.609609		0.0300047		0.197342		0.744708		0.0300047		0.677997
ENSG00000234088.1	1.3851	-0.897707		-1.86969		0.467807		1.2628		-0.435326		-1.39409		0.331562		-0.435326		0.973353		RPS15AP7
ENSG00000240563.2	1197.12	-0.228538	0.876374	0.0539846	0.949846	0.703028	0.431056	0.995425	0.277886	0.0438775	0.966751	-1.05834	0.137232	0.814721	0.595833	0.0438775	0.966751	-1.37086	0.286656	L1TD1
ENSG00000237227.1	2.07649	0.0630514		-1.23747		-3.49385		-0.410851		-3.92489		-0.447325		0.0443435		-3.92489		0.848804
ENSG00000200174.1	0
ENSG00000132854.19	72.203	-0.981997	0.463516	-1.51366	0.0269729	-0.497844	0.698461	-1.20406	0.262624	-1.77406	0.0442353	-2.0128	0.0153112	-1.46715	0.223192	-1.77406	0.0442353	-0.811022	0.803296	KANK4
ENSG00000201153.1	0.963441	-0.872674		-1.89008		-1.02674		-0.5543		-3.42861		-3.39377		-2.64937		-3.42861		-0.289629		RNU6-371P
ENSG00000162607.13	2080.39	0.477542	0.751726	0.572164	0.4024	0.437014	0.698838	-0.459526	0.769564	0.130752	0.894674	0.451161	0.554939	-0.341582	0.921262	0.130752	0.894674	0.118377	0.966371	USP1
ENSG00000116641.18	1769.96	0.0926132	0.946757	0.429599	0.453745	0.749615	0.282309	0.215041	0.899491	0.681525	0.313348	0.954984	0.11776	-0.101491	0.982895	0.681525	0.313348	-0.10903	0.963689	DOCK7
ENSG00000270549.1	3.79214	-0.298379		-0.383106		-0.57432		-0.910212		-0.500116		-1.18728		-0.173148		-0.500116		-0.344352
ENSG00000132855.5	50.1871	-0.35603	0.790643	-0.261355	0.686281	-0.753368	0.349825	-0.0350259	0.987733	-0.291645	0.71944	0.460222	0.483584	-0.994206	0.355303	-0.291645	0.71944	-0.0204996	0.995043	ANGPTL3
ENSG00000278967.1	4.69102	-0.36657		0.0233311		1.45817		0.308766		0.251939		0.706895		0.210962		0.251939		1.24115
ENSG00000213703.2	2.75646	-1.08533		-0.615989		-0.822524		0.83122		0.276964		-0.896248		-0.787147		0.276964		0.922585
ENSG00000235545.1	16.0218	0.713426	0.701056	1.2758	0.108952	0.735927	0.585785	-0.853837	0.656394	2.13617	0.0164886	1.05234	0.257126	0.914678	0.678748	2.13617	0.0164886	1.11148	0.708602	DOCK7-DT
ENSG00000125703.15	979.258	0.536079	0.693331	0.927287	0.115176	0.561438	0.545014	-0.135031	0.951228	1.10317	0.126501	0.965915	0.155907	0.194506	0.965915	1.10317	0.126501	0.0453789	0.986388	ATG4C
ENSG00000234318.1	3.26732	2.21402		1.39747		3.80468		0.582487		0.926353		1.34069		1.08965		0.926353		0.95821
ENSG00000237163.1	1.33236	-0.816463		-2.49791		-1.91103		-2.85164		-2.55533		-4.01206		-1.66776		-2.55533		0.0295065
ENSG00000229537.7	9.92371	-1.28441		-0.822046		0.214902	0.924682	-0.10038		-0.288421	0.849198	-0.705188	0.564839	-0.309642		-0.288421	0.849198	-1.04778		LINC01739
ENSG00000286455.1	1.4793	-0.69393		0.118615		2.3847		1.38221		-0.63967		0.342955		-0.0360752		-0.63967		1.09054
ENSG00000227485.1	1.4637	-0.221754		-1.03311		0.733324		-0.175417		0.134261		-1.48076		0.866885		0.134261		-0.058203
ENSG00000229225.1	2.06289	1.26091		-0.420625		1.11005		1.90232		1.58836		-0.20157		-0.0331317		1.58836		-0.308114
ENSG00000203605.3	1.98342	0.823659		-0.747389		2.16738		-0.482205		-1.23685		1.08883		0.670136		-1.23685		-0.244736
ENSG00000224209.8	43.7289	-0.396916	0.811251	-0.187057	0.825056	-0.321361	0.819788	-0.372053	0.850637	-0.398131	0.687992	-0.646021	0.438234	0.268877	0.95196	-0.398131	0.687992	-0.0686729	0.982399	LINC00466
ENSG00000252259.1	1.67853	-0.737864		-0.193144		0.157626		-0.46834		0.790095		-0.772207		-1.11822		0.790095		0.234575		RNA5SP49
ENSG00000228734.2	6.1955	-0.511801		-0.1038		-1.67007	0.365081	0.0857554		0.173882		-1.11395		0.263554		0.173882		0.363415
ENSG00000223683.1	0.0860715	1.3206		0		0		0		0		0		2.48881		0.661828		0		RPSAP65
ENSG00000230798.5	49.1153	3.31427	6.75172e-05	3.72887	6.2192e-08	0.325967	0.8749	2.10888	0.049765	3.10347	0.000767494	3.46856	5.5336e-05	1.85219	0.179928	3.10347	0.000767494	1.2445	0.708933	FOXD3-AS1
ENSG00000187140.6	32.608	2.07549	0.0797131	3.74761	4.95107e-07	1.94981	0.0666874	-0.394753	0.910566	3.41479	0.000417942	1.30075	0.239997	0.968307	0.749592	3.41479	0.000417942	2.75933	0.0605837	FOXD3
ENSG00000275836.1	0.793637	-1.26932		-2.07531		1.50447		1.83147		-1.92809		-1.89325		-0.767106		-1.92809		1.218		MIR6068
ENSG00000252784.1	3.06917	-1.65055		-0.769851		0.330508		0.299404		-0.707183		-2.86416		-0.0323245		-0.707183		0.0955987
ENSG00000236674.1	6.74683	-0.773354		-0.853844		-0.23573	0.927235	-0.217255		-0.311052	0.85199	-0.945948		0.586247		-0.311052	0.85199	0.0165307		LOC441887
ENSG00000088035.18	747.473	0.88724	0.340169	1.24189	0.0176256	0.890353	0.206704	-0.448958	0.731901	1.45633	0.0284102	1.41687	0.0253803	0.785328	0.553841	1.45633	0.0284102	0.15744	0.948285	ALG6
ENSG00000142856.17	1211.85	0.097477	0.951874	0.408076	0.540946	0.60431	0.513789	-1.62919	0.0237871	-0.24695	0.779993	0.303966	0.680878	-0.414828	0.876153	-0.24695	0.779993	-0.538434	0.857297	ITGB3BP
ENSG00000286429.1	12.4854	-0.308713		-0.728252		0.220281	0.916932	-0.570052		-0.241925	0.865214	-0.726841	0.522355	-0.697313	0.857207	-0.241925	0.865214	-0.00845126		LOC102724319
ENSG00000203965.13	377.12	0.37413	0.788935	0.757342	0.203003	0.452712	0.645501	-0.775483	0.432843	0.882791	0.226699	1.10363	0.099047	-0.0434469	0.992908	0.882791	0.226699	0.120968	0.963099	EFCAB7
ENSG00000264271.2	4.49283	0.595128		0.12147		1.51917		-0.342567		-0.910726		-0.0537336		0.180928		-0.910726		0.951119		RN7SL488P
ENSG00000251720.1	1.35016	-0.951254		0.346525		-1.87015		-3.53833		-0.0446088		-0.769899		-0.873641		-0.0446088		-0.623426		RNU7-123P
ENSG00000116652.6	47.1929	-0.124537	0.941116	0.287487	0.710268	0.937438	0.28114	-0.703324	0.595586	-0.0571179	0.958971	0.381971	0.636532	-0.242369	0.960056	-0.0571179	0.958971	-0.0980326	0.975199
ENSG00000276884.1	0
ENSG00000278287.1	0
ENSG00000277565.1	0
ENSG00000275823.1	0
ENSG00000277689.1	0
ENSG00000274199.1	0
ENSG00000079739.17	656.477	-0.577191	0.743072	-0.394272	0.639852	-0.333086	0.823638	-0.222698	0.932474	0.636684	0.524392	1.15384	0.179036	-0.796287	0.723052	0.636684	0.524392	-0.622093	0.861796	PGM1
ENSG00000244256.3	3.63998	0.0842464		-1.11112		-1.79021		0.636947		0.927829		0.2499		0.046616		0.927829		1.44725		RN7SL130P
ENSG00000185483.12	472.59	0.389238	0.815488	0.423641	0.58707	1.76338	0.014563	-2.13267	0.00815971	-0.952	0.285298	-0.441441	0.601696	-0.80145	0.689532	-0.952	0.285298	-0.291315	0.9264	ROR1
ENSG00000177452.7	5.94005	-0.369862		-0.729507		-0.0330175	0.990602	0.574393		-0.576174		-1.11043		-0.917087		-0.576174		0.488086		RPL19P3
ENSG00000228056.3	1.71229	-2.84367		-1.8037		-0.606285		-1.13638		-4.30673		-1.8422		-0.90986		-4.30673		-0.818886
ENSG00000207190.1	0.455461	-0.465464		-1.41178		-1.02587		-2.69405		-2.4187		-2.38387		-1.12072		-2.4187		-0.797316		RNU6-809P
ENSG00000200508.1	1.73009	0.209806		-3.40079		-0.0156312		-0.661461		-3.83065		-3.79581		0.0228278		-3.83065		-0.42686
ENSG00000223949.8	36.2649	-0.437492	0.787286	-0.635021	0.381841	-0.141386	0.929545	-0.729768	0.578729	-0.757298	0.404669	-0.695201	0.39329	-0.153748	0.977274	-0.757298	0.404669	-0.0603009	0.984253	ROR1-AS1
ENSG00000284928.1	3.0392	-0.26023		-0.458271		0.929908		-0.647008		-4.11714		-4.08231		-0.744434		-4.11714		1.03643
ENSG00000177414.14	34.4085	0.661288	0.594044	0.554911	0.380943	0.0463933	0.976417	-0.112929	0.963517	0.403543	0.627171	-0.351586	0.644806	0.325077	0.91811	0.403543	0.627171	0.0398977	0.988457	UBE2U
ENSG00000238653.1	0.756351	1.53145		0.93442		-1.08454		-1.79093		-1.51559		-0.0435923		-0.743406		-1.51559		2.16267
ENSG00000158966.16	493.321	0.132408	0.922415	0.150975	0.823052	0.668303	0.388605	-1.09734	0.142418	-0.123651	0.884373	0.140487	0.841334	-0.374237	0.880119	-0.123651	0.884373	-0.745845	0.721659	CACHD1
ENSG00000264470.1	1.09481	0.879143		1.75476		-0.544955		-0.717684		-1.93779		0.522404		-1.16162		-1.93779		0.721744		MIR4794
ENSG00000162437.14	421.201	-0.502092	0.685523	-0.371829	0.536822	-0.480209	0.585785	-0.87168	0.287846	-0.648719	0.358909	0.450345	0.484998	-1.63548	0.019054	-0.648719	0.358909	-0.237082	0.921437	RAVER2
ENSG00000162434.13	1487.61	0.723851	0.444662	0.924396	0.0703589	-0.280712	0.779164	0.929486	0.209282	1.45731	0.016411	1.37958	0.0181042	0.621606	0.665686	1.45731	0.016411	0.195031	0.932005	JAK1
ENSG00000234784.2	0.906492	-1.67237		-0.865079		0.616472		0.385909		0.117743		0.130521		-0.39175		0.117743		-0.781322
ENSG00000233877.2	2.17425	-0.741091		-0.455072		-0.763329		0.794214		-1.09634		1.09287		0.183511		-1.09634		-0.048702
ENSG00000226891.9	45.1807	-0.204066	0.897964	-0.46166	0.529846	-0.165921	0.914461	0.079509	0.975955	-0.349232	0.716131	-1.20274	0.134539	-0.113106	0.983937	-0.349232	0.716131	0.0898013	0.976851	LINC01359
ENSG00000185031.6	7.98859	-0.717351		-0.63761		-0.592327	0.781774	0.0700962		-3.29568	0.0822012	-1.52547	0.271282	-0.515884		-3.29568	0.0822012	0.600253
ENSG00000272506.1	6.21883	1.61416		1.22474		1.16726	0.510873	-0.555152		0.876202		0.514039		1.46411		0.876202		1.19251
ENSG00000212257.1	1.70371	-0.998017		-1.2701		-0.948943		-2.621		-0.362801		-0.754039		-1.08741		-0.362801		0.200119		RNU6-1176P
ENSG00000265996.1	11.0332	0.543852		1.60271		-0.150694	0.959537	-0.377997		1.28269	0.358903	1.9051	0.118882	0.932369		1.28269	0.358903	-0.155285		MIR3671
ENSG00000199135.1	6.56351	1.26988		2.47309		-0.806178	0.802783	0.918976		2.11253		2.11944		1.12099		2.11253		-1.19958		MIR101-1
ENSG00000235804.2	0.753483	-0.700599		-0.250883		0.926329		1.41896		-0.550315		-2.07079		-2.63939		-0.550315		-2.06813
ENSG00000234496.2	47.332	0.677182	0.652086	0.707586	0.320428	-1.25026	0.162991	-0.859913	0.488506	0.19916	0.848792	0.427989	0.602207	0.456655	0.880834	0.19916	0.848792	-1.01729	0.69601
ENSG00000162433.15	808.7	1.24248	0.124915	1.13138	0.0533627	-0.243398	0.845098	0.504815	0.708437	1.28787	0.0772899	1.65048	0.0139548	0.91412	0.475649	1.28787	0.0772899	-0.668817	0.807159	AK4
ENSG00000231622.1	6.70722	-1.50674		-1.29712		-4.89639	0.0156978	1.65566		-1.17928	0.492515	-1.27486		0.14779		-1.17928	0.492515	0.916967
ENSG00000116675.16	1654.59	0.302199	0.873706	1.14223	0.157706	0.443583	0.769986	0.228452	0.935807	1.62909	0.0928971	1.10065	0.234344	1.07951	0.579066	1.62909	0.0928971	-0.8802	0.807247	DNAJC6
ENSG00000229294.1	4.24822	0.51255		-0.534155		1.50703		3.09645		0.702307		0.0232355		0.742097		0.702307		-0.0500965
ENSG00000234144.1	6.55612	0.758005		1.10385		-0.0802018	0.982186	2.08361		0.0476049		0.011866		1.00094		0.0476049		0.154918		COX6CP13
ENSG00000222624.1	0.844809	-0.247864		0.231389		0.49814		-0.180205		-2.24938		1.21831		-1.46691		-2.24938		-2.21188		RNU2-15P
ENSG00000213625.9	2251.02	0.305642	0.825571	0.32303	0.624356	0.648531	0.44793	-0.288476	0.868682	0.309421	0.710216	0.271796	0.706905	0.44726	0.854639	0.309421	0.710216	-0.676699	0.79301	LEPROT
ENSG00000116678.20	491.705	0.23448	0.889763	0.372772	0.642868	-0.0733261	0.967256	-0.536035	0.754363	0.0781519	0.945819	-0.333336	0.704747	-0.392381	0.91724	0.0781519	0.945819	-0.726584	0.823761	LEPR
ENSG00000237852.1	26.8738	-0.525926	0.777922	-0.614003	0.471376	-2.1466	0.0230264	-0.559595	0.7754	-0.760484	0.477467	-0.681704	0.473903	-0.234363	0.970993	-0.760484	0.477467	0.570071	0.877155
ENSG00000224570.1	7.7358	-0.0225138		-0.140616		0.525901	0.793343	-0.527715		0.0976409	0.954371	-0.894839	0.511869	1.22828		0.0976409	0.954371	0.276334
ENSG00000285079.1	17.7473	-0.292174	0.897228	-0.252912	0.826762	-0.241596	0.912733	-0.342561	0.914731	-0.884559	0.49951	-0.691757	0.551988	-0.100163	0.988219	-0.884559	0.49951	0.629369	0.884877
ENSG00000239319.3	1.27006	0.230095		0.351154		-0.396529		-0.502436		-1.19453		-1.11641		1.477		-1.19453		0.32345		RN7SL854P
ENSG00000184588.18	111.747	-0.172336	0.857676	-0.40748	0.347474	0.223429	0.775253	-0.504725	0.488331	-0.153107	0.801662	-0.471548	0.331401	-0.0815079	0.981171	-0.153107	0.801662	0.253109	0.894045	PDE4B
ENSG00000227466.1	6.35695	0.210657		0.0838602		0.767428	0.618133	-0.996824		0.296705		-0.479152		-1.48383		0.296705		0.377425		PDE4B-AS1
ENSG00000223152.1	0.647073	-0.912501		-0.139895		1.50543		-1.84661		0.0172096		-1.53643		1.07145		0.0172096		0.922216		RNU4-88P
ENSG00000118473.23	226.42	0.00730338	0.99619	0.293326	0.584729	0.270483	0.768146	-0.192342	0.902754	0.194503	0.783132	-0.0806469	0.898533	0.339057	0.870747	0.194503	0.783132	0.497513	0.823528	SGIP1
ENSG00000264720.3	1.40089	-0.617725		-0.445413		-2.83612		0.489827		-0.672987		-0.802569		-1.36543		-0.672987		0.220572		MIR3117
ENSG00000248458.2	8.94804	-0.581227		-0.036113		0.126422	0.96166	-1.15346		-1.10427	0.465546	-0.15944	0.910009	-0.306017		-1.10427	0.465546	0.0625329
ENSG00000152760.10	59.4638	-0.884197	0.376291	-0.671972	0.266112	-0.416883	0.684971	-0.85408	0.356589	-0.0265744	0.97913	-0.58528	0.395657	-0.199994	0.963813	-0.0265744	0.97913	-0.599099	0.823761	DYNLT5
ENSG00000172410.5	5.49279	-0.991009		-0.197403		-1.0212	0.670753	1.292		-0.421518		0.734858		-0.0984255		-0.421518		0.0155815		INSL5
ENSG00000152763.17	185.36	0.816283	0.288031	0.656401	0.185719	0.648145	0.331334	0.284651	0.831723	1.36335	0.0155881	1.00872	0.0695501	0.777874	0.427831	1.36335	0.0155881	-0.292054	0.899647	DNAI4
ENSG00000231080.1	2.44268	-0.070199		-0.587406		-0.860715		-1.1892		-1.12978		-1.83286		-1.13052		-1.12978		-1.20213
ENSG00000198160.15	1807.45	0.369306	0.781103	0.704854	0.218422	0.358347	0.722482	-0.143937	0.943795	0.719752	0.31196	1.03321	0.107582	0.177774	0.967432	0.719752	0.31196	-0.171705	0.942573	MIER1
ENSG00000116704.8	473.627	-0.261201	0.854926	-0.0116107	0.989061	0.383508	0.726437	0.755296	0.472843	0.488707	0.549506	0.854447	0.221071	0.298007	0.930284	0.488707	0.549506	-0.31641	0.907732	SLC35D1
ENSG00000203963.12	47.8275	0.144224	0.937451	-0.0164453	0.987601	-0.301627	0.842146	-0.322759	0.886481	-0.771115	0.43216	-0.536827	0.544229	-0.107206	0.986056	-0.771115	0.43216	0.44419	0.895548	C1orf141
ENSG00000252433.1	1.61871	0.469526		-0.789154		-0.0461359		0.812453		0.388801		-1.22997		1.43081		0.388801		1.37275
ENSG00000275678.1	15.9664	-0.224551	0.907433	-0.527066	0.554229	0.82521	0.480548	-0.426905	0.855	-0.789036	0.485119	-0.813892	0.417223	0.857848	0.696125	-0.789036	0.485119	0.701911	0.853818
ENSG00000162594.16	103.895	2.19857	0.0193273	2.46028	0.000619732	-0.014821	0.995119	0.70585	0.703598	1.9496	0.0488542	-0.374734	0.726356	2.26651	0.0393615	1.9496	0.0488542	0.248744	0.944772	IL23R
ENSG00000253074.1	1.40303	-0.769348		-1.35262		-0.812877		0.462749		-3.57342		-1.10933		-0.852204		-3.57342		-0.449142		RNU6-586P
ENSG00000252116.1	0.413913	-1.34021		0.489821		1.11788		-1.31253		-1.03719		-1.00235		0.399172		-1.03719		1.80119		RNU4ATAC4P
ENSG00000228523.1	7.08372	-0.546897		-0.207676		-1.82579	0.203387	-0.397816		-0.303875	0.8269	-2.20184		-0.639971		-0.303875	0.8269	-0.311847		DNAJB6P4
ENSG00000081985.13	59.5149	-0.306897	0.831637	-0.592119	0.364037	-0.343259	0.77117	-0.195794	0.926272	-0.22255	0.806876	-0.448393	0.543808	-0.177902	0.971891	-0.22255	0.806876	0.446462	0.877155	IL12RB2
ENSG00000142864.15	6735.24	0.467841	0.748463	0.809688	0.195673	0.740263	0.394486	-0.628132	0.600933	0.631889	0.434307	1.04438	0.140341	0.0724119	0.987075	0.631889	0.434307	-0.261168	0.924732	SERBP1
ENSG00000223263.1	1.27496	-0.586007		-1.50446		-1.9807		-0.653773		-1.87068		-1.89046		-0.652854		-1.87068		1.06697		RNU6-387P
ENSG00000235200.3	8.66644	-0.544667		-0.138146		1.55158	0.211055	-1.01868		-1.59255	0.309698	-0.682529	0.609377	0.412953		-1.59255	0.309698	0.236743
ENSG00000207504.1	0.847798	0		1.66892		5.4624		0		0		2.15192		0		0.661978		2.07984		RNU6-1031P
ENSG00000238139.2	0.70431	0.159148		-0.760443		-1.24799		0.15485		-2.64083		-1.15581		-1.86079		-2.64083		-2.60333
ENSG00000242482.3	1.39483	0.241103		-0.803625		0.795794		0.164789		0.541785		-2.66666		0.699992		0.541785		0.789958		RN7SL392P
ENSG00000232048.2	3.09042	-0.69059		-0.795983		-0.682277		-0.699161		-1.89343		-0.949332		0.435983		-1.89343		0.194913		HNRNPCP9
ENSG00000116717.13	1602.03	0.0954093	0.953464	0.646433	0.32341	2.27056	7.76181e-05	-0.547729	0.683738	-0.389954	0.653816	-0.177	0.822737	-0.539738	0.815553	-0.389954	0.653816	0.305743	0.91196	GADD45A
ENSG00000172380.6	2273.95	0.421887	0.780989	0.851682	0.189044	0.791295	0.373616	0.0594151	0.981231	1.53095	0.0439523	2.00317	0.00369736	0.241925	0.956102	1.53095	0.0439523	-0.0623911	0.982512	GNG12
ENSG00000238778.1	1.13254	-0.369247		1.14423		1.15591		2.7301		1.41866		2.79196		2.16802		1.41866		1.45509		RNU7-80P
ENSG00000232284.7	34.0903	-0.395968	0.831768	-0.214519	0.823526	0.163884	0.929228	-0.535956	0.790976	-0.484922	0.665901	-1.2686	0.18556	-0.315698	0.950287	-0.484922	0.665901	1.22779	0.603469	GNG12-AS1
ENSG00000235055.3	5.38965	-0.0209342		-0.611983		0.0445363	0.9887	-0.91997		-0.858684		-1.26113		-0.0778479		-0.858684		0.207612		LOC100133029
ENSG00000162595.7	93.3474	0.569121	0.671589	1.10447	0.0563613	0.799604	0.327555	0.533993	0.677328	0.911992	0.222643	-0.5922	0.419339	1.7345	0.0213224	0.911992	0.222643	0.663688	0.806371	DIRAS3
ENSG00000228431.1	2.69467	-1.34058		-1.10164		0.477783		-0.704738		-2.9861		-1.41006		-2.31109		-2.9861		-0.137245		ARL5AP3
ENSG00000116729.14	736.056	-1.37271	0.0205533	-1.03311	0.0370243	1.22168	0.0264192	-2.49851	1.48536e-06	-2.11425	0.000125562	-1.78228	0.00132251	-1.40236	0.0461028	-2.11425	0.000125562	-0.753511	0.679366	WLS
ENSG00000234383.1	14.971	-0.116693	0.955405	-0.206834	0.833136	-0.210755	0.911406	0.486234	0.81188	-0.501419	0.666807	-0.399984	0.69341	-0.348496	0.942821	-0.501419	0.666807	0.194333
ENSG00000221203.1	0.135889	-0.602793		0.70715		0.131264		1.01335		-0.299775		-0.264937		-0.833524		-0.299775		-0.262278		MIR1262
ENSG00000229133.1	136.285	0.114985	0.938951	0.0458428	0.955543	0.604573	0.500602	-1.17338	0.149597	-0.464848	0.564943	0.238277	0.747023	-0.349	0.905692	-0.464848	0.564943	-0.882059	0.669695	RPS7P4
ENSG00000225242.2	1.67863	-1.04271		-0.337149		-0.0407639		-1.09223		1.088		-0.700954		0.218141		1.088		0.395832		COX6B1P7
ENSG00000237622.1	7.50733	-0.0743626		1.01524		-0.209303	0.933213	-0.677478		-0.134539	0.934672	-0.0979935	0.942788	0.179284		-0.134539	0.934672	0.214514		ELOCP18
ENSG00000229440.1	2.01357	0.106579		-0.258576		0.417818		0.711212		-0.960292		-0.931019		-0.149955		-0.960292		0.0875067
ENSG00000116745.7	27.7087	-0.575348	0.719048	-0.389918	0.611198	-0.528424	0.662891	-0.417036	0.821057	-0.896258	0.326973	-0.532115	0.524254	0.094487	0.986518	-0.896258	0.326973	0.0239611	0.995073	RPE65
ENSG00000024526.17	1175.65	0.448277	0.726395	0.416588	0.484441	1.05627	0.091686	-2.28696	5.59888e-05	-1.11186	0.0959731	-0.320003	0.631104	-1.04287	0.276302	-1.11186	0.0959731	0.389886	0.882775	DEPDC1
ENSG00000233589.1	7.76723	-0.0982877		0.0392619		-0.916749	0.59741	0.865591		0.0108738	0.994194	0.195203	0.867016	0.346775		0.0108738	0.994194	0.460303
ENSG00000234264.1	15.7603	-0.911532	0.645779	0.526207	0.577324	0.803949	0.550717	-1.15197	0.473227	-0.253959	0.850828	-0.695055	0.521778	-0.415231	0.934963	-0.253959	0.850828	-0.739162		DEPDC1-AS1
ENSG00000225167.1	2.50298	-2.03009		-2.09423		-2.04598		-2.14862		-3.83806		-5.2826		-1.74067		-3.83806		-1.3048
ENSG00000285041.1	21.9838	-0.459675	0.787118	-0.00995098	0.991848	-0.321005	0.828184	-0.315657	0.885211	-0.702358	0.475035	-0.549962	0.529741	0.0735093	0.988219	-0.702358	0.475035	0.624299	0.855284
ENSG00000285407.1	76.8535	-0.808537	0.421902	-0.42371	0.486789	0.426128	0.653016	-0.162027	0.934552	-0.683944	0.352643	-0.995141	0.133686	-0.355311	0.891816	-0.683944	0.352643	-0.880426	0.636778
ENSG00000285473.1	10.9383	-0.255871		-0.300086		-1.51324	0.269601	0.139791		0.135307	0.923749	-0.911027	0.419184	0.379507		0.135307	0.923749	0.447905
ENSG00000223883.2	42.1278	-0.293002	0.87208	-0.537351	0.520779	-0.00780781	0.99724	-0.39372	0.859857	-0.512743	0.631443	-1.04734	0.248986	-0.111573	0.986056	-0.512743	0.631443	0.132174	0.969336	LINC01707
ENSG00000235446.2	7.85609	-0.625118		0.0894886		0.642539	0.720929	-1.40052		0.0880354	0.957967	-0.266701	0.841048	0.193485		0.0880354	0.957967	1.05508
ENSG00000229639.1	2.82787	-1.96466		-0.0518507		-1.04243		-1.03087		-0.840945		-1.14961		-0.218525		-0.840945		0.984747		LINC01758
ENSG00000287453.1	62.7599	0.822403	0.652729	1.49053	0.0610724	-0.573892	0.703746	-2.62939	0.0134511	-1.08805	0.319147	-1.64021	0.103609	1.25867	0.459797	-1.08805	0.319147	-0.332994	0.928099
ENSG00000033122.21	240.719	-0.0550358	0.965805	0.0288338	0.967017	0.0644242	0.95798	-0.582504	0.519197	-0.316872	0.64822	-0.244829	0.688845	-0.00743427	0.998561	-0.316872	0.64822	0.1304	0.951658	LRRC7
ENSG00000270615.1	9.67129	-0.146989		0.0630834		0.618991	0.789295	-0.967312		-0.221198	0.909315	-0.442343	0.777477	-0.311967		-0.221198	0.909315	0.553314		SGO1P1
ENSG00000287283.1	8.07075	-0.0554345		-0.181451		0.758752	0.688961	0.145331		-0.108368	0.952364	-2.26361	0.171492	-0.0348527		-0.108368	0.952364	0.552204
ENSG00000240692.3	1.56967	-0.821714		-0.577524		-0.269404		0.398615		0.589406		-0.85193		-0.83322		0.589406		-0.838355		RN7SL538P
ENSG00000229359.2	9.36093	-0.118712		-0.535194		-0.57164	0.744584	-0.169818		-0.304286	0.823189	-1.84715	0.139123	-0.152525		-0.304286	0.823189	0.13764		PIN1P1
ENSG00000237919.5	9.42134	-0.215089		-0.0474081		0.122771	0.958767	-0.898223		-0.761517	0.581269	-0.345652	0.779376	0.558445		-0.761517	0.581269	0.33402
ENSG00000066557.6	2624.53	0.870199	0.506517	1.22407	0.0639158	0.651605	0.537354	-0.498362	0.763956	0.937691	0.274214	1.19899	0.124741	0.393568	0.908958	0.937691	0.274214	-0.180685	0.950794	LRRC40
ENSG00000244389.3	4.57456	-0.256823		-0.604426		-0.67		-0.392226		-0.400063		-1.5194		-1.22806		-0.400063		0.340568		RN7SL242P
ENSG00000116754.13	6847.47	-0.0349375	0.980656	0.237058	0.696377	0.368572	0.686335	0.598592	0.534029	0.346159	0.633061	0.536684	0.380566	0.0138504	0.996658	0.346159	0.633061	-0.218058	0.925981	SRSF11
ENSG00000228988.1	16.8659	0.455796	0.811943	0.2013	0.842386	1.54153	0.0845493	1.02605	0.432651	0.943435	0.355747	1.24608	0.16619	0.0529012	0.993671	0.943435	0.355747	1.53713	0.396088
ENSG00000118454.13	841.678	-0.575254	0.644667	-0.167075	0.80754	0.109264	0.934906	-0.215281	0.907367	0.0373965	0.969318	0.224421	0.750164	-0.506916	0.801779	0.0373965	0.969318	-0.379288	0.886249	ANKRD13C
ENSG00000197568.14	108.662	-0.183775	0.907818	-0.91073	0.169112	-2.2082	0.000844635	0.851285	0.434003	-0.0400433	0.971825	0.0436204	0.960878	-0.330515	0.927076	-0.0400433	0.971825	-1.47337	0.292575	HHLA3
ENSG00000226088.1	8.68246	0.98557		1.16325		1.38174	0.407773	-1.26546		0.0140403	0.994438	0.326561	0.832223	0.424839		0.0140403	0.994438	-0.480343
ENSG00000116761.12	144.004	-0.766001	0.670308	-0.779341	0.36129	-0.0326537	0.988241	0.181206	0.95139	-0.464894	0.681546	-0.119734	0.910065	-0.00642408	0.999462	-0.464894	0.681546	-1.33835	0.575452	CTH
ENSG00000278636.1	1.43506	-1.59919		-0.932697		-1.52531		-2.57375		0.282035		-0.647715		-1.33327		0.282035		-1.37102
ENSG00000271992.1	15.2636	-0.423156	0.825571	-0.116952	0.909782	1.54745	0.0646593	2.09081	0.0120631	-0.640229	0.586894	0.584157	0.527069	0.672014	0.804231	-0.640229	0.586894	-0.530794
ENSG00000233020.1	10.2989	-0.249965		-0.750229		-0.998054	0.422469	-0.290322		-0.653689	0.549904	-1.33807	0.188984	0.12685		-0.653689	0.549904	-0.216395
ENSG00000237033.2	6.87502	0.641431		0.238666		0.821367	0.668075	0.776759		0.172305	0.924432	0.389911		-0.106396		0.172305	0.924432	0.912625		CASP3P1
ENSG00000229051.2	16.5427	-0.648112	0.718836	-0.756057	0.358564	-0.589764	0.66934	-0.332546	0.888977	-0.61852	0.564021	-1.47929	0.130531	-0.256672	0.964331	-0.61852	0.564021	0.158774	0.962631	LINC01788
ENSG00000226208.1	2.00456	-2.27682		-1.01287		-0.503185		-0.225912		-3.98184		-0.52013		0.0156679		-3.98184		-0.137816
ENSG00000050628.20	85.2148	-0.328797	0.811251	-0.171432	0.805967	-0.514687	0.585785	0.382732	0.792351	0.00183881	0.998485	-0.73686	0.278101	0.460977	0.836447	0.00183881	0.998485	-0.541165	0.850212	PTGER3
ENSG00000235782.1	6.32817	-0.314878		-0.194339		-0.064187	0.982073	-1.05452		0.300754		-0.105978		-0.38083		0.300754		-0.019799
ENSG00000269933.1	4.64494	-0.220376		-0.727073		0.213137		-0.374392		-0.637986		-1.06434		-0.386042		-0.637986		-0.229141
ENSG00000235079.1	3.64718	0.832883		0.183933		0.797714		0.768231		0.113809		0.382746		0.432017		0.113809		1.28495
ENSG00000132485.14	4829.68	0.096239	0.953969	0.579861	0.391449	0.105979	0.945442	0.692905	0.561466	0.499446	0.560011	0.448816	0.554027	0.29865	0.935909	0.499446	0.560011	-0.288727	0.917852	ZRANB2
ENSG00000207721.1	13.2057	-0.962574		-1.00179	0.38243	1.11892	0.45939	0.760503		0.550146	0.707659	0.975169	0.416128	-1.82287	0.430451	0.550146	0.707659	-1.30324		MIR186
ENSG00000229956.11	134.477	0.431588	0.733745	0.450387	0.441193	0.0491799	0.97217	-0.264424	0.871829	-0.139178	0.869111	0.329486	0.616691	0.09725	0.983274	-0.139178	0.869111	0.263739	0.912794
ENSG00000226324.1	1.90916	-1.16531		-1.70144		0.552107		-0.951577		-0.60158		-0.61844		0.305108		-0.60158		-0.194524
ENSG00000172260.15	159.164	0.29594	0.846556	0.258745	0.735935	0.176887	0.904382	-0.515306	0.733202	0.121026	0.905625	0.425041	0.585894	-0.549474	0.824751	0.121026	0.905625	0.268944	0.926745	NEGR1
ENSG00000231985.1	2.56757	-1.72286		-1.40063		-1.51365		-2.2434		0.695059		-1.86721		-0.938755		0.695059		0.653871
ENSG00000271618.1	0.614444	-1.83222		-0.522266		1.0139		-1.80454		1.1638		-1.49436		0.950379		1.1638		1.4765
[truncated: 58,650 more rows]

## Sheet: vs D5 iOLC, batch adjusted
ensembl_gene_id_version	baseMean	hPGCLC_vs_D5_batch_adjusted_log2FoldChange	hPGCLC_vs_D5_batch_adjusted_padj	Yamashiro_AG_49_vs_D5_batch_adjusted_log2FoldChange	Yamashiro_AG_49_vs_D5_batch_adjusted_padj	Yamashiro_AG_35_vs_D5_batch_adjusted_log2FoldChange	Yamashiro_AG_35_vs_D5_batch_adjusted_padj	DLX5_NANOS3_vs_D5_batch_adjusted_log2FoldChange	DLX5_NANOS3_vs_D5_batch_adjusted_padj	ZGLP1_AR_V7_vs_D5_batch_adjusted_log2FoldChange	ZGLP1_AR_V7_vs_D5_batch_adjusted_padj	D3_vs_D5_batch_adjusted_log2FoldChange	D3_vs_D5_batch_adjusted_padj	Tang_hPGC_wk9f_vs_D5_batch_adjusted_log2FoldChange	Tang_hPGC_wk9f_vs_D5_batch_adjusted_padj	hPSC_vs_D5_batch_adjusted_log2FoldChange	hPSC_vs_D5_batch_adjusted_padj	Yamashiro_AG_77_vs_D5_batch_adjusted_log2FoldChange	Yamashiro_AG_77_vs_D5_batch_adjusted_padj	Control_vs_D5_batch_adjusted_log2FoldChange	Control_vs_D5_batch_adjusted_padj	D5_naive_vs_D5_batch_adjusted_log2FoldChange	D5_naive_vs_D5_batch_adjusted_padj	Yamashiro_AG_7_vs_D5_batch_adjusted_log2FoldChange	Yamashiro_AG_7_vs_D5_batch_adjusted_padj	D3_DDX4_vs_D5_batch_adjusted_log2FoldChange	D3_DDX4_vs_D5_batch_adjusted_padj	Yamashiro_AG_77_1390G3_AG_VT__vs_D5_batch_adjusted_log2FoldChange	Yamashiro_AG_77_1390G3_AG_VT__vs_D5_batch_adjusted_padj	ZGLP1_vs_D5_batch_adjusted_log2FoldChange	ZGLP1_vs_D5_batch_adjusted_padj	Yamashiro_iMeLC_vs_D5_batch_adjusted_log2FoldChange	Yamashiro_iMeLC_vs_D5_batch_adjusted_padj	Yamashiro_AG_63_vs_D5_batch_adjusted_log2FoldChange	Yamashiro_AG_63_vs_D5_batch_adjusted_padj	Tang_hPGC_wk7f_vs_D5_batch_adjusted_log2FoldChange	Tang_hPGC_wk7f_vs_D5_batch_adjusted_padj	Yamashiro_AG_120_1390G3_AG___VT__vs_D5_batch_adjusted_log2FoldChange	Yamashiro_AG_120_1390G3_AG___VT__vs_D5_batch_adjusted_padj	D5_DDX4_minus_vs_D5_batch_adjusted_log2FoldChange	D5_DDX4_minus_vs_D5_batch_adjusted_padj	Yamashiro_AG_21_vs_D5_batch_adjusted_log2FoldChange	Yamashiro_AG_21_vs_D5_batch_adjusted_padj	HHEX_NANOS3_vs_D5_batch_adjusted_log2FoldChange	HHEX_NANOS3_vs_D5_batch_adjusted_padj	FIGLA_NANOS3_vs_D5_batch_adjusted_log2FoldChange	FIGLA_NANOS3_vs_D5_batch_adjusted_padj	ZGLP1_AR_V7_ANHX_vs_D5_batch_adjusted_log2FoldChange	ZGLP1_AR_V7_ANHX_vs_D5_batch_adjusted_padj
ENSG00000000003.15	732.974	1.17341	0.00865905	1.21616	0.27089	0.897682	0.325095	0.531058	0.311426	1.00085	0.521912	0.944313	0.244784	1.373	0.194885	0.971481	0.0753829	1.19715	0.172119	-0.335484	0.498694	-0.0281311	1	0.415216	0.801998	-0.849428	0.118045	1.23178	0.193392	0.225308	0.852654	0.550086	0.749047	0.881842	0.363952	0.90882	0.473643	1.75137	0.104466	-0.157897	0.975374	0.803777	0.52302	1.67199	0.00130151	0.411185	0.408639	0.412782	1
ENSG00000000005.6	10.4932	1.04535	0.547207	-2.00698		-1.94949	0.72061	1.40638	0.43259	-2.34445		-1.68048		-0.747034	0.962027	1.1765	0.768503	-1.93081	0.737327	-1.14366	0.529561	0.18919	1	-1.72909	0.802714	1.7065	0.326908	-3.36202	0.561618	-0.293631		-0.0198818	0.998394	-2.06855	0.71509	-0.708683	0.977965	-2.70909	0.79431	-1.05835	0.89927	-1.92247	0.893228	-1.02273	0.77722	2.31352	0.178382	-0.754441
ENSG00000000419.14	477.106	-0.527507	0.0874415	-0.830191	0.276598	-1.03838	0.0504906	-0.66536	0.0568099	-0.422832	0.862239	-0.664843	0.160858	0.495108	0.575581	-0.368971	0.403642	-0.801019	0.18118	-0.736895	0.00627699	-0.180013	1	-0.791838	0.178609	-0.513015	0.129129	-0.450588	0.668778	-0.793642	0.121202	0.333024	0.782979	-1.06025	0.0518128	0.860498	0.194393	-0.72038	0.433269	-0.377964	0.534014	-0.778244	0.228815	-1.06694	0.000933518	-0.596553	0.0747302	0.0986936	1
ENSG00000000457.14	316.693	1.54142	1.84707e-06	1.65652	0.0260892	1.68831	0.00198894	1.36987	0.00147452	0.585818	0.784039	0.487759	0.505526	1.99769	0.00261416	1.36862	0.000132761	2.2399	3.45981e-05	3.23487	1.72321e-33	0.0612751	1	1.83816	0.000818481	1.56258	0.00013135	1.75529	0.00188811	0.522535	0.543123	1.35081	0.0157213	1.77479	0.00141924	2.0774	0.00140549	2.36803	0.000611306	0.767576	0.148919	1.65368	0.00402277	0.312431	0.664597	1.67868	3.64162e-05	-0.185197	1
ENSG00000000460.17	294.634	2.4345	1.3052e-10	3.26911	0.000131943	2.94543	5.97575e-06	2.0329	2.0898e-05	-0.239438	1	0.170507	0.916091	3.37808	1.38176e-05	2.54402	1.63958e-09	3.40961	1.39086e-07	1.01472	0.00888844	0.192087	1	4.96157	6.37857e-16	1.71205	0.000415189	2.68878	6.03796e-05	0.376155	0.762309	2.17325	0.000969677	3.07418	2.80509e-06	3.0518	9.16179e-05	2.98204	0.000518575	0.027236	1	4.2095	3.45845e-11	1.61202	0.000838288	2.54163	2.41588e-08	-0.144988	1
ENSG00000000938.13	5.97998	1.26729	0.534718	1.76655		-0.618625		2.51381	0.235394	-1.12111		1.09913		3.75	0.5349	-2.00959	0.53534	2.90459		-0.786823	0.723639	0.570583	1	-0.398232		1.83458	0.36799	1.10846	1	2.82058		0.315292	0.963288	-0.737688		1.84156	0.874591	1.06444		0.983536		1.84948	0.926272	-3.11605	0.314667	3.10583	0.127626	-0.486592
ENSG00000000971.16	51.3063	2.59284	0.326931	-3.55132	0.649461	-3.9259	0.495942	3.66915	0.168851	0.799582	1	0.437613	0.965222	-2.98877	0.788234	-27.7031	1.29104e-30	-3.91961	0.520792	-19.3574	3.62574e-22	0.235658	1	-3.83005	0.543918	3.11587	0.215495	-4.96519	0.477619	1.49006	0.808475	-3.819	0.595773	16.3325	4.5988e-05	-2.87286	0.809428	-3.79509	0.757697	-0.212706	1	-3.91252	0.641307	2.04653	0.640358	3.7164	0.135871	0.530377	1
ENSG00000001036.14	170.967	0.0785431	0.894578	-1.56904	0.268923	-1.69845	0.0914632	-0.121264	0.854956	1.61886	0.108545	0.638323	0.573325	-2.36133	0.0233552	0.378361	0.768925	-2.22289	0.0373155	-0.175744	0.758448	-0.0923707	1	-2.26147	0.0313356	0.0306264	0.972617	-1.72232	0.0924188	1.00764	0.33257	0.411066	0.839534	-1.36292	0.205879	-2.39263	0.0192398	-1.74064	0.236065	0.717267	0.48599	-0.566883	0.872743	-0.290486	0.814089	-0.854645	0.147728	0.501803	1
ENSG00000001084.13	147.171	-0.574399	0.383241	-2.30434	0.133642	-2.50491	0.0218921	-0.122145	0.868482	0.0676692	1	-0.214416	0.91954	-1.62439	0.223007	-0.726482	0.405907	-1.46866	0.227723	-0.270751	0.674369	-0.384769	1	-2.24264	0.0474997	-0.258916	0.699579	-2.07341	0.0597337	-0.209928	0.893414	-0.274407	0.886955	-1.70542	0.137039	-1.88572	0.130601	-1.50396	0.398765	-0.199792	0.974153	-1.2813	0.372854	-0.918513	0.274015	0.245328	0.703181	0.338438	1
ENSG00000001167.15	153.074	0.0692097	0.853414	-0.598769	0.661905	1.0129	0.121333	0.516119	0.189724	0.277222	1	0.0744515	0.955238	0.645219	0.460626	0.597885	0.147917	-0.961494	0.315405	-0.740385	0.0375024	-0.0424375	1	0.540867	0.588281	0.0900945	0.828471	0.602729	0.573941	0.0304801	0.986651	0.448353	0.785406	0.367457	0.761305	0.440634	0.691789	1.39955	0.0840142	-0.646251	0.193168	-0.266566	0.991681	1.01011	0.00577328	-0.134026	0.732144	0.29106	1
ENSG00000001460.18	29.7169	1.36657	0.000875769	3.02275	0.0120009	1.60031	0.219225	1.89687	7.18981e-05	0.00736563		0.45549		2.28583	0.00377302	1.8383	3.04257e-05	2.44362	0.0200079	-1.48107	0.0110284	-0.0105316	1	1.79887	0.164957	2.03658	1.02855e-05	2.39738	0.0089355	0.644923	0.503811	1.10369	0.711092	2.32668	0.0244078	1.42306	0.108869	3.09824	0.00480023	0.643584	0.396337	2.75974	0.00480371	1.25607	0.00866426	1.46402	0.00379336	-0.135269	1
ENSG00000001461.17	56.396	0.403665	0.495944	1.11272	0.557677	1.64842	0.153952	1.70492	0.00345805	1.12214	0.504518	0.518899	0.679736	-0.038112	0.995124	0.233401	0.939579	1.05769	0.50162	-1.59827	0.0110193	0.0716517	1	0.0624026	0.98724	0.49647	0.402494	1.26881	0.402953	1.08679	0.275733	0.904389	0.737695	1.76962	0.125768	-0.642566	0.747927	0.673634	0.888873	0.350349	0.893849	1.46047	0.316962	1.42927	0.0186142	0.781259	0.182561	0.715146	1
ENSG00000001497.18	209.585	1.58175	1.37689e-06	1.89922	0.0259241	1.90457	0.00200721	1.55577	0.000117124	-0.843152	0.453386	-0.335752	0.725707	3.58187	2.06399e-08	2.73144	1.2697e-14	1.54922	0.025597	-0.767182	0.0329015	-0.137543	1	2.07802	0.000820412	1.59183	5.82277e-05	2.32454	7.38091e-05	-0.188985	0.846136	2.19414	0.000168731	1.99538	0.00136272	3.39533	9.42192e-08	2.7473	0.000225943	-0.18869	0.946662	1.30546	0.0854827	0.962528	0.0295744	2.11736	2.78791e-08	-0.457877	1
ENSG00000001561.7	144.257	-3.74499	7.29114e-09	-1.78991	0.362346	-2.72055	0.0500708	-0.798162	0.317725	1.14978	0.798486	-0.94984	0.518829	-1.56506	0.408865	-3.36109	5.65155e-06	-0.454579	0.879432	-0.739101	0.420756	-1.0044	1	-5.85227	0.00574133	-2.92754	0.000194491	-1.08841	0.712423	0.123607	0.96022	-3.30786	0.0238744	-0.961369	0.635378	-2.66748	0.0774881	-0.813953	0.865442	-0.934217	0.527937	-2.02879	0.21556	-1.55604	0.0867927	-2.81398	0.000381968	0.779978	1
ENSG00000001617.12	11.5624	1.37395	0.141869	-1.21873		0.28544	0.961678	2.91716	0.0013146	0.654603		0.845377		-0.689476	0.861331	1.44972	0.171537	-1.14256	0.810606	-0.480013	0.685	0.528155	1	1.49615	0.636038	1.57215	0.122671	1.32884	0.764887	1.88876		1.55947	0.710862	-1.28029	0.780047	-0.963909	0.75146	0.521836	1	1.61306	0.181644	-1.13422	0.965097	1.28907	0.268366	2.33494	0.0138353	0.798703
ENSG00000001626.16	46.1741	2.532	0.0621125	-1.64086	0.79017	-1.58336	0.755863	3.12311	0.0402645	-0.825226	1	0.398593	0.937404	-4.75924	0.200311	1.40777	0.533852	-1.56468	0.77019	-2.6762	0.038294	0.147355	1	-1.36296	0.837565	2.89104	0.0525082	-2.99589	0.557298	0.995686	0.783585	0.958522	0.858259	-1.70242	0.745496	-2.4553	0.586521	-2.34297	0.811104	0.673076	0.945577	-1.55635	0.929096	-0.0910132	0.993204	3.64355	0.0112679	-0.148246	1
ENSG00000001629.10	293.677	-1.59734	3.65274e-08	-2.2953	0.00339475	-2.62698	5.45545e-06	-1.2083	0.000948286	0.00162555	1	-0.904048	0.0628776	-3.07541	8.88081e-08	-2.77745	2.34935e-18	-1.75094	0.00300418	0.0255815	0.950585	-0.270979	1	-2.01746	0.000510978	-1.10397	0.00224642	-2.10732	0.000103806	-0.594809	0.375076	-2.08885	0.000196323	-1.80205	0.00166974	-3.3888	1.78842e-09	-2.26045	0.00212106	-0.922801	0.0273483	-2.24545	0.000128473	-1.30288	0.000225059	-1.14713	0.00152321	0.0664284	1
ENSG00000001630.17	5.92981	3.26363	3.98767e-05	3.07878		3.13629		3.66568	9.00302e-05	-0.904753		0.566544		2.24953	0.274612	4.1842	1.70352e-06	3.15497		-3.53833	0.00265049	0.640427	1	3.35669		3.80927	2.76967e-05	3.12704	0.378743	2.17836		4.07022	0.103057	3.01723		2.40283	0.219175	2.37667		-0.184032		3.16331	0.363511	3.13368	0.000547855	3.83421	2.73469e-05	-0.508829
ENSG00000001631.16	48.7361	-1.40536	0.000992441	-3.62738	0.115702	-3.56528	0.0175326	-1.51597	0.00528688	0.0375162	1	-0.624566	0.472233	-1.47506	0.127391	-2.05263	7.64879e-06	-0.000804365	1	-0.45857	0.477284	-0.345711	1	-1.20746	0.336364	-1.75697	0.000966502	-2.24911	0.0246465	-0.339354	0.778479	-2.79346	0.0532413	-1.87792	0.102474	-2.70939	0.00108706	-2.74454	0.0954334	-0.724083	0.32317	-2.54333	0.0541993	-1.23461	0.0152751	-1.43677	0.0074034	-0.294969	1
ENSG00000002016.18	54.6067	1.69404	0.00324136	2.89369	0.0343323	2.42296	0.0235029	1.92556	0.00512446	0.321154	1	1.04115	0.353278	2.34813	0.0577007	0.76326	0.414749	2.12076	0.0770606	-0.493024	0.50388	0.583816	1	1.65969	0.209552	1.97044	0.00322401	1.90436	0.126377	0.876672	0.535561	-0.846822	0.83597	2.27518	0.0433132	1.59963	0.250573	0.776537	0.862191	-0.100753	0.997844	2.43839	0.0326366	0.971494	0.260826	2.24188	0.000629763	-0.145321	1
ENSG00000002079.14	11.2036	1.13821	0.568992	-0.693004		-0.635502	0.944567	0.342309	0.886872	-0.656684		0.758506		-0.29994	0.989595	-1.97731	0.540389	-0.616827	0.947718	-2.41216	0.256092	0.149102	1	0.985678	0.916094	1.85357	0.352238	-2.04804	0.940013	1.81514		0.298415	0.965408	-0.754564	0.941179	-3.81755	0.451849	-1.39511	0.987903	0.693478	0.969471	-0.608491	0.992198	-3.66959	0.16537	2.56719	0.190412	-0.0992281
ENSG00000002330.14	27.1645	3.22097	8.48451e-07	1.98365	0.373463	3.83012	0.00118192	3.07463	0.000160518	0.149401		1.23934		0.92711	0.728024	2.93047	8.75413e-05	2.03575	0.224374	-0.0396789	0.963944	0.723527	1	3.41442	0.0067646	3.1336	8.25931e-05	2.79485	0.0379046	1.01983	0.574638	3.42421	0.00505724	2.36054	0.111187	2.42487	0.117987	4.28153	0.00500034	0.107178	1	3.48279	0.00658573	3.0084	0.000135369	2.24639	0.0100391	0.161569	1
ENSG00000002549.13	298.853	-0.683596	0.0854049	-2.07446	0.0235882	-2.4716	0.000198743	-0.64549	0.152891	-0.750143	0.592139	-1.07538	0.0549768	-1.04753	0.234675	-0.55781	0.280769	-1.7568	0.0108815	-0.509033	0.192492	-0.602988	1	-1.18301	0.0955417	-0.655282	0.132221	-2.13029	0.000711807	-0.889208	0.20036	-0.51519	0.698866	-2.97187	1.77227e-05	-1.10574	0.195333	-1.95715	0.027438	-0.667658	0.282949	-1.43329	0.0443643	-1.02387	0.0220227	-0.602603	0.148848	-0.139735	1
ENSG00000002586.20	1.78088	-3.38465		-4.4113		-4.35383		-2.50923		1.27197		1.67304		-4.734		-5.12281	0.183521	-4.33515		3.10495		0.76619	1	-4.13344		-2.69596		-5.76636		0.236574		-3.41992		-4.47289		-4.80985		-5.1134		1.95933		-4.32682		-5.37214		-2.40307		0.421887
ENSG00000002586.20_PAR_Y	0.866615	-2.35547		-3.32228		-3.26481		-0.790465		1.71416		1.93511		-3.58511		-3.97389		-3.24613		3.54723		1.72406	1	-3.04441		-1.15778		-4.67733		1.92695		-2.3309		-3.38387		-3.66095		-4.02438		1.68675		-3.23779		-2.58995		-0.846616		1.18722
ENSG00000002587.10	19.685	1.43492	0.137863	-0.376484		1.11936	0.827391	1.81386	0.079599	-1.10229		0.789667		-2.64215	0.216036	-1.81812	0.106816	3.21348	0.137503	-3.18876	0.00739129	0.827214	1	1.36217	0.792345	1.42819	0.152802	-1.73152	0.852413	1.015	0.647615	1.56306	0.781904	-0.438042	0.951903	-3.30807	0.0984255	-1.0786	0.976575	2.8477	0.00604215	-0.291968	0.992713	-1.32844	0.315732	1.36629	0.157685	-0.848979	1
ENSG00000002726.21	5.78871	2.27915	0.158825	1.24614		1.30365		3.05403	0.0748257	-0.305267		1.6924		-0.517103	0.980353	0.528726	0.963176	1.32233		-2.57362	0.147696	0.200041	1	1.52404		2.6663	0.11005	-0.108885	1	2.21566		3.17676	0.465483	1.18459		3.94816	0.370633	0.544029		1.53261		1.33066	0.986583	1.49167	0.560137	3.03463	0.0636914	-0.264798
ENSG00000002745.13	22.8345	1.86536	0.367785	-2.79608	0.671821	-2.73859	0.590543	2.18853	0.282825	3.5968		1.08493		4.68523	0.371738	-1.16566	0.833068	-2.71992	0.608838	-0.128517	0.951915	0.397866	1	-2.5182	0.669918	3.41707	0.0983061	-1.94312	0.924156	1.66254	0.743187	-1.80468	0.82682	-1.44645	0.858969	5.99056	0.194138	-3.49819	0.703531	0.130336	1	-0.270481	0.994359	-2.27945	0.455472	3.98798	0.0487922	2.4316	1
ENSG00000002746.15	34.3512	1.85433	0.244336	-0.926685	0.906233	2.12825	0.562043	2.86843	0.0772756	0.107948	1	0.429513	0.935028	-3.63304	0.292854	0.110752	0.999003	-0.850507	0.908932	-3.31254	0.0223192	-0.134689	1	0.759585	0.92178	2.40888	0.126349	-2.28172	0.795153	1.08062	0.780414	2.51149	0.552183	0.428727	0.959681	-8.31811	0.0103615	-1.6288	0.929985	0.189988	1	2.18599	0.694696	-1.92002	0.377509	3.05047	0.0483687	0.25161	1
ENSG00000002822.16	6.79916	-1.37073	0.422834	2.65009		1.35332		0.58961	0.743003	-1.66175		1.11858		-3.38198	0.327606	-2.54277	0.178298	2.28807		0.773504	0.691152	0.397532	1	-1.83662		2.79042	0.0776812	0.682471	1	2.55061		-1.12309	0.855931	2.39337		-4.60037	0.131643	-2.81662	0.749114	1.15458		0.412687	0.992198	-1.34954	0.625011	2.57467	0.0998421	-1.0089
ENSG00000002834.18	349.053	1.70146	0.0115561	1.48669	0.390205	1.93932	0.101218	1.16946	0.16295	-1.73103	0.359563	0.780447	0.631888	1.59341	0.363382	2.04457	0.0056001	0.816854	0.64989	1.98701	0.000673705	0.38684	1	2.60532	0.0201352	1.57384	0.0502281	1.15471	0.576591	-0.247233	0.897852	1.89059	0.113445	1.44965	0.290641	1.98898	0.205084	0.407717	0.993715	-1.37862	0.211239	2.11162	0.0958045	1.72293	0.0437718	0.96583	0.205496	-0.339009	1
ENSG00000002919.15	45.3727	1.43584	0.0054887	1.28452	0.444162	2.47519	0.00697174	2.35852	4.29352e-05	-0.102099	1	0.302745	0.858248	2.86415	0.00492947	2.29797	2.16031e-05	0.0861096	0.978963	-0.446314	0.482252	0.455597	1	2.56784	0.00601048	1.40663	0.0254406	1.75202	0.104945	0.558097	0.702618	1.51895	0.223476	1.66236	0.1317	2.58027	0.0120714	1.16737	0.585281	-0.489684	0.78294	1.10667	0.530741	1.62988	0.00733827	1.89867	0.00144693	0.220394	1
ENSG00000002933.9	10.7334	4.19962	0.000218186	-0.0387221		0.0187833	0.998804	0.654606	0.677523	-0.141791		1.6652		6.5977	0.0397661	0.431264	0.967053	0.0374588	0.995989	-1.88318	0.171567	-0.178937	1	1.65083	0.759501	0.771527	0.607811	-0.00708576	1	1.80212		0.952703	0.861155	2.26519	0.519838	5.26257	0.12639	3.28681	0.406123	-0.148886	1	3.07391	0.333877	1.25008	0.581169	2.79572	0.0489821	-0.28616
ENSG00000003056.8	1194.35	2.34035	0.000528049	3.16069	0.0400731	3.13986	0.0055759	2.02773	0.0170481	0.272708	1	-0.143208	0.965222	3.77945	0.00769661	3.80698	1.13134e-07	3.23348	0.00663674	3.22872	2.0068e-08	-0.0163895	1	2.9032	0.0129178	0.927155	0.261797	3.01151	0.0143701	-0.60217	0.774612	3.51119	0.000830117	3.15693	0.00694747	3.90155	0.00501676	2.80461	0.0936737	-1.16258	0.392342	3.10789	0.0094676	1.66413	0.0749829	2.08633	0.0110883	0.423405	1
ENSG00000003096.14	93.6516	-0.183606	0.828764	2.18794	0.265596	2.40511	0.0890339	0.325081	0.714507	1.31711	0.731579	-0.078242	0.987056	3.96814	0.006747	1.76571	0.0466481	3.09921	0.0248501	-2.81323	0.000172787	-0.190762	1	-1.69091	0.634222	0.238588	0.791639	3.95953	0.00207079	0.529147	0.794738	-0.0366589	0.99181	2.64013	0.0620774	3.14819	0.039323	4.52535	0.00464812	-0.527098	0.88275	2.42483	0.120388	-0.0748465	0.984533	0.579332	0.472922	0.435808	1
ENSG00000003137.9	32.9224	0.0481748	0.976969	-2.68788	0.61185	-1.19479	0.847798	0.233465	0.888603	-0.975075		-0.348169		3.34209	0.434571	-4.6708	0.000907289	-2.61171	0.524124	-2.02868	0.187328	0.0491887	1	-2.40999	0.585243	0.70109	0.627606	-2.65793	0.650555	0.594756	0.857359	-1.69647	0.803192	-2.74944	0.496553	2.34078	0.658893	0.0526816	1	-0.502776	0.968334	-2.60337	0.646271	-3.83595	0.0145965	1.02445	0.453564	-0.0735947	1
ENSG00000003147.19	46.7336	0.605609	0.268402	3.4748	0.00110805	2.44791	0.00678321	-0.0335181	0.966659	0.13936	1	-0.439787	0.698976	2.33817	0.0097399	2.73989	4.38437e-09	2.59013	0.00552814	-2.12914	2.06914e-05	0.00305031	1	-0.320071	0.93325	0.362344	0.503296	2.327	0.00929946	0.354465	0.782084	1.72117	0.151716	2.19668	0.0232041	1.29208	0.233434	2.59211	0.0259633	-0.367408	0.836979	2.17238	0.0333066	-0.164506	0.897323	0.728622	0.168372	-0.235204	1
ENSG00000003249.15	48.942	4.57639	5.34303e-12	2.03047	0.337312	3.09259	0.0138499	4.66148	5.84333e-09	-0.321792	1	1.4909	0.277917	0.523676	0.913408	4.73388	9.8322e-11	-0.88362	0.855061	1.27029	0.0697289	0.30147	1	4.9231	1.64168e-05	4.06498	6.0382e-07	1.76922	0.329007	2.54714	0.0454425	5.12216	9.68862e-07	0.5699	0.888843	-1.61248	0.448372	0.913315	0.887976	1.82967	0.0945034	4.50721	0.000127991	2.20745	0.0154333	4.73868	1.99471e-09	-0.853415	1
ENSG00000003393.16	377.364	0.262076	0.721717	0.527022	0.826022	0.628136	0.753378	1.22935	0.124995	0.217018	1	-0.0851953	0.981732	-0.215436	0.97621	-0.619522	0.635539	1.27942	0.3711	-1.28095	0.0454896	-0.167596	1	0.891077	0.614653	1.12367	0.143567	0.682337	0.906265	0.351112	0.84208	-0.18496	0.932931	0.709014	0.721976	-0.336772	0.970255	0.229296	1	-0.430915	0.90698	0.694351	0.879243	0.852255	0.436319	1.20593	0.109144	0.443253	1
ENSG00000003400.15	45.3784	1.65984	0.00900547	0.838021	0.707689	1.98816	0.0902927	1.47852	0.0662452	0.34833	1	1.55673	0.125249	2.5164	0.0627015	-0.515523	0.736686	0.59114	0.807925	0.851181	0.244678	0.161869	1	3.29769	0.00160201	1.01045	0.19283	0.841157	0.801783	1.35731	0.274383	-1.18467	0.740546	1.65581	0.205777	3.1322	0.0125782	-0.349521	1	0.36964	0.931318	2.63866	0.0211961	-0.408578	0.785599	2.78697	4.84283e-05	-0.0189749	1
ENSG00000003402.20	204.463	1.56379	0.000111926	3.47259	9.21875e-05	3.22105	2.61539e-06	1.86192	9.02275e-05	0.040808	1	0.522281	0.592579	2.23672	0.00974878	-1.06587	0.0411188	3.07787	1.23101e-05	-0.230602	0.669455	0.0383267	1	1.63173	0.043523	1.76425	0.000187563	2.8027	7.94712e-05	0.970671	0.244295	0.0384596	0.983653	3.18676	4.58754e-06	2.71727	0.000946046	1.91343	0.0676221	0.830179	0.231286	2.55707	0.000507774	1.07755	0.0446907	1.88921	5.47891e-05	-0.133497	1
ENSG00000003436.16	238.655	-0.127072	0.867463	-5.82924	0.0700715	-5.77175	0.00541667	-1.32478	0.0960407	-1.10622	0.776931	-0.425557	0.835317	-8.41878	4.05586e-11	-2.40823	0.000814345	-2.33919	0.164653	-2.83891	5.05297e-06	0.871271	1	-1.52408	0.382532	-0.785714	0.279796	-3.10098	0.0325464	0.223645	0.903947	1.61635	0.240051	-1.62913	0.32235	-7.38991	1.06249e-09	-2.50372	0.2699	1.11321	0.327725	-1.49487	0.468903	-0.304438	0.859359	-0.297073	0.685585	-1.51877	1
ENSG00000003509.16	256.18	1.2735	0.000114682	1.65893	0.0317693	1.14397	0.0648288	0.987618	0.0237764	0.785031	0.505961	0.244761	0.818167	-0.249586	0.914341	1.4066	0.000117296	1.63104	0.00666521	1.40021	2.52671e-06	0.0664689	1	0.724817	0.346012	0.688732	0.11574	1.05443	0.136072	0.76515	0.275043	2.38902	2.39538e-06	1.70849	0.00325059	0.550369	0.63049	0.11728	1	-0.0577534	0.999071	1.00104	0.167407	0.0255217	0.992953	1.3226	0.00106925	0.268126	1
ENSG00000003756.17	385.47	1.58695	5.33071e-10	2.20656	0.000174026	2.32547	1.12214e-07	1.7497	1.80385e-08	0.547035	0.655812	0.730426	0.110357	2.01134	0.000146436	0.832466	0.00840388	1.67626	0.00045461	0.827776	0.001575	-0.0217525	1	1.73637	0.000206637	1.76496	9.40637e-09	2.1456	1.2979e-06	0.979269	0.042492	0.696311	0.290953	1.92044	2.73343e-05	1.76493	0.000938262	1.57541	0.012509	0.488574	0.32979	2.39067	8.83579e-08	1.0522	0.0011601	1.65225	1.02065e-07	0.186551	1
ENSG00000003987.14	100.407	1.86822	0.00630382	1.20063	0.538507	0.926032	0.59147	2.6305	0.000786958	0.173108	1	0.525526	0.796872	1.91336	0.254033	0.783751	0.503493	1.31467	0.388871	1.76429	0.00480812	-0.289411	1	0.543879	0.850018	2.43704	0.00179766	1.22477	0.554287	0.892009	0.628678	1.82205	0.156794	1.56004	0.265148	1.19077	0.576	0.0999646	1	0.0608213	1	1.33392	0.460915	-0.272281	0.890974	2.78521	0.000265534	0.0774167	1
ENSG00000003989.18	108.935	0.410897	0.566344	-1.54394	0.413153	-0.485995	0.841187	0.160265	0.847422	0.0806431	1	-0.266689	0.911365	-2.13758	0.141913	-1.89772	0.00866616	-1.1367	0.478603	0.18508	0.80584	0.29462	1	-1.66769	0.244501	1.32113	0.080542	-0.584614	0.967023	0.611115	0.739971	-1.51928	0.338418	-0.920772	0.603022	-2.99124	0.0211351	-0.529854	0.949381	0.527366	0.835748	-2.097	0.155416	-0.379203	0.807577	-0.397908	0.588327	-0.259666	1
ENSG00000004059.11	232.468	3.45012	0.000124018	3.9405	0.0641971	3.93109	0.011797	2.07109	0.0812781	-0.295498	1	0.856624	0.746356	3.57149	0.0948191	3.01648	0.00407795	2.62691	0.154845	0.69146	0.510442	0.700781	1	4.46612	0.00397753	2.75046	0.0134975	3.13567	0.0879076	-0.798798	0.778479	2.64745	0.125571	3.56033	0.0308676	4.62555	0.0178138	3.21411	0.184669	-3.0101	0.0244513	3.90865	0.0183035	2.84189	0.0154097	2.27092	0.0442051	0.00133159	1
ENSG00000004139.14	31.9468	-0.438706	0.751602	-1.30357	0.728134	-0.538311	0.909702	1.70858	0.231311	-0.348802		1.69682		-0.881928	0.895065	-0.319363	0.979837	-3.12576	0.212662	4.92978	4.99111e-07	0.673187	1	-0.779266	0.87496	2.0778	0.136512	-2.43412	0.415315	2.325	0.316696	0.761254	0.85401	-1.78926	0.531113	-3.06877	0.266446	-3.22807	0.3717	1.7858	0.407684	-0.703453	0.992047	-2.01522	0.305345	1.45213	0.277765	-0.377543	1
ENSG00000004142.12	491.467	0.864263	0.119018	1.07652	0.398552	1.40207	0.109075	0.171963	0.78863	0.582122	0.973327	-0.161058	0.934957	-0.382212	0.898115	-0.144354	0.977635	1.30518	0.172018	2.891	2.36879e-13	0.229363	1	1.31387	0.153971	0.893404	0.134902	0.581178	0.843164	0.199451	0.885709	0.328837	0.85401	1.11965	0.257152	-0.270435	0.964165	0.28215	1	0.684491	0.517329	1.62152	0.0772351	0.406539	0.699879	0.831391	0.148669	0.380171	1
ENSG00000004399.13	55.8982	2.12308	0.00108764	0.202834	0.95204	1.03209	0.539181	2.90019	0.000114872	0.448236	1	1.36042	0.262101	-0.103092	0.990809	0.424187	0.849687	-2.0464	0.350118	1.33709	0.0470521	0.592879	1	1.37388	0.36896	3.6485	3.41035e-07	0.820349	0.840168	2.1975	0.0586112	2.28373	0.0540315	-0.926879	0.706251	-0.58584	0.877154	-0.236248	1	2.18733	0.010522	1.77304	0.228775	1.34902	0.145337	3.40826	2.37493e-06	0.0226852	1
ENSG00000004455.17	257.737	0.830931	0.0675074	0.293283	0.866631	0.714119	0.465106	0.613749	0.226944	-0.175229	1	0.106916	0.952462	0.865424	0.46737	1.40848	0.00216214	-0.223457	0.908042	-0.671836	0.123306	0.0202858	1	0.388229	0.818984	0.278084	0.573737	0.492721	0.862274	-0.509538	0.660915	0.657027	0.634176	0.583553	0.61665	1.13085	0.27285	0.38258	0.930571	-0.447109	0.714294	0.560282	0.778338	1.82819	0.000109277	0.303405	0.526632	-0.181089	1
ENSG00000004468.13	61.6073	1.81785	0.241667	1.29349	0.76868	1.40278	0.704356	1.73247	0.259305	-1.17404	1	0.241009	0.96934	1.01636	0.900553	-3.33557	0.0334392	0.210466	0.971714	1.74981	0.222806	0.196749	1	3.13206	0.223269	2.1383	0.1625	0.165535	1	1.1203	0.768011	-4.55008	0.122219	0.679929	0.909034	2.095	0.631937	-0.341505	1	-0.0385063	1	1.1555	0.945912	-2.389	0.223175	2.79821	0.0651794	0.130303	1
ENSG00000004478.8	288.568	0.2435	0.683551	-0.818535	0.602549	-0.251124	0.909346	-0.593249	0.358903	-1.14052	0.559184	-0.813134	0.467486	0.142984	0.980442	0.485392	0.651293	-1.46799	0.164049	2.2655	2.4345e-07	0.371075	1	0.0932814	0.969718	0.696013	0.25489	-0.434841	0.993828	-0.854699	0.499472	0.314384	0.863473	-0.380375	0.855083	0.466922	0.876862	-0.232671	1	-1.99192	0.00292954	-0.432439	0.965926	-0.157787	0.922938	0.897092	0.142908	-0.233084	1
ENSG00000004487.17	548.975	-0.443423	0.177411	-0.58714	0.45261	-0.119692	0.92058	-0.69334	0.0576418	0.233454	1	-0.0408647	0.978537	0.00485579	0.998906	-0.437073	0.268278	-0.355278	0.645422	1.58769	9.57939e-12	0.130448	1	-0.0521813	0.968538	0.0581952	0.877437	-0.340632	0.833884	0.350875	0.640997	0.0808979	0.931599	-0.328571	0.694308	-0.0639073	0.995965	-0.180732	0.987488	-0.01016	1	-0.0760921	0.992198	0.462852	0.27338	-0.426214	0.197176	0.111962	1
ENSG00000004534.15	275.564	0.967112	0.011842	0.261382	0.86773	-0.163686	0.92541	1.08204	0.0182834	-0.0193936	1	0.232472	0.853609	1.38892	0.0992238	0.368218	0.624716	-0.12788	0.942317	0.0774584	0.863592	-0.0332357	1	-0.352139	0.828221	1.03072	0.021949	0.702527	0.539668	0.806553	0.298946	-0.37563	0.832171	-0.174996	0.926334	1.08519	0.232009	0.22669	1	0.244638	0.911454	-0.0411879	0.997044	0.585887	0.323264	0.884405	0.0515288	-0.0400127	1
ENSG00000004660.15	11.6273	1.74779	0.253776	-0.291878		1.21855	0.84548	3.37751	0.0248841	-0.946472		1.42327		0.193793	0.99119	2.03643	0.266665	-0.215698	0.977567	-1.72619	0.28667	0.830393	1	1.39624	0.834066	2.65241	0.0791248	-0.262377	1	2.66431		0.699545	0.896479	-0.353436	0.96588	1.32533	0.8258	2.44869	0.678217	2.1245	0.346677	1.23584	0.986583	-0.238875	0.9604	2.18287	0.137757	-0.371334
ENSG00000004700.16	151.891	0.313938	0.356007	0.139813	0.921447	-0.654895	0.358057	0.628833	0.0844505	-0.976457	0.0640754	-0.500739	0.3562	0.120595	0.966914	0.933861	0.00218999	1.2567	0.0152298	0.567126	0.0555679	0.374519	1	0.333875	0.747885	-0.12379	0.739942	0.328829	0.87558	-1.04745	0.0312146	1.31542	0.00640143	0.295201	0.772272	-0.311328	0.800975	0.437696	0.763827	-0.858098	0.0216585	-0.443225	0.753199	0.257103	0.643424	0.680229	0.0503446	-0.150532	1
ENSG00000004766.17	126.902	0.237538	0.629608	0.504597	0.754571	0.0350727	0.987332	0.48082	0.345354	-0.410905	1	-0.469511	0.664057	0.58456	0.720451	-0.902218	0.106937	0.720398	0.53774	-1.06581	0.0213364	-0.379473	1	-0.580114	0.73151	-0.262644	0.612895	0.263511	1	-0.740738	0.453875	-0.366254	0.853641	0.292946	0.888838	0.0925955	0.996415	1.21752	0.363577	-0.027413	1	-0.99637	0.506884	-0.742049	0.249965	0.911185	0.0746469	0.0389537	1
ENSG00000004776.13	1.93196	1.10086		-1.12567		-1.06817		0.863962		0.980578		2.59818		2.62956		-1.83608	0.757835	-1.04949		3.34494		1.83072	1	0.685721		3.90116		-0.293889		2.52806		-0.134255		-1.18723		-0.137979		-1.82778		2.36228		-1.04116		-1.84907		0.970221		-2.67727
ENSG00000004777.18	34.8336	2.15589	0.0260901	-2.94401	0.498015	0.883853	0.80294	3.07952	0.00377689	-0.351772	1	1.03685	0.647327	-0.895091	0.8436	-1.40856	0.324313	-1.40755	0.750781	-0.528865	0.654895	0.552704	1	1.07707	0.76722	2.52245	0.0196328	0.433975	1	3.01066	0.0616105	0.736056	0.855441	0.742317	0.865265	-1.27254	0.713357	1.38151	0.790425	-0.117555	1	1.58278	0.644359	-0.605128	0.783792	3.19712	0.00205967	-0.250572	1
ENSG00000004779.10	1160.24	0.19397	0.732376	0.301881	0.878229	0.401336	0.809	-1.41415	0.0185243	0.170023	1	-0.788034	0.454469	0.994087	0.493658	-0.639321	0.417559	0.209035	0.921408	0.393559	0.473613	0.0603067	1	0.680289	0.605842	-0.922592	0.123714	0.449982	0.964037	-0.749272	0.545261	-1.00457	0.364977	0.208102	0.928092	2.67195	0.00719067	0.184727	1	-0.787034	0.417647	0.580985	0.827016	0.994175	0.158427	-0.541747	0.325187	-0.125459	1
ENSG00000004799.8	33.3955	2.75096	0.000990079	-3.88357	0.315091	-3.82607	0.134733	3.4795	0.000239133	2.22029	0.322708	0.740273	0.753329	-4.48937	0.0266675	-5.90842	5.49257e-08	-3.8074	0.164584	0.381226	0.729377	0.0608597	1	-2.14335	0.523815	2.3442	0.0190942	-5.23861	0.0440075	0.659376	0.787358	-2.89216	0.290366	-3.94513	0.136446	-4.06162	0.0462729	-2.143	0.673263	0.0279541	1	-0.0341853	0.999775	0.37018	0.875579	3.64286	8.53284e-05	2.29654	0.732821
ENSG00000004809.14	20.9659	0.398846	0.891606	-0.938402		-0.880903	0.939374	0.883135	0.771627	-1.16052		0.450149		-1.57152	0.947257	-1.96015	0.751788	-0.862228	0.941173	-3.46943	0.211693	-0.445136	1	-0.66051	0.955925	0.453591	0.889298	-2.29343	0.98919	2.84783	0.678169	2.79129	0.793715	-0.999965	0.938133	-1.64736	0.958285	-1.64051	0.998386	-0.810752	0.978921	-0.853892	0.992198	-2.68898	0.55817	1.14109	0.684796	0.116727	1
ENSG00000004838.14	2.34519	1.75893	0.421921	0.459697		1.97665		3.72517		-0.359394		1.90809		6.52956		0.437849	0.986313	0.53588		-0.0493464		0.41037	1	0.737598		1.32378		1.56412	1	2.72589		1.45112		0.398142		4.28879		2.20026		1.84569		0.544216		0.926786	0.846652	-0.95685		-0.143067
ENSG00000004846.17	24.2264	2.46209	0.310783	0.77648	0.940249	0.83399	0.933797	3.46684	0.159646	0.640068		0.669043		-1.55369	0.908577	-0.423813	0.990363	0.852665	0.932636	-3.94653	0.07303	0.369481	1	2.45177	0.745285	3.41432	0.1502	-0.578544	1	1.53913	0.788523	1.76791	0.842105	2.12321	0.784542	-0.89325	0.979442	0.074371	1	0.926259	0.961828	0.861001	0.992047	-2.8244	0.410686	3.83981	0.100079	0.620588	1
ENSG00000004848.8	10.6708	-1.41039	0.479111	-2.94956		-0.419479	0.95892	1.07486	0.588784	0.598214		-0.90098		-2.48981	0.674407	-4.11104	0.0519571	0.260294	0.974731	1.49958	0.496963	-0.677959	1	-2.67167	0.628889	2.38972	0.202599	-2.9299	0.716751	-0.313685		-1.95815	0.813371	-3.01113	0.549274	-4.83857	0.260706	-1.209	0.986619	0.0369592	1	-0.423861	0.992198	2.82389	0.225036	1.07844	0.57023	0.469024
ENSG00000004864.14	236.445	0.437517	0.174561	1.17757	0.0988469	1.53767	0.00147119	0.00503199	1	0.432415	0.841133	0.69748	0.118619	0.930374	0.137704	1.52846	7.68077e-08	1.59202	0.0015173	-0.928432	0.00064035	0.0332392	1	0.184294	0.902986	0.300199	0.35275	1.14921	0.0302796	0.272241	0.732672	2.04285	3.9324e-06	1.10599	0.0413548	1.12983	0.0515533	1.07335	0.154141	0.0730649	0.985498	0.885741	0.167001	0.201759	0.739162	0.730329	0.0269565	0.171714	1
ENSG00000004866.22	64.1971	2.4888	1.09902e-08	2.12955	0.106019	2.17422	0.0212987	2.57989	7.15781e-07	0.88913	0.696278	0.719954	0.46913	0.633317	0.721932	1.01525	0.0970358	2.0136	0.0533845	-1.22905	0.0184444	0.0919204	1	1.84032	0.0850647	2.07991	9.27509e-05	1.91158	0.0520757	0.534211	0.691042	2.77417	0.00131008	1.93683	0.0568961	0.713455	0.663364	2.33432	0.0615264	0.470802	0.756889	2.46163	0.00949508	1.32632	0.0232782	2.48361	1.72496e-06	0.641736	1
ENSG00000004897.12	231.07	0.542129	0.0802012	0.565683	0.566703	-0.129212	0.934066	0.81144	0.016955	1.01049	0.0489759	0.917812	0.0242498	0.64357	0.39434	0.625295	0.0743457	1.15533	0.0478256	-1.25084	5.79779e-06	0.136235	1	0.238031	0.876531	0.314354	0.336369	0.365144	0.852742	0.885157	0.0709043	0.223212	0.863384	0.521439	0.519838	0.322524	0.790615	0.680703	0.531862	0.729686	0.0637669	0.650022	0.456433	0.946571	0.00376474	0.306323	0.338664	0.306375	1
ENSG00000004939.16	20.3274	2.35488	0.331191	0.740032		4.26018	0.326842	3.51576	0.153921	-1.42764		1.24373		1.52442	0.909438	-0.434004	0.989538	0.816217	0.935272	-3.74562	0.0933922	0.272625	1	1.01793	0.92178	2.82105	0.222572	-0.614992	1	2.24056	0.695	1.73146	0.844137	2.18805	0.773125	1.97019	0.855061	0.0379229	1	0.659152	0.979045	0.824553	0.992047	-1.03436	0.846126	3.17857	0.160782	-0.434507	1
ENSG00000004948.16	19.3672	1.5516	0.322622	0.328424		0.38593	0.959957	1.35394	0.367496	-0.889238		-0.234605		-5.94691	0.0948718	-0.579174	0.944963	0.404606	0.958225	-4.22143	0.00565999	-0.410118	1	0.606324	0.936548	2.14878	0.156387	-1.02661	1	0.465603	0.899698	6.31879	0.00563389	0.266868	0.975401	-6.02275	0.0846766	-0.373688	1	-0.763451	0.931435	0.412942	0.992198	-1.77691	0.412088	2.4887	0.0962556	-0.146495	1
ENSG00000004961.15	139.867	-0.391614	0.43423	-1.43806	0.249426	-0.708071	0.513559	-0.430299	0.397599	-0.352616	1	-0.771218	0.3562	0.0212809	0.996343	0.227705	0.904529	-1.03452	0.303932	-0.377058	0.448415	-0.162162	1	-0.413833	0.811327	-1.00424	0.0572189	-1.09616	0.28992	-0.614895	0.566338	-0.619626	0.726328	-1.48963	0.100403	0.495081	0.785526	-0.0358356	1	-0.4911	0.657711	-1.58808	0.100559	-0.54723	0.449607	-0.452641	0.349299	-0.116027	1
ENSG00000004975.12	84.8082	2.19162		3.0657		3.59453		1.25353		-0.161174		1.22271		2.46601		1.99419		2.0746		0.0769241		0.765658		3.01645		2.13885		2.59535		0.582517		1.84299		3.02834		3.0853		2.5063		0.715402		3.40098		1.49138		1.54317		0.545742
ENSG00000005001.10	1.0183	0.665637		-0.0493699		0.00813501		-0.803292		-1.55911		1.63936		3.21888		-0.44884		0.0268104		0.465985		0.901551	1	0.228528		2.73623		-0.0471514		3.11929		0.942051		-0.110927		1.27674		-0.751476		1.88528		0.0351464		-1.83816		-0.697123		-2.62835
ENSG00000005007.13	127.633	-0.574514	0.367238	-1.33585	0.34159	-0.453638	0.79419	0.140969	0.841461	0.103494	1	1.47501	0.0724623	-1.57717	0.201397	-1.6576	0.00433439	-2.52091	0.0121965	2.36159	2.00797e-07	0.336051	1	-0.35765	0.876687	0.590747	0.330123	-1.1491	0.391796	3.09299	6.68672e-05	-1.2621	0.271091	-1.16078	0.305211	-1.34037	0.303597	-0.547638	0.890324	-0.275529	0.946816	-0.942912	0.546105	-0.551925	0.577944	0.175777	0.786897	-0.0983287	1
ENSG00000005020.13	162.07	-1.75635	0.000455586	-1.22558	0.499943	-2.16263	0.0921915	-1.19769	0.0584223	-0.063793	1	-0.768717	0.473274	-1.28869	0.344588	-3.15886	1.18793e-08	1.41091	0.232037	-2.14305	0.000451327	0.0938308	1	-4.5464	0.0264091	-1.88552	0.00133752	0.608969	0.904564	-0.618308	0.654628	-1.66712	0.26603	-0.158447	0.95805	-2.69796	0.0104943	1.39423	0.41412	-0.832284	0.377594	-1.40387	0.386601	-2.70585	1.25485e-06	-1.82062	0.00212491	0.0648006	1
ENSG00000005022.6	1489.94	0.5094	0.460774	0.507732	0.808187	0.723634	0.637163	-0.655025	0.347666	-0.246238	1	-0.750417	0.591288	1.62273	0.276359	0.531724	0.675935	0.345446	0.885767	0.469225	0.474187	0.146958	1	0.903767	0.539182	-0.497379	0.467324	0.670787	0.870375	-1.1694	0.364207	0.0418886	0.983653	0.442446	0.844516	2.18594	0.0967027	1.27086	0.52689	-0.317211	0.947066	0.706013	0.816922	1.19842	0.155209	-0.275515	0.689495	0.0363079	1
ENSG00000005059.16	105.957	-1.74623	0.00101945	-2.3953	0.0693288	-1.72394	0.0847717	-1.37067	0.0466136	-0.820492	0.857837	-1.12971	0.244807	-4.21302	7.15689e-05	-2.66985	2.2418e-06	-2.36069	0.0196815	1.44844	0.00534726	0.156179	1	-1.44394	0.182643	-0.825829	0.199532	-2.70215	0.00487938	-0.174278	0.91358	-1.959	0.0472551	-2.02595	0.0434845	-3.53193	0.000870256	-2.14632	0.118914	0.353904	0.908309	-1.69444	0.128344	0.101437	0.959852	-1.3771	0.0379152	-1.1168	1
ENSG00000005073.6	9.68649	2.02038	0.2837	-0.374059		-0.316555	0.969734	0.82485	0.668756	-0.606857		1.03459		-1.57854	0.898932	-1.96721	0.457987	-0.29788		-2.30285	0.21635	0.603243	1	-0.0961615	0.991981	1.5152	0.396553	-1.72909	0.971661	1.99761		0.617363	0.920144	-0.435617	0.962911	-1.65439	0.900002	-1.07617	1	1.61727	0.726707	-0.289544	0.994226	-0.140595	0.98827	2.72234	0.128852	-0.753454
ENSG00000005075.15	103.416	1.95868	0.00376996	2.91688	0.0690506	3.10443	0.00725867	0.736738	0.366023	0.0297975	1	0.34334	0.887307	1.82145	0.294017	1.74633	0.0312093	2.30566	0.0870095	-1.63876	0.0146029	0.507582	1	1.97967	0.153975	2.22402	0.00459033	2.56153	0.0497802	-0.230453	0.910398	1.22739	0.58138	2.46851	0.0530142	3.42726	0.0134777	3.10785	0.0560005	0.00111141	1	2.96581	0.0167599	2.89975	0.000187968	0.50136	0.525563	-0.149053	1
ENSG00000005100.13	343.333	-1.21584	0.00427601	0.403475	0.78394	-0.00420572	0.998915	-1.4904	0.00398864	-0.373345	1	-0.389854	0.737615	-0.79926	0.53217	-1.1186	0.0239388	0.496073	0.681467	0.906857	0.0306794	0.0603036	1	-0.561152	0.646948	-0.810882	0.120229	0.102939	1	-0.290479	0.808475	-0.712005	0.56093	0.299071	0.865112	-0.428278	0.839355	-0.321725	0.96267	-0.928684	0.164755	-0.149436	0.992047	0.346511	0.704668	-1.64952	0.00110801	-0.166819	1
ENSG00000005102.14	9.27065	2.44993	0.177466	0.090399		0.147905	0.986346	3.42808	0.0724719	-0.892274		1.51545		0.394562	0.987836	-1.49302	0.65172	0.16658		-1.67274	0.388099	1.18052	1	0.368298	0.966871	3.80546	0.0369743	-1.26463	1	2.43285		1.08182	0.866503	0.0288426	0.998595	0.240316	1	-0.611712	1	1.01781	0.90928	0.174916	0.997044	0.890522	0.819538	3.66532	0.0433674	-0.445092
ENSG00000005108.16	61.0393	0.404571	0.790815	-2.58305	0.64214	-2.52555	0.538433	0.574933	0.720999	-1.14291	1	-0.58505	0.906895	-0.129215	0.993649	0.215189	0.993011	-2.50688	0.562753	-3.52681	0.00911991	0.136595	1	-2.30516	0.626275	0.79192	0.605774	-3.93809	0.356242	-0.775759	0.826965	0.482726	0.924082	-1.2276	0.858105	-0.441738	0.990057	-3.28516	0.652073	-0.0579455	1	-0.0571564	0.999675	-1.04375	0.715827	1.59421	0.268792	0.0774677	1
ENSG00000005156.12	398.334	1.5766	9.03021e-05	2.76124	0.00168112	2.30556	0.000567401	1.33848	0.0109949	0.179898	1	0.707828	0.411956	2.98837	0.000184542	3.09106	1.73799e-13	2.86626	1.68765e-05	2.04448	4.11747e-09	0.310914	1	3.10564	2.28498e-06	2.20448	2.46392e-06	2.5136	0.000224383	0.232229	0.84208	2.19669	0.000611456	2.62958	8.57002e-05	2.88606	0.000274732	2.34863	0.00997279	0.364807	0.826283	2.89136	1.48164e-05	1.06583	0.0510281	1.61782	0.00111945	0.304658	1
ENSG00000005175.10	371.643	-1.70514	4.51411e-15	-2.51426	7.73046e-05	-3.77615	5.41242e-12	-1.23368	5.32134e-06	0.136865	1	-0.460026	0.298051	-1.88768	2.90264e-05	-1.634	2.16265e-11	-1.97673	1.16127e-05	-0.137036	0.650807	-0.458993	1	-3.05928	3.31305e-09	-1.425	8.51486e-08	-2.39328	3.66423e-09	-0.253093	0.706349	-1.67229	0.000119642	-2.72886	4.19635e-09	-2.09323	1.95499e-06	-2.5383	8.13597e-06	-0.173955	0.879971	-4.05134	9.46687e-12	-1.28937	5.54732e-07	-1.71461	1.57318e-10	0.411334	1
ENSG00000005187.12	127.454	1.43766	0.158964	1.58402	0.516279	0.0242693	0.995352	2.82548	0.00635838	-1.40139	0.853553	0.476861	0.876764	1.80841	0.479214	0.103549	0.995553	1.50093	0.457456	2.76655	0.00035368	-0.0433932	1	0.494967	0.89895	2.63792	0.0102191	0.349078	1	0.448066	0.852106	0.593056	0.85401	0.970559	0.713474	0.803112	0.876005	1.75131	0.574596	-0.28489	0.979624	0.944384	0.872743	-0.362382	0.885839	2.99807	0.00284073	-1.08669	1
ENSG00000005189.20	56.9863	2.29677	0.019414	3.41315	0.168082	3.84677	0.027365	3.21016	0.00328815	-0.928519	1	0.251664	0.94981	3.01205	0.179836	1.75731	0.17588	4.54718	0.00923403	-2.65524	0.00836359	0.182069	1	2.37133	0.312533	3.17383	0.00319487	3.97056	0.0293558	0.859253	0.757168	2.82925	0.187325	3.35589	0.076312	2.49055	0.298001	6.00381	0.00385147	0.283415	0.981252	3.34548	0.0972472	0.39086	0.883971	3.37937	0.00147546	-0.230585	1
ENSG00000005194.15	214.293	1.1207	0.144599	1.04609	0.602652	1.25164	0.38309	0.444877	0.580096	0.00412091	1	-0.145052	0.96354	1.18851	0.572872	1.66174	0.036229	0.583387	0.802252	-0.678284	0.357058	-0.311583	1	1.335	0.362662	0.153551	0.861555	1.24169	0.532003	-0.858577	0.640599	1.05335	0.595961	0.974652	0.572913	1.69159	0.325059	1.38462	0.560316	-0.295659	0.96642	1.0012	0.681523	1.45392	0.114708	0.584657	0.438237	0.167203	1
ENSG00000005206.17	32.6163	2.36136	0.000281603	1.30455	0.597634	3.28549	0.00467241	2.19735	0.00769452	0.3107		0.30661		1.81932	0.274319	2.31443	0.00182464	-0.242533	0.957307	-0.182504	0.825137	0.587283	1	3.18976	0.00806658	2.24681	0.00491507	2.63798	0.0417762	1.1226	0.478673	1.36863	0.574342	2.2141	0.111564	2.41721	0.100723	2.47757	0.176482	0.276546	0.968371	2.89176	0.0250797	1.90771	0.0216853	2.47201	0.00169184	0.322825	1
ENSG00000005238.20	89.008	0.784872	0.100511	1.84234	0.0700532	2.53165	0.000311262	1.09975	0.0407609	0.133142	1	-0.0193151	1	2.27995	0.00662674	-0.454252	0.560432	1.53477	0.0699125	0.587019	0.254466	0.381909	1	1.43177	0.0890085	1.0889	0.0358028	2.00422	0.008432	-0.266458	0.817325	-1.39959	0.357887	2.13396	0.00417712	2.63728	0.00105056	1.86721	0.0708655	1.43059	0.00622201	2.40894	0.00107419	0.406581	0.617531	0.702251	0.170178	0.509007	1
ENSG00000005243.10	7.89223	0.416133	0.80339	-2.24523		-2.18774		1.66547	0.31722	0.423369		0.863135		0.603699	0.974487	-3.4437	0.0545795	1.70789		0.0448976	0.981411	1.10167	1	-1.96734	0.7356	2.82378	0.0908073	-3.60027	0.472038	1.83018		-1.25382	0.850097	-2.3068		0.962719	0.961711	1.08029	0.970954	0.197883	1	0.283315	0.993307	0.571467	0.884532	1.87547	0.23382	-0.0533794
ENSG00000005249.13	351.333	0.154162	0.642429	-2.60807	4.19263e-05	-3.0487	2.02858e-10	-0.833282	0.0238338	0.411895	0.900477	-0.565005	0.309837	-2.79241	3.6317e-07	-3.11079	1.075e-26	-3.19381	3.61194e-11	2.34161	8.14236e-23	-0.289253	1	-2.27471	2.59355e-06	-1.32722	0.000111246	-3.58179	2.5343e-15	-0.513659	0.438436	-4.96029	1.96311e-19	-3.13515	5.27132e-11	-2.65616	1.07613e-06	-3.15818	1.62363e-07	-0.917138	0.018436	-2.57833	9.77588e-08	-0.897029	0.0119746	-1.0372	0.00331167	0.191624	1
ENSG00000005302.19	141.445	-0.444582	0.367472	0.1973	0.919504	-0.273507	0.879794	-1.16059	0.0274922	-0.135461	1	0.325966	0.781081	0.156977	0.972053	-1.10387	0.0215825	0.137031	0.944074	-0.320239	0.532061	-0.0243769	1	0.0143692	0.994131	-0.710841	0.157701	0.428504	0.926098	-0.130955	0.913706	-1.39392	0.168765	-0.0117706	0.997349	0.0441857	1	1.53958	0.140379	0.983461	0.0969319	-0.258982	0.992047	-0.670067	0.277057	-0.524727	0.263892	0.0259236	1
ENSG00000005339.15	375.985	-1.07264	0.00191685	-1.84926	0.0360934	-1.54247	0.0161744	-0.439226	0.2945	0.288353	1	0.0338948	0.990073	-0.65779	0.530316	-1.8373	4.85687e-07	-1.12816	0.116952	0.378819	0.356855	-0.338748	1	-1.86296	0.0045865	-0.531927	0.200951	-1.70017	0.00760953	0.130021	0.895166	-1.57603	0.0148465	-1.42245	0.0324451	-1.41979	0.0561698	-1.69576	0.053831	0.655778	0.266146	-1.17975	0.108774	-0.89379	0.0451501	-0.528543	0.189423	0.430883	1
ENSG00000005379.17	13.6941	2.30524	0.0558115	-0.865736		0.628255	0.924852	3.87993	0.00227759	-1.0077		1.77993		2.38537	0.436124	2.70337	0.0424084	-0.789558	0.90585	-0.634373	0.64321	0.19737	1	-0.58784	0.931422	2.16589	0.114973	0.219716	1	2.70549	0.197853	1.7569	0.738898	-0.927296	0.891182	2.0145	0.545286	-1.56785	0.918016	2.04985	0.276076	3.24588	0.196606	0.752135	0.772036	2.80113	0.0349332	-1.42647
ENSG00000005381.8	14.1151	1.91396	0.386213	-0.0173513		3.46421	0.414743	3.42198	0.133258	-1.22084		1.56972		5.1389	0.339872	-1.3309	0.809623	0.0588296	0.99554	-1.98596	0.379492	0.819696	1	1.66011	0.85301	2.79534	0.19464	1.94838	0.93395	2.76769	0.541658	0.974072	0.88978	1.42381	0.875046	6.19167	0.205724	-0.719461	1	1.86241	0.7466	0.0671655	0.999973	0.241386	0.978388	4.69797	0.0279174	0.0132127
ENSG00000005421.9	7.63811	1.19838	0.535363	2.48641		0.101237		2.32879	0.243756	0.287319		0.505108		-4.74693	0.337197	-0.795352	0.93491	1.53375		-2.29738	0.278157	0.365631	1	0.321631	0.974017	2.49601	0.201536	-1.3113	1	0.609623		1.03516	0.87743	-0.0178248		-6.32905	0.149325	-0.658379	1	0.25031	1	2.56939	0.744709	-0.738351	0.875354	1.96639	0.290765	0.169101
ENSG00000005436.14	190.636	-0.917721	0.0801323	0.0477062	0.981224	-0.60162	0.64001	0.0553093	0.936907	0.261335	1	-0.143101	0.940035	-0.993876	0.458566	-1.6438	0.00160483	0.17553	0.933752	0.520519	0.33693	-0.161513	1	-1.23109	0.219068	-0.315611	0.571657	-0.248909	1	-0.0146918	1	-1.05132	0.351976	-0.391204	0.828247	-0.95562	0.48045	-0.627443	0.818839	0.141769	0.981181	-0.641869	0.764593	-0.579125	0.484661	-0.00270803	1	0.227831	1
ENSG00000005448.17	108.384	2.01178	0.00348383	2.89796	0.0690529	3.15068	0.00592394	1.81028	0.03665	-1.83421	0.355991	1.25931	0.363781	3.78534	0.00676927	3.17364	1.2571e-05	2.45752	0.0587651	0.186819	0.814291	0.569231	1	3.22826	0.00550786	0.865991	0.294902	3.14704	0.00960549	-0.117357	0.965241	0.726404	0.823863	3.47466	0.0026853	4.47934	0.000794842	2.87937	0.0841391	-0.219123	0.981181	3.16693	0.008689	1.97988	0.0223173	1.16994	0.156479	-1.54006	1
ENSG00000005469.12	50.717	0.579624	0.457187	0.189636	0.960169	-1.32688	0.613574	1.47594	0.0710675	-0.3697	1	0.0489376	0.995313	-0.837723	0.754184	-0.340027	0.921173	1.23671	0.495458	-1.57561	0.0402337	0.24703	1	-1.17334	0.719602	0.855764	0.26222	0.667748	0.965283	-0.295996	0.869796	-1.89568	0.559672	0.339526	0.928382	-0.77454	0.790557	1.603	0.505498	0.661929	0.747139	0.0109137	1	1.23227	0.19136	1.81644	0.0176846	-0.59411	1
ENSG00000005471.19	31.0794	1.42109	0.426762	-0.804966	0.927016	-0.747463	0.928583	2.02323	0.257233	0.213725		0.104153		-2.10218	0.728826	-2.32789	0.310615	-0.728788	0.930252	-3.44965	0.0418057	0.230998	1	-0.52707	0.94907	2.53466	0.156062	-2.16	0.875278	0.596063	0.889034	0.186454	0.976836	-0.866526	0.922622	-1.53503	0.853137	-1.50708	0.961686	0.488055	0.97915	-0.720452	0.992047	-1.53235	0.604863	3.21598	0.0691172	1.37822	1
ENSG00000005483.21	383.482	-0.453888	0.143411	0.463197	0.628669	-0.975779	0.149597	-0.710575	0.0337595	0.202717	1	0.0255118	0.990527	-0.0674476	0.982418	-0.583449	0.0912489	0.68646	0.296333	-1.93518	4.5154e-13	-0.020423	1	-1.51525	0.034047	-0.396904	0.209616	-0.434504	0.746168	0.729098	0.1354	0.361092	0.799203	-0.190187	0.895368	-0.896622	0.142244	-0.286225	0.927295	0.0849481	0.979451	-0.084907	0.992198	-0.729449	0.0284282	-0.738401	0.0220806	0.144972	1
ENSG00000005486.17	92.4831	2.59993	0.00291994	0.670392	0.859667	2.11512	0.23219	3.27621	0.00128982	1.19442	0.924369	1.49978	0.410804	2.97412	0.148098	2.76943	0.00521429	-1.30873	0.702218	-0.83117	0.400115	0.761527	1	2.88359	0.0754259	1.11681	0.27953	1.84015	0.443128	0.15291	0.963491	2.20887	0.228557	-0.348876	0.9446	3.03388	0.131317	2.61213	0.296821	-1.3632	0.454503	2.07684	0.327461	3.39268	0.00101414	1.9602	0.0642717	0.602363	1
ENSG00000005513.10	12.6982	-2.99463	0.00451679	-4.02508		-3.96773	0.0708527	-1.80313	0.192662	0.849847		-0.919476		-5.43633	0.00472857	-3.02872	0.00575774	-6.39159	0.0119609	3.08149	0.00274014	0.581824	1	-1.29421	0.662801	-1.56948	0.228517	-4.17927	0.0418757	1.49142	0.496163	-1.74544	0.5626	-3.08564	0.151073	-7.58667	0.000110087	-2.40527	0.472821	-1.29154	0.531129	-2.94121	0.216088	-0.913521	0.624598	-0.503902	0.67456	0.662753
ENSG00000005700.15	290.264	-0.0791908	0.854362	-0.93574	0.406453	-0.699951	0.43571	0.359248	0.400783	0.617684	0.792189	0.314914	0.75689	-0.794164	0.433771	-0.687963	0.154981	-0.0510491	0.977128	-0.897964	0.0146842	0.0461221	1	-1.07149	0.201566	0.307391	0.463594	0.0764798	1	0.416278	0.6844	-0.478583	0.780773	-0.580126	0.572844	-1.87959	0.0104943	-0.830502	0.555519	-0.0728921	0.994082	-0.26626	0.991482	-0.0546814	0.971762	0.41086	0.309794	-0.0219205	1
ENSG00000005801.18	269.916	0.546229	0.0675545	0.486634	0.611096	0.147453	0.913625	0.168466	0.617763	-0.253811	1	0.241822	0.747321	-0.809007	0.220435	1.42044	6.55161e-07	0.713646	0.266268	-1.21566	1.71459e-06	-0.0565055	1	-0.109	0.940294	-0.107245	0.758729	0.389951	0.783836	0.218913	0.782245	1.53798	0.001001	0.409868	0.629954	-0.453955	0.60871	0.421947	0.791576	0.0492707	0.997107	0.208111	0.992047	0.0112074	1	0.0545864	0.878824	-0.134211	1
ENSG00000005810.19	351.701	-0.0427155	0.952416	0.665216	0.733184	-0.0713623	0.980025	0.418864	0.532597	0.289249	1	0.00310661	1	-0.200848	0.975095	-1.12927	0.1303	0.779398	0.618699	-1.85622	0.000625204	-0.21714	1	-0.9261	0.583968	0.583166	0.368022	0.524228	0.97144	0.335417	0.827463	-0.0601581	0.978171	0.236303	0.934248	-1.12351	0.499876	0.778675	0.80742	-0.173845	0.981181	-1.30893	0.437535	-0.509929	0.664478	0.798064	0.208862	0.107217	1
ENSG00000005812.11	312.853	-2.72499	2.26899e-13	-2.10199	0.0186783	-3.08082	1.79392e-06	-2.32283	5.20404e-07	-0.0273508	1	-0.870002	0.227782	-2.73102	0.000538178	-4.10294	2.40108e-24	-1.64369	0.0228602	2.41767	1.46443e-12	-0.629313	1	-3.06552	3.21209e-06	-2.93125	2.45179e-10	-3.19773	6.32452e-07	-1.07627	0.157168	-2.98924	9.06428e-07	-2.65609	5.47082e-05	-2.97886	0.000109585	-2.96607	0.000484543	1.4814e-06	1	-3.60895	4.33386e-08	-2.20563	6.86269e-07	-2.89679	4.36897e-10	0.128682	1
ENSG00000005844.19	28.2917	1.83039	0.439284	0.088382	0.993472	0.145888	0.988772	2.90372	0.2268	-1.06711		1.28268		6.57409	0.219978	0.791793	0.958291	0.164563	0.98769	-3.79664	0.0877143	0.489033	1	0.366281	0.973968	3.12289	0.184978	-1.26665	1	2.52875	0.643815	1.07981	0.886103	0.0268258	0.999074	6.01291	0.274097	1.82895	0.945427	0.434251	0.992358	0.172899	0.997044	-1.85339	0.655096	3.2868	0.150736	-0.319568	1
ENSG00000005882.12	39.7385	0.83166	0.363464	0.171822	0.966263	1.20841	0.547517	2.6485	0.00222819	1.54759	0.57989	-0.269517	0.928408	4.02462	0.00630259	3.12883	7.17168e-05	-0.150859	0.972298	0.228848	0.802913	0.55245	1	0.671302	0.858292	0.0695283	0.958478	2.9478	0.034242	1.04838	0.580071	2.38079	0.104041	0.956685	0.705231	3.35149	0.0270855	3.71763	0.0281791	1.62467	0.154788	0.578038	0.991937	1.71172	0.0792142	1.30075	0.150734	0.338313	1
ENSG00000005884.18	28.4103	1.33774	0.0375825	1.12757	0.764464	1.17584	0.687161	2.02557	0.00361504	-0.44091		1.36368		-1.57301	0.284947	0.392779	0.851668	1.22714	0.67636	-2.08383	0.0260177	0.159419	1	-1.03722	0.843459	1.91148	0.00557642	1.11054	0.806015	0.958249	0.478044	3.81882	0.00340785	1.60768	0.479935	-1.46813	0.325163	1.42546	0.734691	0.923692	0.397956	2.79705	0.0831251	1.40631	0.0585467	1.284	0.0817435	-0.222766	1
ENSG00000005889.16	261.22	-0.607055	0.33516	-1.44844	0.384387	-1.65859	0.158778	0.21041	0.742898	0.798899	0.85764	-0.0450771	0.992247	-2.0467	0.0742243	-1.41495	0.021873	-0.139001	0.956551	-1.97592	9.07132e-05	-0.573657	1	-2.79034	0.0348193	0.107281	0.874584	-0.159118	1	0.115272	0.948862	-0.917869	0.634259	-1.4	0.262791	-2.1838	0.0486202	0.071831	1	-0.398263	0.869739	-1.14115	0.486108	0.0658495	0.979357	-0.237158	0.693897	0.135661	1
ENSG00000005893.16	451.838	0.936739	0.0259902	-0.106493	0.956174	-0.0485767	0.980755	0.105036	0.842447	0.635009	0.853881	0.570158	0.515814	0.0115617	0.998029	-0.576082	0.35072	-0.0846943	0.963859	-1.54096	2.01505e-05	-0.274789	1	0.535822	0.657031	-0.8618	0.0804511	-1.17937	0.197041	-0.348983	0.769611	0.0573128	0.968698	0.122166	0.952925	0.305605	0.9187	-0.96615	0.513875	0.0331195	1	0.207236	0.992047	0.342513	0.690313	-0.325752	0.476564	0.580099	1
ENSG00000005961.19	13.6987	1.865	0.0324428	3.60468		2.97178	0.0549416	0.889755	0.413471	-0.580645		1.39504		2.54098	0.165102	1.87859	0.0567915	2.23972	0.239825	0.208002	0.844589	0.972678	1	-0.138023	0.983909	0.646101	0.561896	2.45519	0.176179	3.52792	0.00597958	-0.846587	0.85401	2.04236	0.297547	2.244	0.236233	3.48752	0.081808	1.55318	0.242209	2.0104	0.390695	1.00036	0.479844	0.950646	0.358153	-1.34582
ENSG00000005981.13	15.4459	2.67521	0.321514	1.27157		1.32909	0.897651	3.22482	0.225629	-1.33253		-0.148754		6.17411	0.322886	0.196635	0.998005	1.34776	0.899117	-4.1163	0.0926644	0.349264	1	1.54948	0.887105	2.57062	0.310131	2.64387	0.883554	0.513925	0.9463	2.26301	0.826648	1.21002	0.916788	3.85107	0.643756	0.569466	1	1.04961	0.960337	2.79989	0.858736	-1.69118	0.735325	3.31471	0.184518	0.054898
ENSG00000006007.12	226.274	1.33089	0.00280515	1.3056	0.255867	1.45968	0.0737052	1.36132	0.0120481	0.438577	1	0.656791	0.499617	0.431546	0.846568	1.18639	0.0243546	0.643016	0.597266	-0.119377	0.818756	0.00394547	1	1.64118	0.0417867	0.164497	0.776115	0.84687	0.531578	-0.0916603	0.955285	0.887692	0.4384	0.745875	0.511045	1.1272	0.330535	0.633854	0.796871	-0.138247	0.981181	1.99579	0.0122747	1.69067	0.00133134	0.160881	0.773052	0.271317	1
ENSG00000006015.18	63.1627	1.03685	0.0908456	0.539321	0.787372	0.0670744	0.980496	-0.378776	0.601734	-0.36004	1	0.456356	0.769869	-0.441523	0.890229	-0.341941	0.858873	-0.598126	0.755789	1.20366	0.0280305	0.462907	1	-0.222891	0.931773	2.05878	0.00092394	-0.169412	1	0.931017	0.459852	-0.578996	0.827444	-0.140384	0.960917	0.199574	0.985581	-0.0847926	1	-0.0695901	1	0.208612	0.992047	0.428057	0.722366	1.18509	0.0769659	-0.437979	1
ENSG00000006016.12	30.009	-0.458303	0.698288	-3.1718	0.481943	2.01472	0.405373	-1.94055	0.171599	2.74814		2.032		-1.57944	0.648488	-1.66925	0.264472	-1.67139	0.705811	-1.05638	0.458103	-0.671438	1	0.551683	0.918872	0.3321	0.795738	-1.93668	0.71267	1.85627	0.395156	-2.18039	0.620793	1.37058	0.676021	-1.49538	0.677627	0.153724	1	0.251054	0.988555	2.67792	0.280359	-0.919458	0.654816	-1.05719	0.384423	0.979499	1
ENSG00000006025.12	12.034	2.10844	0.00904158	2.84559		-0.539594	0.928704	2.1981	0.0244701	-0.665751		1.59819		1.22497	0.638754	1.46939	0.173414	1.96179	0.461755	-1.60603	0.148945	0.478672	1	2.05855	0.443425	2.03773	0.0341889	2.59641	0.20123	2.28995	0.0951111	1.36516	0.80184	1.82645	0.511512	0.196988	0.99449	3.14347	0.196694	1.00063	0.575099	-0.512582	0.992047	1.1333	0.364176	2.01997	0.0364845	-1.40412
ENSG00000006042.12	266.187	-0.322637	0.525174	-1.05522	0.415132	-0.4386	0.760719	-0.398519	0.449529	1.15262	0.343797	0.294087	0.837416	-0.00753875	0.998919	0.213865	0.927628	-1.41643	0.134743	-0.537772	0.274396	0.0806921	1	-0.451263	0.789295	-0.649811	0.215855	-0.770044	0.609594	0.417264	0.74892	-0.232724	0.882538	-1.29009	0.166831	-0.192692	0.979965	0.0951063	1	-0.952593	0.178007	-0.359033	0.980195	0.765218	0.25033	-0.925903	0.0856254	0.611411	1
ENSG00000006047.13	7.61442	-4.87408	3.3819e-06	-7.34834		-4.86564		-4.21098	0.00257569	-0.921401		-0.232602		-4.2271	0.0307939	-3.45422	0.00132875	-4.22215		4.11256	7.69768e-05	0.105205	1	-5.65183	0.0222686	-1.59108	0.223955	-5.14493	0.00878403	0.0683186		-4.45401	0.0390102	-5.98483		-7.8575	1.91418e-05	-3.02284	0.286458	-0.988628	0.710318	-4.23657	0.0497771	-4.22163	0.00158144	-3.16724	0.0209435	-0.453508
ENSG00000006059.4	5.34637	3.37134	0.339017	2.15654		2.21407		3.11165	0.36591	0.261362		1.78493		1.64606	0.955248	1.25751	0.94588	2.23274		-1.89349	0.579512	1.16009	1	5.05208		4.92963	0.153995	0.801539	1	2.05912		3.14799	0.809079	2.09501		1.57022	0.973343	1.45444		1.29258		2.24108	0.987352	0.834835	0.929167	5.86517	0.085939	0.678779
ENSG00000006062.18	22.6623	2.52641	0.00363818	0.288932	0.958421	1.32236	0.614776	3.40599	0.000623065	-1.02498		1.48961		3.124	0.109298	2.03769	0.0555269	-2.07758	0.546912	-0.27447	0.79545	0.759795	1	2.3976	0.204	3.40159	0.000514012	0.30403	1	2.27366	0.165498	-0.188109	0.965084	0.225227	0.968968	2.44388	0.2461	0.586815	1	0.663436	0.874091	0.958063	0.942818	0.0755795	0.990097	3.7847	8.27505e-05	-0.802623	1
ENSG00000006071.16	41.199	1.89802	0.39196	0.485537	0.961285	1.97566	0.777071	1.95554	0.365413	-0.658732	1	1.3256	0.816209	-2.64207	0.705853	-0.598298	0.975254	2.90303	0.587218	-4.8682	0.0143135	0.57317	1	0.763438	0.935845	2.64018	0.218449	-0.869489	1	2.24669	0.662475	1.47696	0.853641	0.423983	0.969119	-4.64508	0.376841	-0.216572	1	1.13822	0.925132	0.570056	0.992198	-1.30459	0.760541	3.57914	0.0981459	-0.291236	1
ENSG00000006116.4	1.62584	1.12582		0.193918		0.251425		-1.30526		-0.430295		1.26263		3.24283		-0.422434	0.99379	0.2701		-0.314062		0.879551	1	0.471817		1.17448		-1.1611		2.41718		1.18534		0.132363		-0.109699		-0.508187		2.09092		0.278436		-1.75304		3.09804		-1.69388
ENSG00000006118.15	73.6165	2.345	6.62043e-06	1.33115	0.345387	2.01862	0.0277859	2.22648	0.00119373	0.22584	1	0.98498	0.3562	1.18663	0.402287	0.764114	0.346906	0.0166248	0.99554	3.40235	9.73063e-15	0.800232	1	2.12488	0.0216134	1.82815	0.0107906	1.25089	0.332943	2.21672	0.0157085	0.858631	0.628496	1.69461	0.0896994	1.36101	0.296886	0.044068	1	1.43674	0.0656004	2.36272	0.011155	2.51685	2.8196e-05	2.95615	2.44901e-06	-0.477936	1
ENSG00000006125.18	352.626	2.02447	5.49609e-07	2.17086	0.0299245	2.40347	0.000791062	1.96745	6.60432e-05	1.24959	0.24251	0.7741	0.380226	1.77951	0.0611485	2.61203	5.32746e-09	1.22697	0.182553	-0.686567	0.13219	0.22813	1	2.87434	5.16836e-05	1.44573	0.00457863	2.50572	0.000596955	0.0427267	0.987034	2.89808	9.58096e-06	1.75124	0.0270381	1.441	0.149534	2.135	0.0364939	0.487992	0.690965	2.31678	0.00207663	1.7706	0.000438435	1.95266	6.08198e-05	0.490301	1
ENSG00000006128.12	32.8622	-2.08356	0.146295	-2.89038	0.575442	-2.83288	0.45092	-1.58002	0.289262	-0.03522		-1.39523		-0.865199	0.927214	-0.588579	0.930722	-2.81421	0.479944	-1.83932	0.268473	-1.1999	1	-2.61249	0.535721	-4.03903	0.021952	-4.24542	0.274059	0.187326	0.967597	2.06251	0.621462	-2.95195	0.452508	-1.4446	0.811821	-3.59249	0.574596	-1.27322	0.711975	-2.80587	0.592044	-3.54131	0.0208364	-2.92509	0.0719107	0.555114	1
ENSG00000006194.10	119.808	0.322916	0.373093	1.29108	0.074263	1.7543	0.000393457	0.402304	0.296881	0.041408	1	0.435182	0.468156	2.01052	0.000213735	0.374074	0.420326	0.408701	0.660054	1.20772	2.52497e-05	0.166761	1	0.641272	0.388321	0.282161	0.457995	1.30053	0.0158968	0.759977	0.157196	0.432698	0.754297	1.27177	0.0199897	2.17106	4.15764e-05	1.12502	0.14535	0.974991	0.00734463	1.14109	0.0545866	-0.155979	0.837799	0.51987	0.162678	0.0400127	1
ENSG00000006210.7	12.1847	0.462196	0.760287	-1.28854		-1.23104	0.846558	2.53672	0.111769	0.556988		1.52985		-5.20359	0.153205	1.67354	0.430065	-1.21237	0.852827	-1.17784	0.491436	0.314484	1	0.47736	0.947881	1.88732	0.209765	-2.64358	0.688468	2.76262	0.282963	1.68705	0.796147	-1.3501	0.833718	-3.85559	0.338702	-1.99065	0.874549	1.44648	0.670543	-1.20403	0.988671	0.40695	0.917544	2.78007	0.0652133	0.210771
ENSG00000006282.21	32.371	2.44949	0.00228382	3.55714	0.116676	3.33672	0.0516045	4.09248	3.12353e-06	1.39205		0.938507		3.01009	0.095541	3.14631	0.000475168	1.0615	0.826399	-2.58003	0.00470525	0.322143	1	1.22868	0.807957	2.10594	0.0310453	1.82735	0.540086	1.16439	0.568346	1.4693	0.775806	2.47323	0.253226	1.93268	0.364707	1.27007	0.890411	0.0440453	1	3.86385	0.0221045	3.8464	1.47689e-05	2.06038	0.0349949	1.07716	1
ENSG00000006283.18	34.2253	1.41201	0.28591	-2.8283	0.551248	-1.33424	0.79003	2.41468	0.0714195	0.373842	1	1.03669	0.719497	-0.169544	0.990809	-1.45222	0.416832	-2.75213	0.436298	-0.120744	0.933961	0.765453	1	-1.13621	0.859496	2.6288	0.0401534	-0.956093	1	2.64409	0.198518	-0.855823	0.865644	-1.46829	0.771199	-2.1105	0.515209	-0.0877364	1	1.23363	0.663408	-0.30004	0.992198	0.607882	0.824678	3.36511	0.00618462	0.167592	1
ENSG00000006327.14	41.5961	3.44129	0.010268	-9.60551	0.015364	0.151374	0.984133	0.980001	0.540794	1.26385	1	0.48415	0.928821	0.198195	0.991635	4.6676	0.00126802	-11.1955	4.59359e-05	-2.24065	0.0969254	-0.624727	1	0.315035	0.968404	2.59728	0.105072	-0.445738	1	0.0648286	1	5.15765	0.0177789	-11.4237	2.66649e-05	0.913502	0.935944	-10.8283	0.00588964	1.49326	0.684116	-11.1698	5.04259e-05	0.910739	0.769538	1.39997	0.348838	1.16903	1
ENSG00000006377.11	12.9157	-0.34905	0.735295	-3.36373		-3.30623	0.244424	-0.716356	0.511512	-1.35491		0.231362		-3.1376	0.431216	-6.03225	6.3187e-09	-3.28756	0.277585	-1.2386	0.338163	-0.433939	1	-3.08584	0.310107	-0.555773	0.604337	-4.71877	0.101336	0.493331	0.832351	-2.37232	0.504444	-3.42529	0.243612	-4.2637	0.269579	1.18419	0.845661	0.148087	0.997869	-3.27922	0.333535	0.290065	0.911916	-0.74594	0.475022	-1.55636
ENSG00000006432.16	75.4976	0.315724	0.640885	-1.30095	0.531371	0.153985	0.957097	1.21375	0.103268	-0.294599	1	0.362408	0.853609	-0.429114	0.913408	0.178707	0.977053	-0.321853	0.908044	0.157113	0.825331	0.215553	1	-0.211516	0.940171	0.0571992	0.951592	-0.472653	1	0.550631	0.750278	0.0455067	0.984162	-0.566789	0.807882	-1.08497	0.542021	0.166857	1	-0.371862	0.917969	-0.756633	0.855682	-0.396678	0.775232	1.11138	0.11319	0.230915	1
ENSG00000006451.8	315.052	-0.72696	0.00353732	-0.609616	0.431556	-0.186961	0.858201	-0.962718	0.00139401	-0.216669	1	-0.341801	0.523961	-0.979162	0.0757784	0.166295	0.835145	-0.421948	0.542509	-0.481688	0.077753	0.0529822	1	-0.418791	0.565793	-0.849123	0.00433491	-0.516796	0.48579	-0.376399	0.537808	0.20008	0.850157	-0.319136	0.694308	-0.545698	0.425731	-1.19625	0.0809457	-0.125226	0.95061	-0.302956	0.867826	-0.424423	0.252829	-0.78214	0.00957978	-0.0917042	1
ENSG00000006453.14	50.5009	-0.848648	0.234426	-7.09621	0.0192568	-2.43958	0.0383385	-1.00206	0.195167	-0.328434	1	-0.229245	0.917602	-1.99977	0.130381	-1.02969	0.190043	-3.28999	0.0130254	1.48008	0.00993331	0.113152	1	-2.26424	0.0655231	-0.199747	0.79247	-2.97658	0.00782739	0.1391	0.944286	-0.942237	0.633778	-3.69202	0.00557448	-3.76819	0.000766287	-0.600775	0.902266	-0.351135	0.928562	-3.24763	0.0141861	-0.361609	0.79747	-1.08911	0.140798	0.233048	1
ENSG00000006459.11	209.456	-0.210521	0.69252	-0.971202	0.480001	-0.851461	0.437099	-0.203015	0.723808	0.504053	0.995753	-0.935573	0.272402	-2.49242	0.00856228	-4.17957	8.00993e-18	-1.05152	0.329147	0.303676	0.605196	-0.149221	1	-1.29019	0.196805	0.199759	0.722068	-0.91341	0.518751	-0.451835	0.735753	-2.39705	0.00870954	-1.5006	0.115972	-2.54042	0.00635369	-1.4003	0.320226	-0.501296	0.69946	-1.5174	0.140221	-1.88812	0.000360452	0.782507	0.139646	0.26242	1
ENSG00000006468.14	211.028	1.45581	0.0425345	3.0182	0.0491086	2.34879	0.0507256	2.29744	0.0033932	-0.264882	1	1.25941	0.34247	1.98877	0.223119	2.95189	3.52518e-05	3.29551	0.00472563	-1.33473	0.0477797	-0.0460274	1	3.84693	0.000464212	2.11298	0.00692874	2.39988	0.065131	0.242616	0.902351	3.34105	0.00157667	3.14534	0.00634987	1.65921	0.341895	1.10664	0.728474	1.65165	0.0996731	3.96952	0.000371251	1.68061	0.0555896	1.81703	0.021975	-0.525889	1
ENSG00000006530.18	166.858	-0.657238	0.125152	0.730239	0.515305	0.342926	0.798617	0.113113	0.816121	-0.389173	1	-0.850517	0.185399	-0.482061	0.736366	0.407019	0.55125	0.542495	0.60494	-0.541674	0.212878	-0.495115	1	0.547627	0.621749	-0.341086	0.437026	0.056171	1	-0.351267	0.746897	0.898988	0.296844	0.508346	0.646615	-0.958372	0.310723	0.106125	1	-0.166995	0.963554	0.930141	0.304997	-0.970129	0.0411862	0.263019	0.538774	-0.00918059	1
ENSG00000006534.16	6.41562	-0.334808	0.870928	-1.8656		-1.8081		1.57305	0.426492	-1.4789		1.90221		-5.94048	0.181929	-1.08876	0.85012	-1.78943		0.163041	0.943804	0.733162	1	-1.58771		2.45886	0.20463	-1.65729	0.996503	3.04475		0.0613221	0.992905	-1.92716		-4.48078	0.312835	0.87496		1.3722		-1.78109	0.950127	-0.0700479	1	2.86829	0.133469	-1.04771
ENSG00000006555.11	14.8632	2.75235	0.0781019	0.129464		4.44295	0.104056	3.29284	0.0580008	-0.344976		1.366		0.361055	0.982444	-1.65275	0.521729	2.73442	0.477775	-2.224	0.191593	0.313811	1	4.21127	0.148233	3.28125	0.0512748	2.23825	0.736533	2.24657	0.506852	1.12089	0.856565	3.13325	0.366167	-0.997716	0.935202	2.87003	0.638885	1.80743	0.584021	3.65582	0.302611	-1.99567	0.428984	3.70106	0.0243561	-0.721866
ENSG00000006576.16	376.911	-0.417741	0.367705	1.01992	0.302657	0.359434	0.774848	0.282799	0.535629	0.272595	1	0.0467948	0.983183	0.0273247	0.995376	-1.9173	2.49227e-06	0.90667	0.269054	-0.200827	0.664082	-0.157056	1	0.164598	0.925709	-0.520606	0.246982	1.14968	0.157418	0.21192	0.83971	-1.67144	0.0240848	1.09728	0.144589	-0.0195895	1	0.171412	1	0.212474	0.940369	0.802894	0.424751	-0.207799	0.834776	-0.13519	0.770447	0.250606	1
ENSG00000006606.9	9.07284	3.33552	0.00419836	4.29618		5.68355	0.00472328	3.43577	0.0153624	0.569793		0.959853		-3.24284	0.404617	3.57422	0.00682847	0.929675		-1.1624	0.433267	0.719975	1	6.2446	0.00176045	1.90162	0.202423	4.23232	0.0763266	1.54734		4.16624	0.0928913	3.79153	0.137024	-4.79377	0.14717	3.59406	0.346862	0.132809	1	5.55083	0.00953376	-1.69411	0.494044	4.00386	0.00262654	0.557728
ENSG00000006607.14	205.222	-1.00212	0.056353	-2.82192	0.0258546	-1.73722	0.0557303	0.000186834	1	-0.127306	1	-0.74841	0.466778	-1.81023	0.0929916	-2.18668	2.1139e-05	-1.60836	0.101448	0.30088	0.598354	0.00405874	1	-1.80594	0.0527487	0.151252	0.803309	-1.63296	0.0969315	-0.82152	0.46279	-1.1975	0.263843	-1.13268	0.280152	-2.18778	0.0294051	-1.27611	0.404399	-0.752894	0.426619	-1.41583	0.184203	-0.992684	0.14077	-0.206215	0.717642	0.232194	1
ENSG00000006611.17	11.9847	-1.54458	0.0525284	-1.65251		-0.149269	0.981449	0.818347	0.308925	-0.4716		0.398758		-0.725958	0.82055	-1.4449	0.111889	-1.57633	0.697007	-2.45782	0.0480542	-0.0321687	1	2.06499	0.361293	-4.78525	0.000442985	0.291889	1	0.0735489	0.981713	-0.661087	0.881413	-1.71407	0.666768	-6.27018	0.0047343	1.08806	0.887976	-0.148	0.990864	1.4599	0.748173	0.0865492	0.977978	-1.39944	0.128402	0.359567
ENSG00000006625.18	142.527	0.195416	0.649086	0.421899	0.761026	-0.408437	0.756401	-0.352537	0.447526	-0.848114	0.511953	0.853752	0.186096	0.144408	0.972603	1.24955	0.00263699	-0.373479	0.796534	-0.256749	0.566133	0.195243	1	-0.945075	0.338452	-0.309383	0.49547	0.179096	1	0.0668308	0.961319	1.31166	0.0588089	-0.13869	0.945329	0.809469	0.441723	-0.602145	0.77619	0.90976	0.0994919	-0.183106	0.992047	0.203064	0.834202	-0.281946	0.528577	-0.157352	1
ENSG00000006634.8	201.567	-0.565296	0.0530033	-0.322369	0.770975	-1.47615	0.0157731	-0.33173	0.312169	-0.38771	0.88031	-0.313877	0.61959	0.418877	0.650604	0.595777	0.0727209	0.287413	0.76822	-0.572868	0.0552713	0.135918	1	-1.36314	0.0340971	-0.266906	0.398968	0.161046	1	-0.0236596	0.989269	0.491821	0.582352	-0.14252	0.921066	0.998783	0.0925365	0.152392	1	0.567872	0.170636	-1.23819	0.0613515	0.252733	0.628821	-0.164749	0.603755	-0.291945	1
ENSG00000006638.13	5.51056	2.18965	0.302375	0.158616		3.25583		2.63661	0.213746	1.90737		2.05395		0.118016	0.995376	-1.21816	0.823105	0.234798		-1.17228	0.59137	1.31006	1	2.88457		2.17796	0.280581	-1.19641	1	2.92398		1.15004	0.868807	0.0970601		1.48327	0.897136	-0.543494		1.24646		0.243134	0.995231	1.02821	0.81204	2.60745	0.188626	1.33677
ENSG00000006652.15	116.398	-0.240824	0.6519	1.24466	0.366226	0.829799	0.513677	-0.4533	0.413914	-0.674924	0.881959	-0.420482	0.738216	0.258849	0.950157	-0.944735	0.128996	1.5594	0.124385	-2.02763	6.59439e-05	-0.322418	1	1.14428	0.315799	-0.205987	0.718014	0.522229	0.928518	-0.828601	0.421345	-0.165436	0.936658	1.56305	0.111187	0.556337	0.779833	0.127503	1	0.29341	0.914447	1.084	0.431913	-1.49484	0.00736943	-0.373551	0.482725	-0.143138	1
ENSG00000006659.13	2.2055	0.27489	0.928557	-1.03681		-0.979313		-0.272835		-0.87302		1.17191		-7.69456		-1.07126	0.944732	-0.960637		0.605883		-0.173471	1	-0.75892		2.99463		-2.39184	0.974249	1.24803		-0.0453979		-1.09837		-7.77041		-1.73892		1.36313		-0.952301		-4.49768	0.279932	2.80164		-0.259691
ENSG00000006695.12	77.9748	0.188478	0.570402	0.403083	0.797211	0.462106	0.696489	0.059774	0.886191	-0.110793	1	-0.295569	0.672221	2.00193	0.000209237	1.51905	3.71155e-07	1.28399	0.0664629	-1.25578	0.00017181	-0.140865	1	1.02421	0.187868	-0.237684	0.515492	1.34658	0.0272492	-0.0873096	0.91805	0.3209	0.85401	0.712747	0.435603	1.32963	0.0217463	1.28593	0.146088	-0.0937687	0.977365	1.07228	0.18193	0.538727	0.169052	0.482348	0.162974	0.22383	1
ENSG00000006704.11	55.6825	0.136151	0.842612	-0.808877	0.706736	-0.737661	0.682126	0.73971	0.290465	-0.775482	0.922799	0.252663	0.906895	-0.753195	0.728963	0.00358058	1	-2.02974	0.173412	0.761104	0.244423	0.431685	1	0.588632	0.788385	1.63455	0.0157459	-0.794194	0.794335	1.09875	0.372063	-0.0462775	0.983662	-1.16598	0.455423	-1.34548	0.375035	-1.51099	0.501329	0.700267	0.617251	-0.402924	0.992047	0.537001	0.640155	1.14398	0.0979823	0.0175611	1
ENSG00000006712.15	126.232	1.30123	0.0676053	1.61297	0.34309	1.87572	0.116799	1.31661	0.111671	-0.187456	1	0.508702	0.792843	3.01615	0.0271203	1.46942	0.0646079	1.32349	0.363523	0.472712	0.522687	0.00512079	1	1.49789	0.270416	1.20189	0.13084	2.0633	0.11395	0.552418	0.774612	0.571895	0.836271	1.88443	0.12996	3.61008	0.00522319	2.52752	0.112772	0.925914	0.504409	1.43437	0.370777	1.64953	0.0499783	0.778062	0.295335	-0.276785	1
ENSG00000006715.16	235.253	0.391913	0.351455	-0.120395	0.950371	0.260912	0.868069	1.17044	0.00380851	0.796381	0.49091	-0.340616	0.710864	0.679936	0.510882	0.47782	0.386069	0.875949	0.283526	-1.61247	1.08194e-06	-0.205731	1	0.0831213	0.965356	0.781134	0.0622016	0.522791	0.752343	0.0103736	1	0.477367	0.781821	0.720911	0.413946	0.37086	0.823259	0.399881	0.893845	-0.609502	0.325957	0.286754	0.988139	0.125028	0.901752	1.20178	0.00239114	0.540135	1
ENSG00000006740.17	51.0135	0.157474	0.842375	-0.775354	0.736216	-0.53605	0.823169	1.33646	0.114437	-0.605698	1	0.253881	0.919276	-0.0222022	0.997162	-0.956342	0.32812	-0.422783	0.879341	2.56016	1.4162e-05	-0.0145591	1	-0.426944	0.887105	1.29766	0.11041	-0.253206	1	1.39701	0.294575	-0.510647	0.850035	-1.11331	0.514373	-0.452735	0.932369	0.288064	1	0.372608	0.935114	-1.20631	0.574632	-0.274666	0.883171	1.72691	0.0285662	-0.425733	1
ENSG00000006744.19	196.708	1.45475	3.53491e-06	1.01119	0.248641	1.33331	0.0234972	1.21116	0.00285133	0.309538	1	0.282427	0.766331	0.733722	0.42375	0.852816	0.0299816	0.717875	0.356107	0.991532	0.0014512	0.138406	1	1.47626	0.0120264	1.75319	2.51726e-06	1.45684	0.0153914	0.760058	0.257541	0.835388	0.267561	0.933011	0.171186	1.1739	0.112575	1.54102	0.0524157	0.684705	0.20761	1.0448	0.138168	0.83601	0.0534393	1.74	3.46188e-06	-0.0326867	1
ENSG00000006747.15	24.7161	1.13644	0.402468	-0.773719	0.919051	-0.716216	0.91809	1.77631	0.194656	-0.814494		0.0318915		-0.667427	0.949522	-2.22207	0.155969	-0.69754	0.921408	-3.51602	0.0107792	-0.120854	1	-0.495822	0.944209	2.1637	0.10824	-2.12875	0.800079	0.447582	0.887868	0.217703	0.967125	-0.835278	0.910945	-0.662845	0.964296	-1.47583	0.937903	0.797099	0.893815	-0.689204	0.992047	0.355937	0.917904	2.54838	0.053995	-0.161322	1
ENSG00000006756.16	46.7023	2.49262	6.62537e-06	2.61761	0.0771169	2.12867	0.0726519	2.18091	0.00151872	0.856481	0.875238	1.95141	0.0190726	-0.761819	0.73498	-0.959335	0.281385	-0.221743	0.955229	-0.234041	0.769479	-0.0220993	1	3.0402	0.00462991	2.58645	6.84014e-05	1.18798	0.550768	1.15743	0.345424	1.00237	0.733965	0.659136	0.80341	-1.64637	0.25201	1.26342	0.630761	1.06859	0.285419	3.05005	0.00557793	2.95986	2.5214e-06	2.14009	0.00165919	0.0817489	1
ENSG00000006757.12	79.7211	-0.787757	0.215054	-0.273595	0.913647	-0.325835	0.888299	-0.75417	0.251962	-0.557902	1	-0.461393	0.752688	8.5194	1.51842e-05	0.0680578	0.994902	-0.583049	0.749411	-0.0871603	0.896392	0.148557	1	-0.205961	0.933297	-0.424395	0.498377	-0.493388	0.971661	-1.01905	0.371973	-0.0403166	0.984108	-0.700671	0.676021	9.20991	1.66075e-06	0.645777	0.848507	-0.207974	0.969471	0.110703	0.992757	0.861103	0.281188	-1.06101	0.107813	-0.866223	1
ENSG00000006788.14	14.5519	1.22571	0.567837	-0.66061		0.85816	0.928704	2.71242	0.227727	-0.590092		0.975505		-2.40347	0.765303	-1.94932	0.600255	0.827017	0.931621	-2.51503	0.262421	0.419809	1	-0.382714	0.970817	1.84287	0.390346	0.942578	1	1.66892	0.762955	0.33081	0.963414	-0.72217	0.945981	0.622921	0.990331	2.66491	0.800194	0.563693	0.981181	-0.576096	0.992198	-2.35902	0.485561	2.89767	0.171991	-0.210169
ENSG00000006831.10	241.241	-0.722554	0.024562	-0.823491	0.308217	-0.519398	0.463336	-0.517867	0.185639	0.368209	0.953923	-0.247047	0.776081	-1.77068	0.00331218	-2.32523	4.90319e-14	-1.24376	0.032326	1.62722	1.36115e-09	0.0189527	1	-0.80386	0.200569	-0.47879	0.197449	-1.11085	0.0605288	-0.469047	0.52614	-2.03742	0.00011306	-1.12709	0.0495833	-1.53563	0.0121058	-1.08854	0.177059	-0.681342	0.142712	-0.890929	0.176411	0.0208269	0.993887	-0.261584	0.460893	0.482596	1
ENSG00000006837.12	11.8923	1.70427	0.0862418	1.70372		-0.681464	0.911034	1.6301	0.147475	0.459704		0.42965		0.734596	0.895283	-0.274082	0.977787	1.77799	0.57367	-2.02856	0.101341	-0.062926	1	-0.46107	0.941514	2.93359	0.00323172	1.72093	0.669959	1.05155		0.252455	0.955497	1.6945	0.60415	-0.213375	0.996415	2.0016	0.660295	1.03405	0.638103	0.788519	0.992047	-0.196781	0.950327	2.32445	0.0254868	0.771503
ENSG00000007001.13	14.3477	2.95682	0.105062	-0.324093		-0.266589	0.975738	4.10064	0.0372476	-0.363726		0.990023		0.594541	0.978208	-1.81053	0.549805	-0.247913	0.977911	-1.60695	0.410242	0.0246561	1	4.59713	0.149961	3.94614	0.0400085	-1.67912	0.987563	1.7527	0.706434	0.667329	0.91501	-0.385651	0.96889	2.04685	0.815094	2.41647	0.790069	0.391998	0.989444	1.20387	0.992047	-1.06782	0.788067	3.94212	0.0380927	0.466823
ENSG00000007038.11	7.22113	-1.11383	0.627441	-1.8442		1.27817		-1.70598	0.497415	-1.60747		-0.397078		2.23586	0.811936	-2.25905	0.527344	0.570437		-1.09845	0.662878	-0.177383	1	-1.56632		-0.910272	0.715731	1.11239	1	-0.237346		-0.852794	0.907484	1.72791		3.46664	0.608583	3.21826	0.718492	-1.6237		-1.7597	0.981436	-4.54716	0.130311	-2.82517	0.239209	-1.06406
ENSG00000007047.15	37.988	-1.0009	0.13519	-2.24704	0.164324	-2.05867	0.0771572	-0.334265	0.648301	0.610945	0.982293	0.600029	0.649339	-4.64562	7.1535e-06	-3.68058	1.08857e-09	-6.93547	0.000613559	2.49893	1.20581e-05	0.458072	1	-2.73505	0.0281764	0.228451	0.750252	-4.2292	0.000299625	0.476828	0.762309	-2.45456	0.0504307	-2.81506	0.0202793	-6.16581	6.87063e-10	-2.27108	0.158229	0.32652	0.926182	-1.78452	0.179974	-0.49153	0.659865	-0.525538	0.44839	0.554074	1
ENSG00000007062.12	435.957	4.57338	1.44434e-18	3.82042	0.00185045	4.0405	7.91755e-06	3.5132	3.3742e-08	-1.08445	0.743944	1.61577	0.091429	3.77473	0.000968649	3.2389	6.60943e-08	3.86069	3.65904e-05	0.651445	0.297756	0.905074	1	4.35044	1.96245e-06	3.12004	1.12323e-06	3.09168	0.00157949	0.669501	0.691403	2.10643	0.0343091	3.72448	6.27083e-05	3.71664	0.00102122	1.99755	0.188596	1.33153	0.145091	4.08784	1.08401e-05	2.95827	5.62433e-06	4.36725	1.50415e-12	-0.89231	1
ENSG00000007080.11	83.6954	5.04732	6.58897e-13	5.07777	0.0024647	4.68678	0.000199536	3.59537	4.5905e-05	-0.0457054	1	0.351873	0.906895	4.52572	0.00362215	5.28872	1.88595e-11	3.0034	0.0553822	-1.00925	0.220001	0.586799	1	5.32322	2.11973e-05	5.42891	6.24962e-11	4.78544	0.000172506	1.24835	0.517048	5.48844	1.79431e-06	4.43293	0.000678645	6.12063	2.5878e-05	5.44965	0.000787424	0.821428	0.733305	4.49932	0.000660657	3.55747	5.38647e-05	3.94394	4.3704e-06	0.242224	1
ENSG00000007129.18	8.54714	1.83022	0.477877	0.383957		0.441465		2.58668	0.318954	-0.71757		1.25068		-0.332378	0.993145	-0.720989	0.973728	0.46014		-2.6707	0.310925	0.650279	1	0.661858	0.95198	2.75207	0.276732	-0.971067	1	2.18277		1.37538	0.870107	0.322403		2.5225	0.835869	-0.318151	1	-0.739089	0.978921	0.468476	0.992906	-1.80205	0.71534	2.77583	0.257446	-0.837703
ENSG00000007168.14	492.164	-0.393039	0.0968045	-0.469576	0.445739	-0.780948	0.0504906	-0.0325499	0.914342	0.128718	1	-0.11552	0.870611	-0.596211	0.242564	-0.789299	0.000527812	-0.406749	0.426784	0.594037	0.00369904	-0.275006	1	-0.680199	0.111798	-0.208901	0.399327	-0.829665	0.0407934	-0.123026	0.8273	-0.873387	0.0294104	-0.654066	0.126848	-0.70651	0.135179	-0.833277	0.136391	0.449271	0.170848	-0.444507	0.451505	-0.464815	0.0998057	-0.271625	0.263887	0.348644	1
ENSG00000007171.18	10.4953	2.96839	0.0158166	2.18288		2.24039	0.599878	2.58455	0.0816869	-0.713473		1.18848		3.90291	0.225379	1.71301	0.370631	2.25907	0.610537	-4.33504	0.00252056	0.47789	1	2.46079	0.576477	2.31549	0.108151	5.07643	0.0484065	2.32224		3.17431	0.405412	5.51551	0.0258634	3.52477	0.291671	1.48077	0.943138	1.18733	0.751984	3.70976	0.361277	-0.13564	0.982932	2.93101	0.0364941	-0.41699
ENSG00000007174.18	43.7373	1.76585	0.318717	-1.902	0.773344	-1.84451	0.735538	3.15414	0.0785545	-0.637719	1	0.950181	0.840018	0.0858651	0.995773	-3.36948	0.067918	-1.82583	0.751269	-2.39268	0.14767	0.399931	1	-1.62411	0.814553	2.95393	0.089505	-1.87939	0.91381	1.6937	0.67877	-0.910589	0.877836	-1.96357	0.729108	0.594754	0.983068	-0.161439	1	0.506353	0.975989	-0.374141	0.992543	-1.21271	0.699298	3.20577	0.0605002	-0.0517037	1
ENSG00000007202.15	135.565	2.94136	5.36101e-07	3.97635	0.00991948	3.20098	0.00950898	2.65479	0.000216193	-0.144213	1	0.844094	0.547716	3.46875	0.00643912	3.36224	5.39439e-07	1.6202	0.431771	-2.78049	7.59548e-06	0.40863	1	3.04735	0.0209163	1.45499	0.0626061	4.29286	8.43022e-05	0.850823	0.612519	2.97062	0.0269475	3.81777	0.0010892	3.25427	0.0105207	4.8592	0.000425733	1.12435	0.317656	4.06107	0.000487705	2.11253	0.00496035	2.85455	4.36539e-05	0.128293	1
ENSG00000007216.15	10.2687	1.56266	0.505235	-0.104309		-0.0468037	0.997058	2.28369	0.337023	-1.94323		1.57842		-0.907782	0.972603	-1.29643	0.857156	-0.0281283	0.998219	-2.06344	0.405456	0.733958	1	0.173589	0.988023	3.65047	0.131424	-1.45934	1	2.7492		0.887114	0.905792	-0.165866	0.990439	-0.983625	0.982552	-0.806417	1	0.558416	0.983844	-0.0197923	1	-1.32642	0.787448	3.53905	0.129913	-0.49883
ENSG00000007237.19	55.4716	1.28975	0.0337893	1.52097	0.369362	2.60345	0.0124082	1.27024	0.0778131	-0.884871	0.852286	0.468663	0.768047	0.59398	0.821075	-1.4676	0.0397042	-0.52964	0.866311	-0.481919	0.540561	0.749968	1	2.3966	0.0283036	1.98452	0.00206171	0.871544	0.764643	0.520713	0.751483	-0.806892	0.833425	0.846387	0.653963	-0.319584	0.962795	1.45628	0.475205	0.629777	0.678347	1.8278	0.165339	0.943566	0.263977	1.39246	0.04184	-0.277197	1
ENSG00000007255.10	68.0065	3.17044	1.00867e-06	2.98522	0.0760289	3.82338	0.000828711	2.46413	0.00315802	-0.485378	1	-0.134817	0.968321	3.98193	0.00408279	3.52587	1.19063e-06	3.03449	0.0181338	-0.338588	0.673945	0.513293	1	4.39958	0.000106289	3.16515	4.95846e-05	4.16696	0.000295652	0.183937	0.939405	2.56743	0.0510319	3.68317	0.00185679	3.93538	0.00414796	4.10908	0.0070174	0.161089	0.990864	4.10275	0.000451822	3.13204	7.0401e-05	2.27023	0.00652553	-1.05249	1
ENSG00000007264.15	14.1616	-0.500291	0.728922	1.22879		2.8828	0.247285	4.21013	0.00116474	-1.64661		1.39544		3.07529	0.294717	4.16418	0.00114178	-1.13771	0.851826	-0.146228	0.928202	0.822376	1	3.09829	0.218247	2.67582	0.0545282	1.30195	0.923934	2.91115	0.174318	3.78884	0.0957265	-1.27545	0.831554	3.50323	0.197834	2.52667	0.569106	1.64971	0.483261	3.89827	0.103513	0.403561	0.907344	2.65741	0.0553348	-0.231098
ENSG00000007306.15	4.68096	2.72783	0.222766	2.05419		2.1117		3.69508	0.1116	0.262353		1.22049		2.08479	0.8559	1.69621	0.681696	2.13038		-2.65561	0.237164	1.31244	1	2.3321		2.67619	0.221657	0.699168	1	2.2168		3.04562	0.661322	3.49555		2.00895	0.878926	1.35208		0.555944		2.13871	0.915049	1.20063	0.787385	4.11538	0.0605002	-0.272351
ENSG00000007312.13	1.26483	-1.26478		-0.426467		-0.368964		1.95786		-0.293523		1.84612		-1.479		1.53222	0.85744	-0.350289		0.589226		-0.169773	1	-0.148572		-1.241		-1.7815		1.81952		0.564952		-0.488026		-1.55485		-1.12857		1.56602		-0.341953		0.571226		1.72229		0.313206
ENSG00000007314.12	17.525	2.50055	0.0624569	-1.09679		-1.03929	0.86992	3.0836	0.0421409	-0.606458		1.62543		-1.52048	0.773669	3.43201	0.0161852	-1.02061	0.878074	-1.24657	0.383767	0.935792	1	-0.818896	0.912167	3.04796	0.0385789	0.512578	1	2.75469	0.2664	2.45761	0.488027	0.317189	0.96889	-1.16377	0.869956	-1.7989	0.895628	1.27476	0.734779	-1.01228	0.992047	0.280789	0.94963	3.68361	0.00967001	-0.253676	1
ENSG00000007341.19	190.442	1.23753	0.0108845	3.10959	0.00218397	2.66238	0.000590725	1.11487	0.0650885	-1.00504	0.59044	-0.000884642	1	1.08615	0.401525	-0.260155	0.901758	3.03607	0.000110369	0.376662	0.505623	-0.199062	1	3.74692	6.94295e-07	1.47416	0.00841201	2.5465	0.00169197	-0.584756	0.660825	-0.807133	0.698345	3.15769	4.1484e-05	0.822021	0.584515	1.85026	0.121348	-0.968757	0.219905	2.70712	0.000748633	-0.0332034	0.993887	1.7221	0.00160415	-0.467459	1
ENSG00000007350.17	56.0785	-3.93969	0.00524358	-7.55252	0.0790599	-4.45671	0.114738	-2.79255	0.10971	-0.738648	1	-1.68725	0.60659	-1.32736	0.896878	-9.0741	2.44679e-09	-0.787843	0.895309	0.222616	0.904554	-0.137192	1	-5.86759	0.0633836	-3.71996	0.0270848	-2.39618	0.624801	-1.92778	0.588795	-6.56113	0.0201076	-1.71798	0.681335	-4.90513	0.241495	0.210374	1	-3.56335	0.0752608	-6.02574	0.075806	-6.83887	2.52681e-05	-3.49846	0.0370226	-0.493335	1
ENSG00000007372.24	35.9917	-0.00773267	0.997945	0.109997	0.983395	-0.369885	0.946419	1.04412	0.505845	-0.95073	1	0.295068	0.957194	1.22507	0.8442	-0.0882086	0.999061	-0.381868	0.944941	4.46092	5.40165e-05	0.967344	1	-0.683289	0.903139	2.72762	0.073543	-0.763271	1	1.16181	0.753423	-0.199643	0.962285	0.0315305	0.997681	0.677332	0.968701	-1.95468	0.742222	1.83599	0.479659	0.232812	0.992906	-0.348933	0.933442	2.98498	0.0462762	0.472636	1
ENSG00000007376.8	21.8953	3.02893	0.000224414	1.28049	0.70112	2.65276	0.108328	1.92821	0.0867447	-0.134702		-0.784107		1.6456	0.517465	3.04747	0.00108183	-11.497	7.15187e-08	-0.0699376	0.946756	0.41716	1	3.0467	0.058456	2.60026	0.0111471	2.35953	0.221796	0.253852	0.927562	3.72039	0.00948764	1.56025	0.508616	2.4074	0.242473	1.5771	0.698891	-0.211429	0.989444	2.68578	0.144473	1.99198	0.0802457	2.77559	0.00619006	-0.621108	1
ENSG00000007384.15	53.073	-0.374397	0.573801	-2.77736	0.0768258	-1.95228	0.079421	-0.231169	0.763585	0.685704	0.956332	-0.0750727	0.981732	-3.19901	0.00528538	-2.44656	6.80346e-05	-2.82834	0.0163969	2.5681	6.32062e-07	0.0259211	1	-0.369124	0.886088	0.883276	0.196311	-2.8851	0.00666978	0.636861	0.691042	-0.581251	0.8204	-2.7081	0.0165301	-4.02725	0.000235459	-1.99405	0.214839	-0.132719	0.989905	-1.69316	0.187574	0.186456	0.913993	-0.0568743	0.948293	0.828768	1
ENSG00000007392.17	242.959	1.3475	0.00160643	1.35345	0.223505	1.83679	0.013574	1.01702	0.067807	0.20265	1	0.735557	0.408881	2.41175	0.00556294	1.60648	0.000648432	0.948128	0.337079	0.294007	0.557646	0.370084	1	1.27683	0.136598	1.94899	5.94997e-05	1.75842	0.0278051	1.72465	0.019563	1.5968	0.0380612	1.36714	0.102474	2.26844	0.00901187	1.91436	0.0667406	0.984292	0.143018	1.66642	0.0415278	1.25601	0.0199913	1.51155	0.00288431	-0.267758	1
ENSG00000007402.12	199.98	2.79064	5.09726e-05	1.26582	0.539564	1.42526	0.344782	1.34034	0.149499	1.06528	0.891854	0.571283	0.792248	1.49617	0.475378	-1.50988	0.103473	0.197057	0.952174	2.61993	3.948e-05	0.522606	1	1.61026	0.283124	0.727825	0.400154	-0.305261	1	1.51879	0.319883	-3.21505	0.0350115	0.961341	0.626169	0.912795	0.756903	-1.13674	0.745005	0.262916	0.974761	1.40418	0.468673	0.958352	0.443617	1.82367	0.0371972	0.308654	1
ENSG00000007516.14	223.868	2.78848	0.000232003	2.01693	0.251281	2.27063	0.0753036	3.34869	0.000351066	-0.891759	1	0.753833	0.723308	2.83435	0.070547	2.36958	0.0043222	2.17997	0.113632	6.4638	2.87356e-30	1.09771	1	2.74459	0.0267301	0.654159	0.609691	2.17674	0.140874	2.07692	0.151816	2.33533	0.0635486	2.38112	0.068529	2.52494	0.114431	2.69607	0.123863	2.61394	0.00794827	2.13672	0.139526	2.35157	0.0127535	3.26743	0.000485991	-2.29092	1
ENSG00000007520.4	141.307	1.64846	0.0365361	0.275012	0.931238	0.912316	0.622284	-0.278363	0.806351	-1.07714	0.896119	-0.392655	0.881051	-1.16246	0.625977	-1.17933	0.253229	0.0428301	0.989806	5.28628	1.70478e-19	0.0669394	1	1.09387	0.546058	3.27955	5.86884e-05	0.44123	1	1.28887	0.440681	-0.987888	0.706348	0.461331	0.880633	-0.726656	0.840432	0.44159	0.993684	-2.25429	0.059817	1.25133	0.551935	0.406441	0.834013	0.2208	0.835312	-1.0674	1
ENSG00000007541.17	38.9926	3.66226	2.39931e-08	3.10482	0.0740713	3.61222	0.00258934	3.64385	5.14761e-06	-0.404068	1	0.863498	0.613948	3.43086	0.0183161	3.14738	2.83774e-05	-0.809365	0.872717	0.152301	0.857033	0.521782	1	3.76044	0.00196671	3.21115	7.15765e-05	2.91312	0.0279967	1.80252	0.189803	2.29931	0.134835	2.59642	0.0623008	3.15232	0.0312373	3.49017	0.0365245	1.53944	0.17691	3.35907	0.00946995	2.80291	0.000630808	3.00129	0.000283698	-0.42353	1
ENSG00000007545.16	65.8246	-2.01064	7.977e-07	-1.81284	0.0887353	-2.38086	0.00213332	-2.73443	1.31984e-06	-0.222094	1	-1.34679	0.0254178	-1.71247	0.0563654	-2.49319	6.77071e-09	-1.55255	0.0656105	2.10801	1.04824e-07	-0.415075	1	-3.33422	0.000132992	-1.772	0.00110353	-1.98498	0.0101385	-0.488096	0.666614	-2.86248	0.00043133	-1.90558	0.0162558	-2.18648	0.0086513	-1.39296	0.233197	0.57662	0.49669	-2.23059	0.00620546	-1.77509	0.000186548	-1.59874	0.00331198	0.543347	1
ENSG00000007866.22	56.2302	0.784674	0.345646	-5.26003	0.11293	-1.74073	0.331439	0.359385	0.67583	0.656042	1	0.500404	0.812226	-1.67933	0.366023	0.738488	0.559315	-2.14146	0.263961	-0.196105	0.808864	0.0306331	1	-1.2372	0.567348	0.890704	0.265738	-1.47502	0.482774	0.164162	0.944786	0.851003	0.773936	-3.89212	0.0953401	-1.20941	0.580459	-1.93451	0.493908	0.617144	0.807405	-5.17552	0.0234683	0.878854	0.457679	-0.191645	0.82816	0.63132	1
ENSG00000007908.16	26.192	0.590099	0.806836	-1.05093	0.92178	-0.993426	0.922053	1.12436	0.651612	-0.19503		-0.681604		-1.84196	0.90783	-2.23061	0.570609	-0.974751	0.924921	-3.98507	0.0806255	0.935575	1	-0.773033	0.939222	0.635226	0.806705	-2.40596	0.925305	0.0843413	1	-0.0595106	0.994477	-1.11249	0.919241	-1.9178	0.910451	0.689635	1	0.419941	0.993935	-0.966415	0.992047	-2.85736	0.412192	1.43535	0.536884	-0.884484	1
ENSG00000007923.16	122.889	2.6789	1.53895e-05	2.65887	0.0843073	3.37922	0.00154485	2.79003	0.000216193	-0.475713	1	-0.368109	0.872922	3.51644	0.00804119	3.6697	5.43097e-08	2.51755	0.0385164	0.383952	0.604144	0.0609783	1	3.19635	0.00368956	1.11452	0.175743	3.00112	0.00922956	0.00864193	1	3.44533	0.000691731	2.9058	0.0105258	3.5678	0.00624236	2.92504	0.0603947	-0.28388	0.968334	3.40956	0.00219472	1.96217	0.0160519	2.36127	0.00208747	-0.329035	1
ENSG00000007933.13	13.3733	1.66842	0.505069	0.170542		0.228048	0.983372	2.8331	0.268868	-1.26776		0.48409		-1.41869	0.935281	-0.955644	0.944837	0.246724	0.983133	-2.91838	0.25199	-0.00725908	1	0.448441	0.968915	3.18411	0.207222	-1.18448	1	1.40958	0.814579	1.16197	0.885124	0.108986	0.994146	-2.36917	0.829344	-0.531566	1	0.241723	1	0.25506	0.997004	-1.86445	0.691256	3.40187	0.165669	0.0838153
ENSG00000007944.15	173.326	0.345596	0.557723	0.753296	0.637191	0.661664	0.627166	0.512793	0.402858	0.174217	1	0.389595	0.804931	-0.621739	0.772107	-0.192483	0.963019	-0.0507334	0.983819	0.239688	0.68724	0.178091	1	0.373533	0.86972	-0.490867	0.420717	-1.49847	0.193009	0.242038	0.863468	-1.98655	0.0667862	-0.253786	0.918478	-0.310051	0.957887	-2.2416	0.120637	0.437075	0.833909	1.04304	0.442142	1.33835	0.0439786	-0.379982	0.528158	-0.146984	1
ENSG00000007952.18	43.2517	-0.821846	0.458519	-2.41878	0.34174	-2.59605	0.157557	0.402363	0.733182	-0.758842	1	-0.952861	0.696044	-2.91274	0.299341	-1.82761	0.129622	-0.380802	0.926097	2.49829	0.00417882	-0.389365	1	-2.39644	0.221585	1.03981	0.332641	-2.27784	0.310331	0.0501141	0.99957	-0.773681	0.837474	-1.37034	0.572844	-0.8012	0.907185	-1.53593	0.70944	-0.0233881	1	-2.74987	0.182141	-1.9242	0.149972	0.868034	0.410005	-0.35091	1
[truncated: 60,452 more rows]
[truncated: 9 more columns]
