# Supplementary material for: Rapid human oogonia-like cell specification via transcription factor-directed differentiation
Source: EMBO Rep. 2025 Jan 23;26(4):1114–43. doi: 10.1038/s44319-025-00371-2 (PMC11850904; doi:10.1038/s44319-025-00371-2)
Supplement: Supplementary file 7 — Dataset EV5 [file 44319_2025_371_MOESM7_ESM.xlsx]

## Sheet: ANHX_D3control_1-fold_upregulat
	number_in_list	fold_enrichment	fdr	expected	number_in_reference	pValue	plus_minus	id	label
0	20	3.85589	0.00577477	5.18687	632	3.78847e-07	+	GO:0007283	spermatogenesis
1	20	3.75489	0.0043232	5.32639	649	5.67237e-07	+	GO:0048232	male gamete generation
2	26	3.01141	0.0032893	8.63384	1052	6.47372e-07	+	GO:0019953	sexual reproduction
3	22	3.3217	0.0041728	6.62311	807	1.09501e-06	+	GO:0007276	gamete generation
4	22	2.93605	0.0232282	7.49306	913	7.61931e-06	+	GO:0048609	multicellular organismal reproductive process
5	23	2.80246	0.0247103	8.20707	1000	9.72656e-06	+	GO:0003006	developmental process involved in reproduction
6	11	5.23558	0.0271525	2.10101	256	1.24692e-05	+	GO:0051321	meiotic cell cycle
7	4	32.4923	0.0284462	0.123106	15	1.49295e-05	+	GO:0141005	retrotransposon silencing by heterochromatin formation
8	5	17.9186	0.0262565	0.27904	34	1.55027e-05	+	GO:0010526	retrotransposon silencing
9	22	2.79522	0.0245115	7.87058	959	1.60805e-05	+	GO:0032504	multicellular organism reproduction
10	28	2.32088	0.0455857	12.0644	1470	3.28966e-05	+	GO:0022414	reproductive process
11	28	2.30209	0.0471992	12.1629	1482	3.71574e-05	+	GO:0000003	reproduction

## Sheet: ANHX_D3control_1-fold_downregul
	number_in_list	fold_enrichment	fdr	expected	number_in_reference	pValue	plus_minus	id	label
0	75	2.92276	1.2059e-13	25.6606	2239	7.91119e-18	+	GO:0009653	anatomical structure morphogenesis
1	102	2.24519	5.93014e-13	45.4305	3964	7.78081e-17	+	GO:0007275	multicellular organism development
2	117	1.95159	1.92267e-11	59.9512	5231	3.78405e-15	+	GO:0048856	anatomical structure development
3	61	3.00877	2.69991e-11	20.2741	1769	7.08499e-15	+	GO:0009888	tissue development
4	15	18.6973	1.13149e-10	0.802253	70	3.71152e-14	+	GO:0060411	cardiac septum morphogenesis
5	18	12.5646	1.14527e-10	1.4326	125	4.50806e-14	+	GO:0003206	cardiac chamber morphogenesis
6	20	10.3259	1.0657e-10	1.93687	169	4.89399e-14	+	GO:0003205	cardiac chamber development
7	42	3.94901	1.07855e-10	10.6356	928	5.66056e-14	+	GO:0072359	circulatory system development
8	17	13.7345	1.07307e-10	1.23776	108	6.33577e-14	+	GO:0003279	cardiac septum development
9	120	1.82445	2.51878e-10	65.7733	5739	1.65242e-13	+	GO:0032502	developmental process
10	42	3.77413	3.34707e-10	11.1284	971	2.41539e-13	+	GO:0048646	anatomical structure formation involved in morphogenesis
11	22	7.80322	6.13301e-10	2.81935	246	4.82819e-13	+	GO:0060485	mesenchyme development
12	40	3.85654	5.95335e-10	10.372	905	5.07732e-13	+	GO:0035295	tube development
13	42	3.6794	5.89104e-10	11.4149	996	5.41065e-13	+	GO:0009887	animal organ morphogenesis
14	17	11.6797	6.90124e-10	1.45552	127	6.79122e-13	+	GO:0003231	cardiac ventricle development
15	22	7.41156	1.19512e-09	2.96834	259	1.25448e-12	+	GO:0003007	heart morphogenesis
16	34	4.3372	1.45875e-09	7.83916	684	1.62689e-12	+	GO:0035239	tube morphogenesis
17	30	4.93892	1.47687e-09	6.0742	530	1.74399e-12	+	GO:0001568	blood vessel development
18	39	3.70285	2.75525e-09	10.5324	919	3.43434e-12	+	GO:0051093	negative regulation of developmental process
19	42	3.46051	2.81697e-09	12.1369	1059	3.69608e-12	+	GO:0009790	embryo development
20	30	4.75068	3.2001e-09	6.31488	551	4.40872e-12	+	GO:0001944	vasculature development
21	30	4.62478	5.77513e-09	6.48679	566	8.33516e-12	+	GO:0007507	heart development
22	85	2.09154	5.56869e-09	40.6399	3546	8.40254e-12	+	GO:0048731	system development
23	74	2.25054	6.72704e-09	32.8809	2869	1.05917e-11	+	GO:0048513	animal organ development
24	67	2.38809	6.95033e-09	28.0559	2448	1.13992e-11	+	GO:0050793	regulation of developmental process
25	32	4.16737	1.24166e-08	7.67871	670	2.1179e-11	+	GO:0045596	negative regulation of cell differentiation
26	30	4.39199	1.58536e-08	6.83061	596	2.80816e-11	+	GO:0048598	embryonic morphogenesis
27	127	1.64289	2.51671e-08	77.3028	6745	4.62297e-11	+	GO:0032501	multicellular organismal process
28	16	9.06538	5.58022e-08	1.76496	154	1.06164e-10	+	GO:0035108	limb morphogenesis
29	16	9.06538	5.39421e-08	1.76496	154	1.06164e-10	+	GO:0035107	appendage morphogenesis
30	49	2.73018	8.06676e-08	17.9476	1566	1.64055e-10	+	GO:0045595	regulation of cell differentiation
31	40	3.14147	1.03265e-07	12.7329	1111	2.16788e-10	+	GO:0060429	epithelium development
32	28	4.2563	1.23961e-07	6.57848	574	2.68367e-10	+	GO:0048729	tissue morphogenesis
33	25	4.71135	1.60748e-07	5.30633	463	3.58555e-10	+	GO:0007389	pattern specification process
34	26	4.47458	1.94053e-07	5.81061	507	4.45572e-10	+	GO:0001501	skeletal system development
35	50	2.60305	2.15874e-07	19.2082	1676	5.09838e-10	+	GO:0042127	regulation of cell population proliferation
36	45	2.79661	2.1128e-07	16.0909	1404	5.1285e-10	+	GO:2000026	regulation of multicellular organismal development
37	19	5.96342	5.64177e-07	3.18609	278	1.40646e-09	+	GO:0030198	extracellular matrix organization
38	19	5.94204	5.81302e-07	3.19755	279	1.48729e-09	+	GO:0043062	extracellular structure organization
39	19	5.92082	5.99205e-07	3.20901	280	1.57241e-09	+	GO:0045229	external encapsulating structure organization
40	11	13.7114	7.02809e-07	0.802253	70	1.89039e-09	+	GO:0003208	cardiac ventricle morphogenesis
41	16	7.30926	7.10097e-07	2.18901	191	1.95657e-09	+	GO:0060173	limb development
42	16	7.30926	6.93583e-07	2.18901	191	1.95657e-09	+	GO:0048736	appendage development
43	23	4.65626	8.11545e-07	4.93959	431	2.34258e-09	+	GO:0048514	blood vessel morphogenesis
44	11	13.1479	9.52183e-07	0.836636	73	2.81101e-09	+	GO:0003281	ventricular septum development
45	18	6.064	1.00135e-06	2.96834	259	3.02185e-09	+	GO:0060828	regulation of canonical Wnt signaling pathway
46	80	1.91033	1.08164e-06	41.8776	3654	3.33512e-09	+	GO:0030154	cell differentiation
47	80	1.90876	1.08201e-06	41.912	3657	3.40724e-09	+	GO:0048869	cellular developmental process
48	15	7.60938	1.18828e-06	1.97125	172	3.81983e-09	+	GO:0048762	mesenchymal cell differentiation
49	11	12.4649	1.41914e-06	0.882479	77	4.65506e-09	+	GO:0003151	outflow tract morphogenesis
50	22	4.62553	1.7814e-06	4.75622	415	5.9602e-09	+	GO:0003002	regionalization
51	19	5.4001	1.91039e-06	3.51845	307	6.5171e-09	+	GO:0001822	kidney development
52	69	2.02985	2.02042e-06	33.9926	2966	7.02501e-09	+	GO:0051239	regulation of multicellular organismal process
53	15	7.19128	2.19619e-06	2.08586	182	7.78026e-09	+	GO:0048863	stem cell differentiation
54	23	4.33444	2.34767e-06	5.30633	463	8.47091e-09	+	GO:0002009	morphogenesis of an epithelium
55	19	5.22975	2.89623e-06	3.63306	317	1.06402e-08	+	GO:0072001	renal system development
56	23	4.22494	3.56777e-06	5.44386	475	1.33414e-08	+	GO:0071363	cellular response to growth factor stimulus
57	33	3.06318	4.76206e-06	10.7731	940	1.81198e-08	+	GO:0030334	regulation of cell migration
58	15	6.71186	4.76502e-06	2.23485	195	1.84436e-08	+	GO:0014706	striated muscle tissue development
59	34	2.96664	5.8318e-06	11.4608	1000	2.29553e-08	+	GO:2000145	regulation of cell motility
60	33	3.01191	6.68511e-06	10.9565	956	2.67527e-08	+	GO:0007155	cell adhesion
61	22	4.17303	8.49821e-06	5.27195	460	3.4566e-08	+	GO:0048568	embryonic organ development
62	8	18.8658	8.76904e-06	0.424048	37	3.62428e-08	+	GO:0003161	cardiac conduction system development
63	23	3.9661	9.64391e-06	5.79915	506	4.04914e-08	+	GO:0070848	response to growth factor
64	7	25.4492	1.07316e-05	0.275058	24	4.57623e-08	+	GO:0003148	outflow tract septum morphogenesis
65	12	8.37641	1.24816e-05	1.4326	125	5.40437e-08	+	GO:0030326	embryonic limb morphogenesis
66	12	8.37641	1.22953e-05	1.4326	125	5.40437e-08	+	GO:0035113	embryonic appendage morphogenesis
67	18	4.9545	1.28241e-05	3.63306	317	5.72091e-08	+	GO:0060562	epithelial tube morphogenesis
68	34	2.84707	1.32715e-05	11.9421	1042	6.00757e-08	+	GO:0040012	regulation of locomotion
69	13	7.36562	1.32949e-05	1.76496	154	6.10536e-08	+	GO:0071560	cellular response to transforming growth factor beta stimulus
70	18	4.92344	1.34379e-05	3.65598	319	6.25919e-08	+	GO:0090287	regulation of cellular response to growth factor stimulus
71	30	3.09778	1.43943e-05	9.68434	845	6.79913e-08	+	GO:0022603	regulation of anatomical structure morphogenesis
72	8	17.0252	1.52276e-05	0.469891	41	7.29265e-08	+	GO:0060412	ventricular septum morphogenesis
73	14	6.46328	1.77485e-05	2.16608	189	8.61634e-08	+	GO:0048738	cardiac muscle tissue development
74	35	2.73647	1.94374e-05	12.7902	1116	9.56378e-08	+	GO:0051241	negative regulation of multicellular organismal process
75	13	7.04537	1.98629e-05	1.84518	161	9.90343e-08	+	GO:0071559	response to transforming growth factor beta
76	18	4.67433	2.5923e-05	3.85082	336	1.3095e-07	+	GO:0030111	regulation of Wnt signaling pathway
77	16	5.30824	2.57941e-05	3.01418	263	1.31991e-07	+	GO:0090092	regulation of transmembrane receptor protein serine/threonine kinase signaling pathway
78	18	4.61934	2.98645e-05	3.89666	340	1.54779e-07	+	GO:0001525	angiogenesis
79	13	6.67238	3.40049e-05	1.94833	170	1.78469e-07	+	GO:0141091	transforming growth factor beta receptor superfamily signaling pathway
80	22	3.71295	4.5327e-05	5.92521	517	2.40864e-07	+	GO:0061061	muscle structure development
81	31	2.84724	4.56092e-05	10.8877	950	2.45355e-07	+	GO:0008284	positive regulation of cell population proliferation
82	26	3.19523	5.69189e-05	8.13714	710	3.09931e-07	+	GO:0008285	negative regulation of cell population proliferation
83	8	13.6869	5.90284e-05	0.584499	51	3.25289e-07	+	GO:0003197	endocardial cushion development
84	11	7.86719	6.29578e-05	1.39821	122	3.51073e-07	+	GO:0030278	regulation of ossification
85	13	6.19839	6.98444e-05	2.09732	183	3.94058e-07	+	GO:0007178	transmembrane receptor protein serine/threonine kinase signaling pathway
86	16	4.86435	7.05531e-05	3.28924	287	4.02685e-07	+	GO:0034329	cell junction assembly
87	11	7.7403	7.07104e-05	1.42113	124	4.08221e-07	+	GO:0042476	odontogenesis
88	14	5.55254	8.42312e-05	2.52137	220	4.91805e-07	+	GO:0009952	anterior/posterior pattern specification
89	11	7.49841	9.27591e-05	1.46698	128	5.47682e-07	+	GO:0007043	cell-cell junction assembly
90	9	10.0678	0.000105408	0.893939	78	6.2928e-07	+	GO:0014032	neural crest cell development
91	11	7.38305	0.000104716	1.4899	130	6.3202e-07	+	GO:0045667	regulation of osteoblast differentiation
92	13	5.84693	0.000120331	2.22339	194	7.3416e-07	+	GO:0045664	regulation of neuron differentiation
93	10	8.30993	0.000123235	1.20338	105	7.59959e-07	+	GO:0030510	regulation of BMP signaling pathway
94	10	8.23153	0.000132131	1.21484	106	8.23486e-07	+	GO:0090263	positive regulation of canonical Wnt signaling pathway
95	16	4.59233	0.000132018	3.48407	304	8.31447e-07	+	GO:0048562	embryonic organ morphogenesis
96	17	4.31198	0.000135172	3.9425	344	8.60175e-07	+	GO:0060537	muscle tissue development
97	37	2.41466	0.000138203	15.323	1337	8.88535e-07	+	GO:0051094	positive regulation of developmental process
98	23	3.26848	0.000165189	7.03691	614	1.07287e-06	+	GO:0007167	enzyme-linked receptor protein signaling pathway
99	9	9.34867	0.000169591	0.962704	84	1.11258e-06	+	GO:0048864	stem cell development
100	24	3.15377	0.000171303	7.60995	664	1.13505e-06	+	GO:0043009	chordate embryonic development
101	28	2.80496	0.000195954	9.98232	871	1.31125e-06	+	GO:0045597	positive regulation of cell differentiation
102	89	1.60182	0.000211229	55.5618	4848	1.42732e-06	+	GO:0048523	negative regulation of cellular process
103	38	2.34987	0.000256364	16.1711	1411	1.74912e-06	+	GO:0009719	response to endogenous stimulus
104	24	3.05708	0.00027822	7.85062	685	1.91649e-06	+	GO:0009792	embryo development ending in birth or egg hatching
105	9	8.62954	0.000295426	1.04293	91	2.05439e-06	+	GO:0014033	neural crest cell differentiation
106	26	2.8753	0.000297134	9.04254	789	2.08577e-06	+	GO:0030155	regulation of cell adhesion
107	11	6.44159	0.000311614	1.70765	149	2.20786e-06	+	GO:0016331	morphogenesis of embryonic epithelium
108	9	8.53574	0.000312323	1.05439	92	2.23336e-06	+	GO:0060021	roof of mouth development
109	33	2.50818	0.000344997	13.157	1148	2.48965e-06	+	GO:0071495	cellular response to endogenous stimulus
110	93	1.55811	0.000350605	59.6876	5208	2.55312e-06	+	GO:0048519	negative regulation of biological process
111	18	3.6525	0.000529151	4.92813	430	3.88801e-06	+	GO:0048732	gland development
112	21	3.21463	0.000557215	6.53263	570	4.13077e-06	+	GO:2000147	positive regulation of cell motility
113	12	5.23525	0.000772599	2.29215	200	5.77815e-06	+	GO:0001667	ameboidal-type cell migration
114	11	5.78191	0.000777289	1.90249	166	5.86422e-06	+	GO:0061138	morphogenesis of a branching epithelium
115	10	6.51151	0.000772439	1.53574	134	5.8783e-06	+	GO:0072175	epithelial tube formation
116	21	3.1322	0.000790952	6.70455	585	6.07108e-06	+	GO:0040017	positive regulation of locomotion
117	7	11.1051	0.000820358	0.630342	55	6.3506e-06	+	GO:0001755	neural crest cell migration
118	5	22.9616	0.000817494	0.217754	19	6.38206e-06	+	GO:0003215	cardiac right ventricle morphogenesis
119	16	3.86722	0.000871848	4.13733	361	6.86359e-06	+	GO:0050678	regulation of epithelial cell proliferation
120	49	1.93723	0.00088471	25.2939	2207	7.02289e-06	+	GO:0007399	nervous system development
121	9	7.33914	0.000879442	1.2263	107	7.03877e-06	+	GO:0022612	gland morphogenesis
122	20	3.21378	0.000878287	6.22319	543	7.08714e-06	+	GO:0030335	positive regulation of cell migration
123	22	2.98537	0.000926758	7.36927	643	7.53906e-06	+	GO:0030855	epithelial cell differentiation
124	7	10.7154	0.000959599	0.653263	57	7.86917e-06	+	GO:0090497	mesenchymal cell migration
125	23	2.8834	0.000969434	7.97669	696	8.01343e-06	+	GO:0000902	cell morphogenesis
126	21	3.059	0.00103131	6.865	599	8.59257e-06	+	GO:0007423	sensory organ development
127	8	8.41005	0.00108761	0.951243	83	9.133e-06	+	GO:0072091	regulation of stem cell proliferation
128	10	6.14466	0.00112145	1.62743	142	9.49075e-06	+	GO:0072073	kidney epithelium development
129	10	6.14466	0.00111283	1.62743	142	9.49075e-06	+	GO:0030177	positive regulation of Wnt signaling pathway
130	7	10.3522	0.00112607	0.676185	59	9.67754e-06	+	GO:0003229	ventricular cardiac muscle tissue development
131	6	13.777	0.00112927	0.435509	38	9.77915e-06	+	GO:0003180	aortic valve morphogenesis
132	11	5.42258	0.00119233	2.02855	177	1.04034e-05	+	GO:0001763	morphogenesis of a branching structure
133	97	1.48303	0.00120069	65.4066	5707	1.05552e-05	+	GO:0048522	positive regulation of cellular process
134	11	5.36199	0.00129796	2.05148	179	1.14954e-05	+	GO:0045216	cell-cell junction organization
135	7	10.0128	0.00132453	0.699106	61	1.18176e-05	+	GO:0042733	embryonic digit morphogenesis
136	7	10.0128	0.00131486	0.699106	61	1.18176e-05	+	GO:0030199	collagen fibril organization
137	7	10.0128	0.00130533	0.699106	61	1.18176e-05	+	GO:0003179	heart valve morphogenesis
138	8	8.02338	0.00137788	0.997086	87	1.25648e-05	+	GO:0001892	embryonic placenta development
139	10	5.93566	0.00137306	1.68473	147	1.2611e-05	+	GO:0035148	tube formation
140	15	3.87223	0.00142341	3.87374	338	1.31667e-05	+	GO:0040013	negative regulation of locomotion
141	8	7.84308	0.00157282	1.02001	89	1.4652e-05	+	GO:0001657	ureteric bud development
142	17	3.43362	0.00167178	4.95105	432	1.56836e-05	+	GO:0040007	growth
143	17	3.43362	0.00166017	4.95105	432	1.56836e-05	+	GO:0048589	developmental growth
144	10	5.77843	0.00165133	1.73057	151	1.57084e-05	+	GO:0001890	placenta development
145	8	7.75593	0.00164962	1.03147	90	1.58003e-05	+	GO:0072164	mesonephric tubule development
146	8	7.75593	0.0016384	1.03147	90	1.58003e-05	+	GO:0072163	mesonephric epithelium development
147	46	1.93059	0.00183792	23.8269	2079	1.7845e-05	+	GO:0007166	cell surface receptor signaling pathway
148	26	2.5376	0.00182782	10.2459	894	1.78669e-05	+	GO:0043066	negative regulation of apoptotic process
149	6	12.175	0.00187776	0.492813	43	1.84782e-05	+	GO:0003176	aortic valve development
150	12	4.59233	0.00203229	2.61305	228	2.01322e-05	+	GO:0007411	axon guidance
151	12	4.59233	0.00201892	2.61305	228	2.01322e-05	+	GO:0097485	neuron projection guidance
152	6	11.8983	0.00207231	0.504274	44	2.08006e-05	+	GO:0035272	exocrine system development
153	8	7.42589	0.00209643	1.07731	94	2.11802e-05	+	GO:0001823	mesonephros development
154	36	2.12815	0.00209552	16.9161	1476	2.13085e-05	+	GO:0042981	regulation of apoptotic process
155	48	1.86973	0.00218671	25.6721	2240	2.23792e-05	+	GO:0048468	cell development
156	19	3.06438	0.00221803	6.20027	541	2.28453e-05	+	GO:0034330	cell junction organization
157	5	16.7797	0.00230715	0.29798	26	2.39146e-05	+	GO:0003181	atrioventricular valve morphogenesis
158	102	1.43316	0.00232659	71.1713	6210	2.42687e-05	+	GO:0048518	positive regulation of biological process
159	8	7.27119	0.00232452	1.10023	96	2.43996e-05	+	GO:0007179	transforming growth factor beta receptor signaling pathway
160	6	11.381	0.00247583	0.527195	46	2.61503e-05	+	GO:0016339	calcium-dependent cell-cell adhesion via plasma membrane cell adhesion molecules
161	6	11.1388	0.0027486	0.538656	47	2.92116e-05	+	GO:1905314	semi-lunar valve development
162	8	7.05085	0.00280466	1.13462	99	2.99914e-05	+	GO:0009798	axis specification
163	11	4.77511	0.00295942	2.30361	201	3.18406e-05	+	GO:0060348	bone development
164	8	6.98034	0.00296345	1.14608	100	3.20783e-05	+	GO:0010717	regulation of epithelial to mesenchymal transition
165	5	15.5811	0.00301127	0.320901	28	3.27935e-05	+	GO:0045662	negative regulation of myoblast differentiation
166	8	6.91123	0.0031294	1.15754	101	3.42852e-05	+	GO:0070167	regulation of biomineral tissue development
167	7	8.36684	0.00313154	0.836636	73	3.45141e-05	+	GO:0003170	heart valve development
168	11	4.70489	0.00326621	2.338	204	3.62127e-05	+	GO:0050679	positive regulation of epithelial cell proliferation
169	13	3.99403	0.00330158	3.25486	284	3.68214e-05	+	GO:0090596	sensory organ morphogenesis
170	5	15.0438	0.00339575	0.332362	29	3.80944e-05	+	GO:0003171	atrioventricular valve development
171	8	6.77703	0.00346345	1.18046	103	3.90812e-05	+	GO:0060349	bone morphogenesis
172	0	0	0.00358908	10.6356	928	4.07342e-05	-	GO:0044255	cellular lipid metabolic process
173	6	10.2652	0.00389517	0.584499	51	4.44637e-05	+	GO:0050918	positive chemotaxis
174	9	5.73203	0.00387371	1.57012	137	4.44728e-05	+	GO:0048754	branching morphogenesis of an epithelial tube
175	26	2.4632	0.00391295	10.5554	921	4.518e-05	+	GO:0043069	negative regulation of programmed cell death
176	13	3.9114	0.00389517	3.32362	290	4.52303e-05	+	GO:0045765	regulation of angiogenesis
177	36	2.06519	0.0040315	17.4318	1521	4.70778e-05	+	GO:0043067	regulation of programmed cell death
178	22	2.6224	0.0043497	8.38928	732	5.10789e-05	+	GO:0008283	cell population proliferation
179	8	6.46328	0.00453682	1.23776	108	5.35739e-05	+	GO:0031214	biomineral tissue development
180	4	23.2678	0.00458859	0.171911	15	5.44863e-05	+	GO:0003188	heart valve formation
181	27	2.33717	0.00458037	11.5524	1008	5.46892e-05	+	GO:0007417	central nervous system development
182	38	2.00706	0.00455742	18.9332	1652	5.47141e-05	+	GO:0051240	positive regulation of multicellular organismal process
183	9	5.56942	0.00454984	1.61597	141	5.49217e-05	+	GO:0017015	regulation of transforming growth factor beta receptor signaling pathway
184	13	3.83211	0.00455362	3.39239	296	5.5266e-05	+	GO:1901342	regulation of vasculature development
185	5	13.6335	0.0047571	0.366744	32	5.80477e-05	+	GO:0061036	positive regulation of cartilage development
186	7	7.63475	0.00483935	0.916861	80	5.93688e-05	+	GO:0030500	regulation of bone mineralization
187	15	3.36456	0.00504691	4.45824	389	6.22462e-05	+	GO:0050767	regulation of neurogenesis
188	9	5.45339	0.00516602	1.65035	144	6.40542e-05	+	GO:1903844	regulation of cellular response to transforming growth factor beta stimulus
189	14	3.54075	0.00521783	3.95396	345	6.50389e-05	+	GO:0006935	chemotaxis
190	6	9.51864	0.00522863	0.630342	55	6.55166e-05	+	GO:0044839	cell cycle G2/M phase transition
191	4	21.8136	0.00535918	0.183372	16	6.75039e-05	+	GO:0060445	branching involved in salivary gland morphogenesis
192	14	3.52034	0.0054505	3.97688	347	6.90118e-05	+	GO:0042330	taxis
193	15	3.28023	0.00642851	4.57284	399	8.18167e-05	+	GO:0048880	sensory system development
194	7	7.18564	0.00663252	0.974165	85	8.48483e-05	+	GO:0001837	epithelial to mesenchymal transition
195	7	7.10209	0.00706784	0.985625	86	9.08808e-05	+	GO:0001656	metanephros development
196	4	19.3898	0.00774678	0.206294	18	0.000100119	+	GO:2000136	regulation of cell proliferation involved in heart morphogenesis
197	6	8.72542	0.00787361	0.687646	60	0.000102275	+	GO:0009948	anterior/posterior axis specification
198	36	2.00329	0.00806576	17.9705	1568	0.0001053	+	GO:0009967	positive regulation of signal transduction
199	8	5.81695	0.00818129	1.37529	120	0.000107345	+	GO:0035051	cardiocyte differentiation
200	11	4.13705	0.00825525	2.6589	232	0.000108857	+	GO:0048705	skeletal system morphogenesis
201	19	2.70887	0.00846769	7.01399	612	0.000112214	+	GO:0032989	cellular anatomical entity morphogenesis
202	11	4.1193	0.00847578	2.67036	233	0.000112877	+	GO:0043583	ear development
203	7	6.78644	0.00886253	1.03147	90	0.000118609	+	GO:0071773	cellular response to BMP stimulus
204	7	6.78644	0.0088193	1.03147	90	0.000118609	+	GO:0071772	response to BMP
205	7	6.78644	0.00877649	1.03147	90	0.000118609	+	GO:0055007	cardiac muscle cell differentiation
206	7	6.78644	0.00873409	1.03147	90	0.000118609	+	GO:0060993	kidney morphogenesis
207	38	1.93785	0.00893061	19.6094	1711	0.000121864	+	GO:0045893	positive regulation of DNA-templated transcription
208	38	1.93446	0.0089945	19.6437	1714	0.000123326	+	GO:1902680	positive regulation of RNA biosynthetic process
209	14	3.31945	0.00909679	4.21756	368	0.000125325	+	GO:0040011	locomotion
210	8	5.67507	0.00911431	1.40967	123	0.000126164	+	GO:0001704	formation of primary germ layer
211	13	3.50094	0.00949362	3.71329	324	0.000132038	+	GO:0048638	regulation of developmental growth
212	19	2.66961	0.00964105	7.11713	621	0.00013472	+	GO:0040008	regulation of growth
213	12	3.72616	0.00978404	3.22047	281	0.00013736	+	GO:0010721	negative regulation of cell development
214	12	3.69983	0.0103759	3.2434	283	0.000146351	+	GO:0042692	muscle cell differentiation
215	8	5.53995	0.010418	1.44406	126	0.000147628	+	GO:0001838	embryonic epithelial tube formation
216	9	4.84746	0.0105388	1.85664	162	0.000150031	+	GO:0021915	neural tube development
217	5	10.9068	0.0105683	0.45843	40	0.000151143	+	GO:0003203	endocardial cushion morphogenesis
218	15	3.09412	0.0105865	4.8479	423	0.000152099	+	GO:0061564	axon development
219	12	3.67386	0.0107977	3.26632	285	0.000155841	+	GO:0043588	skin development
220	3	37.3947	0.0112098	0.0802253	7	0.000162525	+	GO:0060592	mammary gland formation
221	5	10.6408	0.0115368	0.469891	41	0.000168023	+	GO:0071634	regulation of transforming growth factor beta production
222	12	3.61052	0.0124337	3.32362	290	0.000181901	+	GO:0007162	negative regulation of cell adhesion
223	10	4.23564	0.0126634	2.36092	206	0.000186092	+	GO:0048839	inner ear development
224	12	3.58579	0.0130969	3.34654	292	0.000193321	+	GO:0001503	ossification
225	6	7.6989	0.0130446	0.779332	68	0.000193405	+	GO:0048844	artery morphogenesis
226	4	15.8644	0.0132599	0.252137	22	0.000197468	+	GO:0034505	tooth mineralization
227	8	5.28814	0.013346	1.51282	132	0.000199625	+	GO:0035270	endocrine system development
228	8	5.24838	0.0139515	1.52428	133	0.000209598	+	GO:0007498	mesoderm development
229	8	5.24838	0.0138909	1.52428	133	0.000209598	+	GO:0042471	ear morphogenesis
230	14	3.14026	0.0143751	4.45824	389	0.000217848	+	GO:0001654	eye development
231	7	6.1078	0.014377	1.14608	100	0.00021882	+	GO:0007229	integrin-mediated signaling pathway
232	7	6.1078	0.0143153	1.14608	100	0.00021882	+	GO:0090100	positive regulation of transmembrane receptor protein serine/threonine kinase signaling pathway
233	7	6.1078	0.0142542	1.14608	100	0.00021882	+	GO:0060840	artery development
234	3	32.7203	0.014374	0.0916861	8	0.000221603	+	GO:1905770	regulation of mesodermal cell differentiation
235	3	32.7203	0.0143131	0.0916861	8	0.000221603	+	GO:0003149	membranous septum morphogenesis
236	39	1.83743	0.0146651	21.2253	1852	0.000228015	+	GO:0051254	positive regulation of RNA metabolic process
237	9	4.56563	0.0147137	1.97125	172	0.000229736	+	GO:0007369	gastrulation
238	22	2.42373	0.0147984	9.07692	792	0.00023203	+	GO:0060322	head development
239	6	7.3736	0.0152841	0.813714	71	0.000240647	+	GO:0060415	muscle tissue morphogenesis
240	14	3.10829	0.0152391	4.50408	393	0.000240938	+	GO:0150063	visual system development
241	5	9.69492	0.0157679	0.515734	45	0.000250334	+	GO:0071526	semaphorin-plexin signaling pathway
242	5	9.48416	0.0172507	0.527195	46	0.000275006	+	GO:0060443	mammary gland morphogenesis
243	5	9.48416	0.01718	0.527195	46	0.000275006	+	GO:0048483	autonomic nervous system development
244	56	1.61742	0.01762	34.623	3021	0.000283205	+	GO:0009966	regulation of signal transduction
245	31	2.00957	0.0176855	15.4262	1346	0.000285419	+	GO:0022008	neurogenesis
246	9	4.41173	0.0180535	2.04002	178	0.000292541	+	GO:0051216	cartilage development
247	3	29.0847	0.018009	0.103147	9	0.000293002	+	GO:0060174	limb bud formation
248	3	29.0847	0.0179367	0.103147	9	0.000293002	+	GO:0048819	regulation of hair follicle maturation
249	6	7.07467	0.0180799	0.848096	74	0.000296527	+	GO:0045665	negative regulation of neuron differentiation
250	6	7.07467	0.0180078	0.848096	74	0.000296527	+	GO:0048332	mesoderm morphogenesis
251	51	1.65673	0.0180502	30.7836	2686	0.000298409	+	GO:0031328	positive regulation of cellular biosynthetic process
252	5	9.28237	0.0181638	0.538656	47	0.00030148	+	GO:0055010	ventricular cardiac muscle tissue morphogenesis
253	5	9.28237	0.0180923	0.538656	47	0.00030148	+	GO:0030517	negative regulation of axon extension
254	5	9.28237	0.0180214	0.538656	47	0.00030148	+	GO:0060711	labyrinthine layer development
255	8	4.9506	0.018164	1.61597	141	0.000305058	+	GO:0090090	negative regulation of canonical Wnt signaling pathway
256	8	4.9506	0.0180934	1.61597	141	0.000305058	+	GO:0060560	developmental growth involved in morphogenesis
257	4	13.9607	0.0180474	0.286519	25	0.000305467	+	GO:0007350	blastoderm segmentation
258	6	6.98034	0.0186716	0.859557	75	0.000317256	+	GO:0045661	regulation of myoblast differentiation
259	7	5.70822	0.0189352	1.2263	107	0.000322977	+	GO:0090132	epithelium migration
260	28	2.08635	0.0189759	13.4206	1171	0.000324917	+	GO:0048699	generation of neurons
261	51	1.64387	0.018968	31.0243	2707	0.000326027	+	GO:0009891	positive regulation of biosynthetic process
262	6	6.88849	0.0196538	0.871018	76	0.000339104	+	GO:0009880	embryonic pattern specification
263	10	3.91275	0.0197084	2.55575	223	0.000341338	+	GO:0051146	striated muscle cell differentiation
264	7	5.60348	0.0206547	1.24922	109	0.000359083	+	GO:0002065	columnar/cuboidal epithelial cell differentiation
265	5	8.90349	0.0206397	0.561577	49	0.000360176	+	GO:0060976	coronary vasculature development
266	6	6.79903	0.0206729	0.882479	77	0.000362112	+	GO:0030509	BMP signaling pathway
267	12	3.32397	0.0213458	3.61014	315	0.000375298	+	GO:0007517	muscle organ development
268	7	5.55254	0.021437	1.26068	110	0.000378309	+	GO:0072009	nephron epithelium development
269	37	1.8406	0.0214916	20.1022	1754	0.000380682	+	GO:0010647	positive regulation of cell communication
270	9	4.2448	0.0215506	2.12024	185	0.000383141	+	GO:0051302	regulation of cell division
271	37	1.8385	0.021534	20.1251	1756	0.000384259	+	GO:0023056	positive regulation of signaling
272	6	6.71186	0.0215704	0.893939	78	0.000386324	+	GO:0048644	muscle organ morphogenesis
273	5	8.72542	0.0218394	0.573038	50	0.000392574	+	GO:0045668	negative regulation of osteoblast differentiation
274	15	2.82072	0.0218959	5.31779	464	0.000395026	+	GO:0051960	regulation of nervous system development
275	4	12.9266	0.0219566	0.309441	27	0.00039756	+	GO:0060317	cardiac epithelial to mesenchymal transition
276	4	12.9266	0.0218773	0.309441	27	0.00039756	+	GO:0003401	axis elongation
277	8	4.74853	0.0218124	1.68473	147	0.000397813	+	GO:0050768	negative regulation of neurogenesis
278	100	1.3532	0.0219204	73.899	6448	0.00040122	+	GO:0051716	cellular response to stimulus
279	7	5.45339	0.0228227	1.28361	112	0.000419233	+	GO:0042472	inner ear morphogenesis
280	61	1.54724	0.0228941	39.425	3440	0.000422045	+	GO:0010646	regulation of cell communication
281	4	12.4649	0.0243425	0.320901	28	0.000450343	+	GO:0048843	negative regulation of axon extension involved in axon guidance
282	4	12.4649	0.0242564	0.320901	28	0.000450343	+	GO:0044331	cell-cell adhesion mediated by cadherin
283	13	3.06569	0.0243758	4.24048	370	0.000454158	+	GO:0007409	axonogenesis
284	7	5.35772	0.0247963	1.30653	114	0.000463619	+	GO:0090130	tissue migration
285	44	1.71239	0.0253781	25.695	2242	0.000476161	+	GO:0048584	positive regulation of response to stimulus
286	3	23.7966	0.0253195	0.126068	11	0.000476724	+	GO:2000347	positive regulation of hepatocyte proliferation
287	3	23.7966	0.0252316	0.126068	11	0.000476724	+	GO:0060920	cardiac pacemaker cell differentiation
288	14	2.88785	0.0259261	4.8479	423	0.000491546	+	GO:0001558	regulation of cell growth
289	5	8.23153	0.0264413	0.60742	53	0.00050305	+	GO:0060324	face development
290	5	8.23153	0.0263505	0.60742	53	0.00050305	+	GO:0032330	regulation of chondrocyte differentiation
291	5	8.23153	0.0262602	0.60742	53	0.00050305	+	GO:0034332	adherens junction organization
292	4	12.0351	0.0264248	0.332362	29	0.000507936	+	GO:0007435	salivary gland morphogenesis
293	49	1.64188	0.0272618	29.8438	2604	0.000525813	+	GO:0010557	positive regulation of macromolecule biosynthetic process
294	8	4.53269	0.02758	1.76496	154	0.000533759	+	GO:0051961	negative regulation of nervous system development
295	7	5.22034	0.0276614	1.34091	117	0.00053715	+	GO:0019827	stem cell population maintenance
296	6	6.23245	0.028708	0.962704	84	0.000559357	+	GO:0007492	endoderm development
297	3	21.8136	0.0302269	0.137529	12	0.000590934	+	GO:0006285	base-excision repair, AP site formation
298	3	21.8136	0.0301258	0.137529	12	0.000590934	+	GO:0003183	mitral valve morphogenesis
299	3	21.8136	0.0300254	0.137529	12	0.000590934	+	GO:0003163	sinoatrial node development
300	15	2.69303	0.0318236	5.56993	486	0.000628414	+	GO:0045785	positive regulation of cell adhesion
301	5	7.79056	0.0320716	0.641803	56	0.000635414	+	GO:0072132	mesenchyme morphogenesis
302	7	5.04777	0.032665	1.38675	121	0.000649314	+	GO:0098727	maintenance of cell number
303	10	3.57599	0.0335759	2.79643	244	0.000669623	+	GO:0045926	negative regulation of growth
304	5	7.65388	0.0342267	0.653263	57	0.000684849	+	GO:0060675	ureteric bud morphogenesis
305	194	1.13241	0.0349668	171.315	14948	0.000701951	+	GO:0009987	cellular process
306	6	5.94915	0.0349835	1.00855	88	0.000704582	+	GO:0001708	cell fate specification
307	6	5.94915	0.03487	1.00855	88	0.000704582	+	GO:0002062	chondrocyte differentiation
308	4	10.9068	0.0351232	0.366744	32	0.000712004	+	GO:0007431	salivary gland development
309	4	10.9068	0.0350099	0.366744	32	0.000712004	+	GO:0060325	face morphogenesis
310	26	2.04012	0.0352559	12.7444	1112	0.00071932	+	GO:0009628	response to abiotic stimulus
311	3	20.1356	0.0352367	0.14899	13	0.00072124	+	GO:0021559	trigeminal nerve development
312	3	20.1356	0.0351241	0.14899	13	0.00072124	+	GO:0003174	mitral valve development
313	5	7.52192	0.0357825	0.664724	58	0.000737106	+	GO:0072171	mesonephric tubule morphogenesis
314	5	7.52192	0.0356689	0.664724	58	0.000737106	+	GO:0030514	negative regulation of BMP signaling pathway
315	9	3.84945	0.0362369	2.338	204	0.000751221	+	GO:0007163	establishment or maintenance of cell polarity
316	2	87.2542	0.0363363	0.0229215	2	0.000755665	+	GO:0048817	negative regulation of hair follicle maturation
317	4	10.5763	0.0379288	0.378205	33	0.000791272	+	GO:0035115	embryonic forelimb morphogenesis
318	23	2.13494	0.0380364	10.7731	940	0.000796011	+	GO:0000122	negative regulation of transcription by RNA polymerase II
319	60	1.52454	0.0381913	39.3563	3434	0.00080176	+	GO:0023051	regulation of signaling
320	21	2.19179	0.0395955	9.5812	836	0.000833835	+	GO:0060284	regulation of cell development
321	15	2.6124	0.0401309	5.74184	501	0.000847744	+	GO:0048858	cell projection morphogenesis
322	5	7.27119	0.0401361	0.687646	60	0.000850487	+	GO:1904705	regulation of vascular associated smooth muscle cell proliferation
323	5	7.27119	0.0400122	0.687646	60	0.000850487	+	GO:0055008	cardiac muscle tissue morphogenesis
324	14	2.72062	0.0404709	5.14588	449	0.000862891	+	GO:0048667	cell morphogenesis involved in neuron differentiation
325	4	10.2652	0.0409864	0.389666	34	0.000876571	+	GO:0048841	regulation of axon extension involved in axon guidance
326	6	5.69049	0.0408997	1.05439	92	0.0008774	+	GO:0001843	neural tube closure
327	8	4.17984	0.0411268	1.91395	167	0.000884969	+	GO:0048639	positive regulation of developmental growth
328	7	4.77172	0.041219	1.46698	128	0.000889658	+	GO:0030879	mammary gland development
329	6	5.62931	0.0427407	1.06585	93	0.000925306	+	GO:0060606	tube closure
330	7	4.73473	0.0427845	1.47844	129	0.00092906	+	GO:0048706	embryonic skeletal system development
331	11	3.17813	0.0427941	3.46115	302	0.000932077	+	GO:0048608	reproductive structure development
332	11	3.16765	0.0437824	3.47261	303	0.000956474	+	GO:2000146	negative regulation of cell motility
333	4	9.97191	0.0441841	0.401127	35	0.000968148	+	GO:0010719	negative regulation of epithelial to mesenchymal transition
334	6	5.56942	0.0443731	1.07731	94	0.000975201	+	GO:0030512	negative regulation of transforming growth factor beta receptor signaling pathway
335	5	7.03663	0.0442943	0.710567	62	0.000976375	+	GO:0055013	cardiac muscle cell development
336	40	1.69508	0.0453775	23.5977	2059	0.00100323	+	GO:0045935	positive regulation of nucleobase-containing compound metabolic process
337	10	3.38195	0.0454669	2.95688	258	0.00100819	+	GO:0045927	positive regulation of growth
338	40	1.69343	0.0455232	23.6206	2061	0.00101242	+	GO:0010558	negative regulation of macromolecule biosynthetic process
339	8	4.08207	0.0459127	1.95979	171	0.0010241	+	GO:0055001	muscle cell development
340	30	1.87375	0.0460288	16.0107	1397	0.00102971	+	GO:0010648	negative regulation of cell communication
341	11	3.13659	0.0460346	3.50699	306	0.00103286	+	GO:0061458	reproductive system development
342	3	17.4508	0.0459295	0.171911	15	0.00103351	+	GO:0060413	atrial septum morphogenesis
343	30	1.87241	0.0459248	16.0221	1398	0.00103642	+	GO:0023057	negative regulation of signaling
344	14	2.66135	0.0467575	5.26049	459	0.00105828	+	GO:0010975	regulation of neuron projection development
345	9	3.6525	0.0471979	2.46406	215	0.00107134	+	GO:2000241	regulation of reproductive process
346	6	5.45339	0.0474939	1.10023	96	0.00108118	+	GO:0030516	regulation of axon extension
347	8	4.03488	0.0481792	1.98271	173	0.00109994	+	GO:0051897	positive regulation of phosphatidylinositol 3-kinase/protein kinase B signal transduction
348	7	4.59233	0.0480709	1.52428	133	0.00110062	+	GO:0030010	establishment of cell polarity
349	9	3.63559	0.0481336	2.47552	216	0.00110521	+	GO:0060541	respiratory system development
350	22	2.13051	0.048037	10.3261	901	0.00110615	+	GO:0016477	cell migration
351	18	2.39417	0.0483027	7.51826	656	0.00111543	+	GO:0120035	regulation of plasma membrane bounded cell projection organization
352	5	6.81674	0.0481732	0.733489	64	0.0011156	+	GO:0001655	urogenital system development
353	10	3.33031	0.0485383	3.00272	262	0.00112724	+	GO:0098742	cell-cell adhesion via plasma-membrane adhesion molecules
354	6	5.39717	0.0488363	1.11169	97	0.00113737	+	GO:0071322	cellular response to carbohydrate stimulus

## Sheet: AR_V7_D3control_1-fold_upregula
	number_in_list	fold_enrichment	fdr	expected	number_in_reference	pValue	plus_minus	id	label
0	48	2.12376	0.0402355	22.6014	768	2.6396e-06	+	GO:0006325	chromatin organization

## Sheet: AR_V7_D3control_1-fold_downregu
	number_in_list	fold_enrichment	fdr	expected	number_in_reference	pValue	plus_minus	id	label
0	181	2.71781	2.82234e-33	66.5978	2869	1.85156e-37	+	GO:0048513	animal organ development
1	136	3.31193	2.74706e-31	41.0636	1769	3.60436e-35	+	GO:0009888	tissue development
2	208	2.26048	3.93187e-29	92.0159	3964	7.73837e-33	+	GO:0007275	multicellular organism development
3	241	1.98474	4.03778e-27	121.427	5231	1.05958e-30	+	GO:0048856	anatomical structure development
4	253	1.89913	1.88454e-26	133.219	5739	6.18167e-30	+	GO:0032502	developmental process
5	93	4.02248	8.4739e-26	23.12	996	3.33552e-29	+	GO:0009887	animal organ morphogenesis
6	143	2.75139	1.20525e-25	51.9737	2239	5.53485e-29	+	GO:0009653	anatomical structure morphogenesis
7	95	3.86454	2.45015e-25	24.5825	1059	1.28591e-28	+	GO:0009790	embryo development
8	184	2.23537	3.25521e-24	82.3129	3546	1.92199e-27	+	GO:0048731	system development
9	94	3.64489	2.32385e-23	25.7895	1111	1.52454e-26	+	GO:0060429	epithelium development
10	84	3.99854	5.1992e-23	21.0077	905	3.75196e-26	+	GO:0035295	tube development
11	256	1.7759	1.14694e-22	144.152	6210	9.02924e-26	+	GO:0048518	positive regulation of biological process
12	242	1.82675	2.71289e-22	132.476	5707	2.31369e-25	+	GO:0048522	positive regulation of cellular process
13	83	3.85302	8.28608e-22	21.5416	928	7.61038e-25	+	GO:0072359	circulatory system development
14	69	4.34574	2.44128e-20	15.8776	684	2.40236e-23	+	GO:0035239	tube morphogenesis
15	110	2.82741	1.1057e-19	38.9048	1676	1.16061e-22	+	GO:0042127	regulation of cell population proliferation
16	62	4.65319	1.85488e-19	13.3242	574	2.06868e-22	+	GO:0048729	tissue morphogenesis
17	137	2.4109	1.96626e-19	56.8252	2448	2.3219e-22	+	GO:0050793	regulation of developmental process
18	63	4.55371	2.07025e-19	13.8349	596	2.58051e-22	+	GO:0048598	embryonic morphogenesis
19	175	2.06319	3.5741e-19	84.8199	3654	4.6895e-22	+	GO:0030154	cell differentiation
20	175	2.0615	3.63227e-19	84.8896	3657	5.00411e-22	+	GO:0048869	cellular developmental process
21	61	4.64284	3.58572e-19	13.1385	566	5.17522e-22	+	GO:0007507	heart development
22	80	3.54929	4.88924e-19	22.5397	971	7.37732e-22	+	GO:0048646	anatomical structure formation involved in morphogenesis
23	97	2.97629	1.51225e-18	32.5909	1404	2.38103e-21	+	GO:2000026	regulation of multicellular organismal development
24	102	2.80594	6.29775e-18	36.3514	1566	1.03289e-20	+	GO:0045595	regulation of cell differentiation
25	205	1.82164	2.87645e-17	112.536	4848	4.90637e-20	+	GO:0048523	negative regulation of cellular process
26	55	4.67332	2.81641e-17	11.7689	507	4.98872e-20	+	GO:0001501	skeletal system development
27	214	1.77016	5.01068e-17	120.893	5208	9.20416e-20	+	GO:0048519	negative regulation of biological process
28	75	3.40101	8.79289e-17	22.0523	950	1.67286e-19	+	GO:0008284	positive regulation of cell population proliferation
29	254	1.62227	8.97033e-17	156.571	6745	1.76547e-19	+	GO:0032501	multicellular organismal process
30	147	2.13509	1.50145e-16	68.8495	2966	3.05353e-19	+	GO:0051239	regulation of multicellular organismal process
31	32	8.95158	1.56421e-16	3.57479	154	3.28378e-19	+	GO:0035108	limb morphogenesis
32	32	8.95158	1.51681e-16	3.57479	154	3.28378e-19	+	GO:0035107	appendage morphogenesis
33	39	6.48687	3.82082e-16	6.01214	259	8.52247e-19	+	GO:0003007	heart morphogenesis
34	38	6.65456	4.89105e-16	5.71037	246	1.12305e-18	+	GO:0060485	mesenchyme development
35	354	1.36564	5.64118e-16	259.218	11167	1.3323e-18	+	GO:0050794	regulation of cellular process
36	72	3.29971	1.88119e-15	21.8201	940	4.56631e-18	+	GO:0030334	regulation of cell migration
37	85	2.89467	2.27177e-15	29.3643	1265	5.6634e-18	+	GO:0007049	cell cycle
38	69	3.37782	3.12462e-15	20.4274	880	7.99451e-18	+	GO:0022402	cell cycle process
39	56	4.06137	3.07869e-15	13.7885	594	8.07895e-18	+	GO:0000278	mitotic cell cycle
40	74	3.18788	3.23529e-15	23.2129	1000	8.70216e-18	+	GO:2000145	regulation of cell motility
41	28	9.64981	3.87458e-15	2.90161	125	1.06759e-17	+	GO:0030326	embryonic limb morphogenesis
42	28	9.64981	3.78447e-15	2.90161	125	1.06759e-17	+	GO:0035113	embryonic appendage morphogenesis
43	90	2.74781	3.86952e-15	32.7534	1411	1.11696e-17	+	GO:0009719	response to endogenous stimulus
44	70	3.28135	6.29902e-15	21.3327	919	1.85958e-17	+	GO:0051093	negative regulation of developmental process
45	75	3.10073	7.03122e-15	24.1878	1042	2.12187e-17	+	GO:0040012	regulation of locomotion
46	52	4.22667	9.2386e-15	12.3028	530	2.84861e-17	+	GO:0001568	blood vessel development
47	53	4.14376	9.53165e-15	12.7903	551	3.0015e-17	+	GO:0001944	vasculature development
48	362	1.33039	1.0948e-14	272.102	11722	3.51934e-17	+	GO:0050789	regulation of biological process
49	40	5.4359	2.34332e-14	7.35849	317	7.68654e-17	+	GO:0072001	renal system development
50	32	7.21751	2.47015e-14	4.43366	191	8.26461e-17	+	GO:0060173	limb development
51	32	7.21751	2.42264e-14	4.43366	191	8.26461e-17	+	GO:0048736	appendage development
52	51	4.18487	2.46858e-14	12.1868	525	8.58325e-17	+	GO:0051301	cell division
53	27	9.30517	2.56802e-14	2.90161	125	9.09751e-17	+	GO:0003206	cardiac chamber morphogenesis
54	50	4.25687	2.58614e-14	11.7457	506	9.33134e-17	+	GO:0070848	response to growth factor
55	50	4.22348	3.40452e-14	11.8386	510	1.25076e-16	+	GO:1903047	mitotic cell cycle process
56	85	2.73879	3.46431e-14	31.0356	1337	1.29545e-16	+	GO:0051094	positive regulation of developmental process
57	39	5.47264	4.07653e-14	7.12636	307	1.55113e-16	+	GO:0001822	kidney development
58	58	3.64761	4.80956e-14	15.9008	685	1.8616e-16	+	GO:0009792	embryo development ending in birth or egg hatching
59	57	3.69809	5.01938e-14	15.4134	664	1.97574e-16	+	GO:0043009	chordate embryonic development
60	47	4.4016	6.40854e-14	10.6779	460	2.56459e-16	+	GO:0048568	embryonic organ development
61	59	3.47225	1.95016e-13	16.9918	732	7.93216e-16	+	GO:0008283	cell population proliferation
62	21	12.9238	2.36095e-13	1.6249	70	9.75789e-16	+	GO:0060411	cardiac septum morphogenesis
63	29	7.39234	3.26276e-13	3.92298	169	1.36992e-15	+	GO:0003205	cardiac chamber development
64	46	4.28004	3.33622e-13	10.7476	463	1.42265e-15	+	GO:0002009	morphogenesis of an epithelium
65	113	2.2057	4.30626e-13	51.2309	2207	1.86455e-15	+	GO:0007399	nervous system development
66	74	2.85653	4.93344e-13	25.9056	1116	2.16848e-15	+	GO:0051241	negative regulation of multicellular organismal process
67	24	9.57322	6.18431e-13	2.50699	108	2.75886e-15	+	GO:0003279	cardiac septum development
68	365	1.29512	6.3324e-13	281.828	12141	2.86647e-15	+	GO:0065007	biological regulation
69	46	4.17191	7.42278e-13	11.0261	475	3.40874e-15	+	GO:0071363	cellular response to growth factor stimulus
70	65	3.10784	7.4222e-13	20.9148	901	3.45717e-15	+	GO:0016477	cell migration
71	30	6.62762	1.25824e-12	4.52652	195	5.94326e-15	+	GO:0014706	striated muscle tissue development
72	45	4.18699	1.28297e-12	10.7476	463	6.14427e-15	+	GO:0007389	pattern specification process
73	54	3.47208	3.06512e-12	15.5526	670	1.48802e-14	+	GO:0045596	negative regulation of cell differentiation
74	81	2.59245	3.16228e-12	31.2446	1346	1.55594e-14	+	GO:0022008	neurogenesis
75	71	2.8061	4.03888e-12	25.3021	1090	2.01374e-14	+	GO:0051726	regulation of cell cycle
76	231	1.54333	4.38428e-12	149.677	6448	2.21472e-14	+	GO:0051716	cellular response to stimulus
77	38	4.75878	4.4489e-12	7.98524	344	2.27655e-14	+	GO:0060537	muscle tissue development
78	50	3.59595	8.46761e-12	13.9045	599	4.38852e-14	+	GO:0007423	sensory organ development
79	135	1.9251	1.04952e-11	70.1262	3021	5.50822e-14	+	GO:0009966	regulation of signal transduction
80	416	1.19889	1.42967e-11	346.986	14948	7.59715e-14	+	GO:0009987	cellular process
81	72	2.70185	1.41287e-11	26.6484	1148	7.60059e-14	+	GO:0071495	cellular response to endogenous stimulus
82	25	7.58442	1.41871e-11	3.29623	142	7.72506e-14	+	GO:0072073	kidney epithelium development
83	35	4.95981	1.50976e-11	7.05672	304	8.31989e-14	+	GO:0048562	embryonic organ morphogenesis
84	27	6.76248	1.6178e-11	3.99262	172	9.02137e-14	+	GO:0048762	mesenchymal cell differentiation
85	61	3.01705	1.6296e-11	20.2184	871	9.19407e-14	+	GO:0045597	positive regulation of cell differentiation
86	36	4.78661	1.68441e-11	7.52098	324	9.61381e-14	+	GO:0045787	positive regulation of cell cycle
87	28	6.38215	1.94101e-11	4.38724	189	1.12057e-13	+	GO:0048738	cardiac muscle tissue development
88	51	3.41688	2.59242e-11	14.9259	643	1.51365e-13	+	GO:0030855	epithelial cell differentiation
89	116	2.04636	2.79123e-11	56.6859	2442	1.64804e-13	+	GO:0051128	regulation of cellular component organization
90	41	4.09805	3.36307e-11	10.0048	431	2.00773e-13	+	GO:0048514	blood vessel morphogenesis
91	57	3.10042	3.75927e-11	18.3846	792	2.26893e-13	+	GO:0060322	head development
92	35	4.75641	4.16017e-11	7.35849	317	2.53819e-13	+	GO:0060562	epithelial tube morphogenesis
93	161	1.74179	4.49578e-11	92.4338	3982	2.77244e-13	+	GO:0048583	regulation of response to stimulus
94	47	3.55217	6.46543e-11	13.2314	570	4.02949e-13	+	GO:2000147	positive regulation of cell motility
95	65	2.77794	7.19565e-11	23.3986	1008	4.5318e-13	+	GO:0007417	central nervous system development
96	71	2.61199	1.12426e-10	27.1823	1171	7.15431e-13	+	GO:0048699	generation of neurons
97	205	1.56694	1.311e-10	130.828	5636	8.42863e-13	+	GO:0016043	cellular component organization
98	35	4.54151	1.3256e-10	7.70668	332	8.60951e-13	+	GO:0007059	chromosome segregation
99	31	5.15623	1.38171e-10	6.01214	259	9.06456e-13	+	GO:0060828	regulation of canonical Wnt signaling pathway
100	47	3.46109	1.44042e-10	13.5795	585	9.54421e-13	+	GO:0040017	positive regulation of locomotion
101	53	3.14492	1.52031e-10	16.8526	726	1.01733e-12	+	GO:0010564	regulation of cell cycle process
102	107	2.05782	1.58267e-10	51.9969	2240	1.06944e-12	+	GO:0048468	cell development
103	144	1.80333	1.57927e-10	79.8524	3440	1.07751e-12	+	GO:0010646	regulation of cell communication
104	45	3.57012	1.62489e-10	12.6046	543	1.11929e-12	+	GO:0030335	positive regulation of cell migration
105	39	4.04843	1.62673e-10	9.63335	415	1.13123e-12	+	GO:0003002	regionalization
106	35	4.48745	1.6799e-10	7.79953	336	1.17922e-12	+	GO:0030111	regulation of Wnt signaling pathway
107	143	1.79393	2.34702e-10	79.7131	3434	1.66291e-12	+	GO:0023051	regulation of signaling
108	41	3.77406	3.28225e-10	10.8636	468	2.34708e-12	+	GO:0051276	chromosome organization
109	39	3.90721	4.30671e-10	9.98155	430	3.10791e-12	+	GO:0048732	gland development
110	30	5.06818	4.35047e-10	5.91929	255	3.16803e-12	+	GO:0090068	positive regulation of cell cycle process
111	22	7.46259	4.44888e-10	2.94804	127	3.26887e-12	+	GO:0003231	cardiac ventricle development
112	32	4.72104	4.46729e-10	6.77817	292	3.31171e-12	+	GO:0001503	ossification
113	18	10.0705	5.48415e-10	1.78739	77	4.10151e-12	+	GO:0003151	outflow tract morphogenesis
114	66	2.59657	8.43861e-10	25.4181	1095	6.36647e-12	+	GO:0030182	neuron differentiation
115	54	2.94841	8.39159e-10	18.315	789	6.38604e-12	+	GO:0030155	regulation of cell adhesion
116	23	6.74033	8.76934e-10	3.4123	147	6.73104e-12	+	GO:0051783	regulation of nuclear division
117	207	1.52383	9.35004e-10	135.842	5852	7.23811e-12	+	GO:0071840	cellular component organization or biogenesis
118	35	4.17668	9.7833e-10	8.37986	361	7.63769e-12	+	GO:0050678	regulation of epithelial cell proliferation
119	56	2.85497	1.04736e-09	19.6149	845	8.24533e-12	+	GO:0022603	regulation of anatomical structure morphogenesis
120	16	11.6826	1.20914e-09	1.36956	59	9.59827e-12	+	GO:0010965	regulation of mitotic sister chromatid separation
121	28	5.19925	1.22824e-09	5.38539	232	9.8304e-12	+	GO:0048705	skeletal system morphogenesis
122	65	2.59035	1.25963e-09	25.0931	1081	1.01643e-11	+	GO:0048870	cell motility
123	265	1.39527	1.25232e-09	189.928	8182	1.01875e-11	+	GO:0050896	response to stimulus
124	28	5.17694	1.31499e-09	5.40861	233	1.07835e-11	+	GO:0043583	ear development
125	82	2.25288	1.42347e-09	36.3978	1568	1.17665e-11	+	GO:0009967	positive regulation of signal transduction
126	27	5.28703	1.9667e-09	5.10684	220	1.63859e-11	+	GO:0009952	anterior/posterior pattern specification
127	17	9.89664	2.46029e-09	1.71775	74	2.06598e-11	+	GO:1905818	regulation of chromosome separation
128	51	2.96099	2.64727e-09	17.224	742	2.24036e-11	+	GO:0007420	brain development
129	21	7.01294	3.38534e-09	2.99446	129	2.88718e-11	+	GO:0048706	embryonic skeletal system development
130	147	1.70279	3.5767e-09	86.3288	3719	3.07385e-11	+	GO:0009893	positive regulation of metabolic process
131	59	2.65867	3.76241e-09	22.1915	956	3.25814e-11	+	GO:0007155	cell adhesion
132	31	4.42207	3.83354e-09	7.0103	302	3.34489e-11	+	GO:0048608	reproductive structure development
133	21	6.90587	4.24489e-09	3.04089	131	3.73165e-11	+	GO:1902850	microtubule cytoskeleton organization involved in mitosis
134	24	5.80847	4.37302e-09	4.1319	178	3.87297e-11	+	GO:0051216	cartilage development
135	20	7.30161	5.06079e-09	2.73912	118	4.5153e-11	+	GO:0007088	regulation of mitotic nuclear division
136	31	4.36426	5.04426e-09	7.10315	306	4.53365e-11	+	GO:0061458	reproductive system development
137	27	4.97071	6.49195e-09	5.43182	234	5.87738e-11	+	GO:0098813	nuclear chromosome segregation
138	23	5.96885	6.67713e-09	3.85334	166	6.08884e-11	+	GO:0061138	morphogenesis of a branching epithelium
139	137	1.72924	8.63465e-09	79.2256	3413	7.93053e-11	+	GO:0010604	positive regulation of macromolecule metabolic process
140	135	1.74072	8.80886e-09	77.5543	3341	8.14832e-11	+	GO:0031325	positive regulation of cellular metabolic process
141	32	4.12738	8.80143e-09	7.75311	334	8.19919e-11	+	GO:1901990	regulation of mitotic cell cycle phase transition
142	25	5.27935	1.02454e-08	4.73543	204	9.61157e-11	+	GO:0050679	positive regulation of epithelial cell proliferation
143	32	4.07853	1.148e-08	7.84596	338	1.08451e-10	+	GO:0040013	negative regulation of locomotion
144	86	2.11222	1.21523e-08	40.7154	1754	1.15599e-10	+	GO:0010647	positive regulation of cell communication
145	25	5.22809	1.21069e-08	4.78186	206	1.15962e-10	+	GO:0048839	inner ear development
146	86	2.10982	1.22553e-08	40.7618	1756	1.18188e-10	+	GO:0023056	positive regulation of signaling
147	21	6.4161	1.30477e-08	3.27302	141	1.26685e-10	+	GO:0001649	osteoblast differentiation
148	29	4.41451	1.55231e-08	6.56925	283	1.51738e-10	+	GO:0007548	sex differentiation
149	183	1.54307	1.54659e-08	118.595	5109	1.52193e-10	+	GO:0023052	signaling
150	29	4.39896	1.65317e-08	6.59246	284	1.63766e-10	+	GO:0090596	sensory organ morphogenesis
151	14	11.8257	1.68236e-08	1.18386	51	1.67762e-10	+	GO:0003197	endocardial cushion development
152	44	3.08713	1.69394e-08	14.2527	614	1.70027e-10	+	GO:0007167	enzyme-linked receptor protein signaling pathway
153	13	13.6594	1.68568e-08	0.951729	41	1.70304e-10	+	GO:0045839	negative regulation of mitotic nuclear division
154	18	7.75431	1.76027e-08	2.32129	100	1.78995e-10	+	GO:0010717	regulation of epithelial to mesenchymal transition
155	21	6.28243	1.75361e-08	3.34266	144	1.79468e-10	+	GO:0000819	sister chromatid segregation
156	174	1.56522	1.74518e-08	111.167	4789	1.7975e-10	+	GO:0007165	signal transduction
157	39	3.3737	1.76246e-08	11.56	498	1.82686e-10	+	GO:0007346	regulation of mitotic cell cycle
158	82	2.13833	1.83877e-08	38.3477	1652	1.91803e-10	+	GO:0051240	positive regulation of multicellular organismal process
159	23	5.5979	1.83305e-08	4.10868	177	1.92409e-10	+	GO:0001763	morphogenesis of a branching structure
160	36	3.58996	1.85564e-08	10.028	432	1.95997e-10	+	GO:0040007	growth
161	36	3.58996	1.84419e-08	10.028	432	1.95997e-10	+	GO:0048589	developmental growth
162	101	1.94069	1.92262e-08	52.0433	2242	2.05594e-10	+	GO:0048584	positive regulation of response to stimulus
163	20	6.62762	1.95349e-08	3.01768	130	2.10176e-10	+	GO:0045667	regulation of osteoblast differentiation
164	186	1.52276	2.23607e-08	122.146	5262	2.42047e-10	+	GO:0007154	cell communication
165	17	8.22867	2.35733e-08	2.06595	89	2.56719e-10	+	GO:0001657	ureteric bud development
166	17	8.13724	2.72835e-08	2.08916	90	2.98914e-10	+	GO:0072164	mesonephric tubule development
167	17	8.13724	2.71211e-08	2.08916	90	2.98914e-10	+	GO:0072163	mesonephric epithelium development
168	22	5.70933	3.08552e-08	3.85334	166	3.42094e-10	+	GO:0140014	mitotic nuclear division
169	95	1.96852	3.32563e-08	48.2596	2079	3.70896e-10	+	GO:0007166	cell surface receptor signaling pathway
170	14	10.9657	3.4891e-08	1.27671	55	3.91417e-10	+	GO:0033047	regulation of mitotic sister chromatid segregation
171	17	7.96034	3.57275e-08	2.13559	92	4.03145e-10	+	GO:0060021	roof of mouth development
172	52	2.67959	3.64188e-08	19.406	836	4.13335e-10	+	GO:0060284	regulation of cell development
173	17	7.87475	4.0911e-08	2.1588	93	4.67002e-10	+	GO:2000027	regulation of animal organ morphogenesis
174	39	3.24971	4.36476e-08	12.0011	517	5.01104e-10	+	GO:0061061	muscle structure development
175	17	7.79097	4.67756e-08	2.18201	94	5.40084e-10	+	GO:0001823	mesonephros development
176	30	4.02612	4.81607e-08	7.45134	321	5.59237e-10	+	GO:0000280	nuclear division
177	20	6.15421	5.78845e-08	3.24981	140	6.75946e-10	+	GO:0072006	nephron development
178	20	6.15421	5.75611e-08	3.24981	140	6.75946e-10	+	GO:0000070	mitotic sister chromatid segregation
179	18	7.04937	5.95075e-08	2.55342	110	7.02706e-10	+	GO:0072009	nephron epithelium development
180	21	5.72576	6.94889e-08	3.66764	158	8.25132e-10	+	GO:0044770	cell cycle phase transition
181	20	6.06753	7.07266e-08	3.29623	142	8.44469e-10	+	GO:0030177	positive regulation of Wnt signaling pathway
182	13	11.6674	7.27378e-08	1.11422	48	8.73255e-10	+	GO:0051784	negative regulation of nuclear division
183	23	5.10736	8.1125e-08	4.5033	194	9.79269e-10	+	GO:0045664	regulation of neuron differentiation
184	16	8.10908	8.60939e-08	1.9731	85	1.0449e-09	+	GO:0001837	epithelial to mesenchymal transition
185	15	8.85195	9.9515e-08	1.69454	73	1.21431e-09	+	GO:0003281	ventricular septum development
186	121	1.7387	1.09487e-07	69.5923	2998	1.34318e-09	+	GO:0051173	positive regulation of nitrogen compound metabolic process
187	21	5.55012	1.11237e-07	3.7837	163	1.37195e-09	+	GO:0007051	spindle organization
188	25	4.56351	1.23928e-07	5.47824	236	1.5366e-09	+	GO:0061448	connective tissue development
189	203	1.44955	1.38689e-07	140.043	6033	1.72872e-09	+	GO:0060255	regulation of macromolecule metabolic process
190	105	1.83354	1.42763e-07	57.2662	2467	1.78887e-09	+	GO:0010033	response to organic substance
191	73	2.13932	1.68294e-07	34.123	1470	2.11982e-09	+	GO:0022414	reproductive process
192	16	7.65858	1.71494e-07	2.08916	90	2.17137e-09	+	GO:0030071	regulation of mitotic metaphase/anaphase transition
193	216	1.41869	1.72263e-07	152.253	6559	2.19242e-09	+	GO:0019222	regulation of metabolic process
194	45	2.78531	1.73492e-07	16.1562	696	2.21944e-09	+	GO:0000902	cell morphogenesis
195	17	6.97478	1.88111e-07	2.43735	105	2.4188e-09	+	GO:0033045	regulation of sister chromatid segregation
196	73	2.122	2.02354e-07	34.4015	1482	2.61522e-09	+	GO:0000003	reproduction
197	21	5.32159	2.09063e-07	3.94619	170	2.71564e-09	+	GO:0046661	male sex differentiation
198	66	2.24763	2.10323e-07	29.3643	1265	2.7458e-09	+	GO:0045944	positive regulation of transcription by RNA polymerase II
199	11	14.3598	2.17349e-07	0.766026	33	2.85179e-09	+	GO:2000816	negative regulation of mitotic sister chromatid separation
200	11	14.3598	2.16268e-07	0.766026	33	2.85179e-09	+	GO:0033048	negative regulation of mitotic sister chromatid segregation
201	11	14.3598	2.15197e-07	0.766026	33	2.85179e-09	+	GO:0033046	negative regulation of sister chromatid segregation
202	11	14.3598	2.14137e-07	0.766026	33	2.85179e-09	+	GO:0045841	negative regulation of mitotic metaphase/anaphase transition
203	108	1.78671	2.18992e-07	60.4464	2604	2.93082e-09	+	GO:0010557	positive regulation of macromolecule biosynthetic process
204	30	3.72445	2.25254e-07	8.05488	347	3.02939e-09	+	GO:0048285	organelle fission
205	16	7.41153	2.44209e-07	2.1588	93	3.30034e-09	+	GO:1902099	regulation of metaphase/anaphase transition of cell cycle
206	53	2.47906	2.75416e-07	21.3791	921	3.74015e-09	+	GO:0043069	negative regulation of programmed cell death
207	16	7.33268	2.77203e-07	2.18201	94	3.78261e-09	+	GO:0048704	embryonic skeletal system morphogenesis
208	18	6.25348	2.82063e-07	2.8784	124	3.86743e-09	+	GO:0042476	odontogenesis
209	52	2.50574	2.82492e-07	20.7523	894	3.89184e-09	+	GO:0043066	negative regulation of apoptotic process
210	35	3.24953	2.90385e-07	10.7708	464	4.01963e-09	+	GO:0051960	regulation of nervous system development
211	13	10.0006	3.13327e-07	1.29992	56	4.35777e-09	+	GO:0072132	mesenchyme morphogenesis
212	11	13.5393	3.40768e-07	0.812451	35	4.76176e-09	+	GO:1902100	negative regulation of metaphase/anaphase transition of cell cycle
213	11	13.5393	3.39175e-07	0.812451	35	4.76176e-09	+	GO:1905819	negative regulation of chromosome separation
214	16	7.17992	3.50677e-07	2.22844	96	4.94624e-09	+	GO:0007052	mitotic spindle organization
215	15	7.78545	4.00945e-07	1.92667	83	5.68157e-09	+	GO:0072091	regulation of stem cell proliferation
216	14	8.6159	4.13718e-07	1.6249	70	5.8897e-09	+	GO:0003208	cardiac ventricle morphogenesis
217	11	13.1632	4.25884e-07	0.835664	36	6.09085e-09	+	GO:0051985	negative regulation of chromosome segregation
218	78	2.01935	4.29851e-07	38.6263	1664	6.17578e-09	+	GO:0048585	negative regulation of response to stimulus
219	201	1.43029	4.46296e-07	140.531	6054	6.44132e-09	+	GO:0031323	regulation of cellular metabolic process
220	19	5.6449	4.5032e-07	3.36587	145	6.52894e-09	+	GO:0044772	mitotic cell cycle phase transition
221	14	8.49455	4.74224e-07	1.64812	71	6.90662e-09	+	GO:0060415	muscle tissue morphogenesis
222	29	3.67443	5.0474e-07	7.89239	340	7.38418e-09	+	GO:0001525	angiogenesis
223	28	3.78127	5.15956e-07	7.40491	319	7.58211e-09	+	GO:0090287	regulation of cellular response to growth factor stimulus
224	11	12.8074	5.24471e-07	0.858877	37	7.74165e-09	+	GO:0003161	cardiac conduction system development
225	22	4.73874	5.37398e-07	4.64258	200	7.96772e-09	+	GO:0001667	ameboidal-type cell migration
226	18	5.91932	5.63825e-07	3.04089	131	8.39653e-09	+	GO:0051983	regulation of chromosome segregation
227	31	3.43307	6.55012e-07	9.02982	389	9.79746e-09	+	GO:0050767	regulation of neurogenesis
228	90	1.8812	6.52564e-07	47.8418	2061	9.80365e-09	+	GO:0010558	negative regulation of macromolecule biosynthetic process
229	109	1.7482	6.85641e-07	62.3498	2686	1.03456e-08	+	GO:0031328	positive regulation of cellular biosynthetic process
230	25	4.09501	7.56736e-07	6.10499	263	1.14679e-08	+	GO:0090092	regulation of transmembrane receptor protein serine/threonine kinase signaling pathway
231	109	1.73464	7.96984e-07	62.8373	2707	1.21302e-08	+	GO:0009891	positive regulation of biosynthetic process
232	49	2.48926	9.03555e-07	19.6845	848	1.38115e-08	+	GO:0014070	response to organic cyclic compound
233	91	1.85529	9.47513e-07	49.0489	2113	1.45456e-08	+	GO:0031327	negative regulation of cellular biosynthetic process
234	15	7.17992	9.70929e-07	2.08916	90	1.49687e-08	+	GO:0060993	kidney morphogenesis
235	10	14.3598	9.78134e-07	0.696387	30	1.5144e-08	+	GO:0007094	mitotic spindle assembly checkpoint signaling
236	10	14.3598	9.74007e-07	0.696387	30	1.5144e-08	+	GO:0071174	mitotic spindle checkpoint signaling
237	10	14.3598	9.69915e-07	0.696387	30	1.5144e-08	+	GO:0071173	spindle assembly checkpoint signaling
238	23	4.34574	1.03197e-06	5.29254	228	1.61806e-08	+	GO:0007411	axon guidance
239	23	4.34574	1.02767e-06	5.29254	228	1.61806e-08	+	GO:0097485	neuron projection guidance
240	89	1.86211	1.05129e-06	47.7954	2059	1.66215e-08	+	GO:0045935	positive regulation of nucleobase-containing compound metabolic process
241	30	3.43719	1.04706e-06	8.72805	376	1.66232e-08	+	GO:0051347	positive regulation of transferase activity
242	15	7.10102	1.07129e-06	2.11237	91	1.70782e-08	+	GO:1901992	positive regulation of mitotic cell cycle phase transition
243	15	7.10102	1.0669e-06	2.11237	91	1.70782e-08	+	GO:0061326	renal tubule development
244	78	1.96388	1.10123e-06	39.7173	1711	1.77e-08	+	GO:0045893	positive regulation of DNA-templated transcription
245	188	1.44058	1.16899e-06	130.503	5622	1.88658e-08	+	GO:0080090	regulation of primary metabolic process
246	11	11.5579	1.17687e-06	0.951729	41	1.90702e-08	+	GO:0060412	ventricular septum morphogenesis
247	10	13.8966	1.2063e-06	0.7196	31	1.96262e-08	+	GO:0031577	spindle checkpoint signaling
248	14	7.73222	1.21297e-06	1.81061	78	1.98143e-08	+	GO:0048644	muscle organ morphogenesis
249	91	1.84308	1.50628e-06	49.3738	2127	2.47045e-08	+	GO:0009890	negative regulation of biosynthetic process
250	63	2.16256	1.5803e-06	29.1322	1255	2.60221e-08	+	GO:0007010	cytoskeleton organization
251	78	1.96044	1.61481e-06	39.7869	1714	2.66964e-08	+	GO:1902680	positive regulation of RNA biosynthetic process
252	11	11.0203	1.74784e-06	0.998155	43	2.90103e-08	+	GO:0003176	aortic valve development
253	32	3.17637	1.87402e-06	10.0744	434	3.12275e-08	+	GO:1901987	regulation of cell cycle phase transition
254	12	9.39916	1.87376e-06	1.27671	55	3.13462e-08	+	GO:0044839	cell cycle G2/M phase transition
255	17	5.7215	2.03885e-06	2.97125	128	3.42417e-08	+	GO:0007043	cell-cell junction assembly
256	18	5.3478	2.06028e-06	3.36587	145	3.47368e-08	+	GO:0055123	digestive system development
257	60	2.18124	2.05829e-06	27.5073	1185	3.48381e-08	+	GO:0033043	regulation of organelle organization
258	9	16.1548	2.06581e-06	0.55711	24	3.5101e-08	+	GO:0003148	outflow tract septum morphogenesis
259	31	3.23357	2.07133e-06	9.58693	413	3.53307e-08	+	GO:0030900	forebrain development
260	70	2.04307	2.08616e-06	34.2622	1476	3.57205e-08	+	GO:0042981	regulation of apoptotic process
261	71	2.01094	2.11372e-06	35.3068	1521	3.63311e-08	+	GO:0043067	regulation of programmed cell death
262	98	1.76718	2.1126e-06	55.4556	2389	3.64505e-08	+	GO:0070887	cellular response to chemical stimulus
263	63	2.12198	2.1898e-06	29.6893	1279	3.7926e-08	+	GO:0045892	negative regulation of DNA-templated transcription
264	13	8.11643	2.21271e-06	1.60169	69	3.84681e-08	+	GO:0045669	positive regulation of osteoblast differentiation
265	13	8.11643	2.2044e-06	1.60169	69	3.84681e-08	+	GO:0072078	nephron tubule morphogenesis
266	26	3.69659	2.28177e-06	7.03351	303	3.9968e-08	+	GO:2000146	negative regulation of cell motility
267	27	0.417347	2.33461e-06	64.6943	2787	4.10468e-08	-		UNCLASSIFIED
268	451	1.0912	2.32593e-06	413.306	17805	4.10468e-08	+	GO:0008150	biological_process
269	40	2.69247	2.43933e-06	14.8563	640	4.32079e-08	+	GO:0051338	regulation of transferase activity
270	103	1.72519	2.56171e-06	59.7036	2572	4.55438e-08	+	GO:0031324	negative regulation of cellular metabolic process
271	57	2.20821	2.69254e-06	25.8127	1112	4.80463e-08	+	GO:0009628	response to abiotic stimulus
272	18	5.20423	2.82828e-06	3.45872	149	5.06541e-08	+	GO:0016331	morphogenesis of embryonic epithelium
273	17	5.54812	2.86061e-06	3.0641	132	5.14208e-08	+	GO:0035270	endocrine system development
274	13	7.8878	2.87036e-06	1.64812	71	5.17844e-08	+	GO:0072088	nephron epithelium morphogenesis
275	55	2.27169	2.87853e-06	24.2111	1043	5.21206e-08	+	GO:1902533	positive regulation of intracellular signal transduction
276	15	6.46192	2.88276e-06	2.32129	100	5.23864e-08	+	GO:0060840	artery development
277	31	3.15713	3.21015e-06	9.81906	423	5.85464e-08	+	GO:0061564	axon development
278	14	7.01294	3.21769e-06	1.99631	86	5.88949e-08	+	GO:0072080	nephron tubule development
279	25	3.73954	3.23577e-06	6.68531	288	5.94381e-08	+	GO:0030336	negative regulation of cell migration
280	18	5.1353	3.30372e-06	3.50515	151	6.09031e-08	+	GO:0001890	placenta development
281	17	5.46531	3.38842e-06	3.11053	134	6.26867e-08	+	GO:0072175	epithelial tube formation
282	71	1.9939	3.38283e-06	35.6086	1534	6.28053e-08	+	GO:0045934	negative regulation of nucleobase-containing compound metabolic process
283	11	10.0824	3.41302e-06	1.09101	47	6.35896e-08	+	GO:1905314	semi-lunar valve development
284	182	1.43231	3.42925e-06	127.067	5474	6.41171e-08	+	GO:0051171	regulation of nitrogen compound metabolic process
285	86	1.84504	3.44872e-06	46.6115	2008	6.47073e-08	+	GO:0065009	regulation of molecular function
286	51	2.33729	3.64206e-06	21.8201	940	6.85738e-08	+	GO:0000122	negative regulation of transcription by RNA polymerase II
287	13	7.67169	3.65796e-06	1.69454	73	6.91132e-08	+	GO:0072028	nephron morphogenesis
288	13	7.67169	3.6453e-06	1.69454	73	6.91132e-08	+	GO:0061333	renal tubule morphogenesis
289	13	7.67169	3.63273e-06	1.69454	73	6.91132e-08	+	GO:0003170	heart valve development
290	45	2.46953	3.66532e-06	18.2221	785	6.99737e-08	+	GO:0009725	response to hormone
291	63	2.09738	3.79804e-06	30.0375	1294	7.27566e-08	+	GO:1902679	negative regulation of RNA biosynthetic process
292	30	3.19107	4.0219e-06	9.40122	405	7.73087e-08	+	GO:0001701	in utero embryonic development
293	19	4.75878	4.08585e-06	3.99262	172	7.88061e-08	+	GO:0007369	gastrulation
294	16	5.74393	4.2638e-06	2.78555	120	8.25179e-08	+	GO:0035051	cardiocyte differentiation
295	71	1.96824	4.25437e-06	36.0728	1554	8.26146e-08	+	GO:1901700	response to oxygen-containing compound
296	17	5.34563	4.30369e-06	3.18017	137	8.38547e-08	+	GO:0048754	branching morphogenesis of an epithelial tube
297	12	8.47466	4.34598e-06	1.41599	61	8.49637e-08	+	GO:0003179	heart valve morphogenesis
298	174	1.44428	4.7076e-06	120.475	5190	9.23423e-08	+	GO:0009889	regulation of biosynthetic process
299	15	6.15421	4.73625e-06	2.43735	105	9.32149e-08	+	GO:0030510	regulation of BMP signaling pathway
300	60	2.1204	4.76374e-06	28.2965	1219	9.40686e-08	+	GO:0044093	positive regulation of molecular function
301	14	6.70126	4.92482e-06	2.08916	90	9.75723e-08	+	GO:0071773	cellular response to BMP stimulus
302	14	6.70126	4.90856e-06	2.08916	90	9.75723e-08	+	GO:0071772	response to BMP
303	10	11.3367	4.98038e-06	0.88209	38	9.93265e-08	+	GO:0003180	aortic valve morphogenesis
304	136	1.54995	5.01489e-06	87.7448	3780	1.00344e-07	+	GO:0042221	response to chemical
305	16	5.64977	5.05025e-06	2.83197	122	1.01383e-07	+	GO:0030278	regulation of ossification
306	16	5.64977	5.0338e-06	2.83197	122	1.01383e-07	+	GO:0045931	positive regulation of mitotic cell cycle
307	15	6.09616	5.15804e-06	2.46057	106	1.04223e-07	+	GO:0090263	positive regulation of canonical Wnt signaling pathway
308	38	2.67487	5.50804e-06	14.2063	612	1.11657e-07	+	GO:0032989	cellular anatomical entity morphogenesis
309	103	1.70072	5.60966e-06	60.5625	2609	1.14085e-07	+	GO:0010605	negative regulation of macromolecule metabolic process
310	23	3.87042	5.59449e-06	5.9425	256	1.14143e-07	+	GO:0045165	cell fate commitment
311	47	2.37645	5.58467e-06	19.7774	852	1.14309e-07	+	GO:0033993	response to lipid
312	15	6.03918	5.66851e-06	2.48378	107	1.16397e-07	+	GO:0022612	gland morphogenesis
313	33	2.92515	5.66223e-06	11.2815	486	1.1664e-07	+	GO:0045785	positive regulation of cell adhesion
314	78	1.88669	5.78657e-06	41.3422	1781	1.19581e-07	+	GO:1902531	regulation of intracellular signal transduction
315	24	3.71909	5.80418e-06	6.45319	278	1.20325e-07	+	GO:0030198	extracellular matrix organization
316	42	2.52701	5.93471e-06	16.6204	716	1.23421e-07	+	GO:0051129	negative regulation of cellular component organization
317	169	1.44855	5.95989e-06	116.668	5026	1.24335e-07	+	GO:0010556	regulation of macromolecule biosynthetic process
318	24	3.70576	6.1148e-06	6.4764	279	1.27968e-07	+	GO:0043062	extracellular structure organization
319	80	1.86089	6.15071e-06	42.9903	1852	1.29123e-07	+	GO:0051254	positive regulation of RNA metabolic process
320	24	3.69253	6.46086e-06	6.49961	280	1.36058e-07	+	GO:0045229	external encapsulating structure organization
321	19	4.57268	6.60757e-06	4.15511	179	1.39581e-07	+	GO:0045216	cell-cell junction organization
322	28	3.26007	6.61876e-06	8.58877	370	1.40252e-07	+	GO:0007409	axonogenesis
323	66	2.01649	6.88515e-06	32.7302	1410	1.46348e-07	+	GO:0051253	negative regulation of RNA metabolic process
324	10	10.7699	7.02526e-06	0.928516	40	1.49787e-07	+	GO:0048645	animal organ formation
325	62	2.05298	7.04487e-06	30.2	1301	1.50668e-07	+	GO:0009968	negative regulation of signal transduction
326	22	3.94895	7.28917e-06	5.5711	240	1.56371e-07	+	GO:0051098	regulation of binding
327	13	7.08903	7.2815e-06	1.83382	79	1.56684e-07	+	GO:2001251	negative regulation of chromosome organization
328	172	1.43626	7.4084e-06	119.755	5159	1.59901e-07	+	GO:0031326	regulation of cellular biosynthetic process
329	19	4.49731	8.17079e-06	4.22475	182	1.76892e-07	+	GO:0048863	stem cell differentiation
330	15	5.82155	8.24587e-06	2.57663	111	1.79058e-07	+	GO:1901989	positive regulation of cell cycle phase transition
331	29	3.13109	8.52211e-06	9.26195	399	1.85616e-07	+	GO:0048880	sensory system development
332	17	4.98198	9.62605e-06	3.4123	147	2.10292e-07	+	GO:0035148	tube formation
333	65	2.00441	9.78387e-06	32.4284	1397	2.14381e-07	+	GO:0010648	negative regulation of cell communication
334	65	2.00298	9.85464e-06	32.4516	1398	2.16578e-07	+	GO:0023057	negative regulation of signaling
335	12	7.60226	1.09408e-05	1.57848	68	2.41167e-07	+	GO:0048844	artery morphogenesis
336	41	2.48769	1.09705e-05	16.4812	710	2.42542e-07	+	GO:0008285	negative regulation of cell population proliferation
337	15	5.66835	1.10297e-05	2.64627	114	2.44574e-07	+	GO:0090130	tissue migration
338	11	8.6159	1.14552e-05	1.27671	55	2.5476e-07	+	GO:0010718	positive regulation of epithelial to mesenchymal transition
339	18	4.61566	1.17538e-05	3.89977	168	2.62173e-07	+	GO:0010594	regulation of endothelial cell migration
340	22	3.80622	1.25566e-05	5.78001	249	2.80902e-07	+	GO:0033044	regulation of chromosome organization
341	16	5.1825	1.31466e-05	3.08732	133	2.94963e-07	+	GO:0048565	digestive tract development
342	16	5.1825	1.31082e-05	3.08732	133	2.94963e-07	+	GO:0042471	ear morphogenesis
343	21	3.95052	1.31838e-05	5.31575	229	2.97529e-07	+	GO:0010632	regulation of epithelial cell migration
344	75	1.87302	1.36767e-05	40.0422	1725	3.0955e-07	+	GO:0071310	cellular response to organic substance
345	164	1.44243	1.36904e-05	113.697	4898	3.10758e-07	+	GO:0010468	regulation of gene expression
346	27	3.20426	1.42003e-05	8.42628	363	3.23263e-07	+	GO:0045786	negative regulation of cell cycle
347	11	8.31359	1.52904e-05	1.32314	57	3.49082e-07	+	GO:0060675	ureteric bud morphogenesis
348	21	3.89944	1.5846e-05	5.38539	232	3.62806e-07	+	GO:0045137	development of primary sexual characteristics
349	28	3.10084	1.58396e-05	9.02982	389	3.63698e-07	+	GO:0001654	eye development
350	11	8.17025	1.76706e-05	1.34635	58	4.069e-07	+	GO:0072171	mesonephric tubule morphogenesis
351	13	6.43717	1.83264e-05	2.01952	87	4.23204e-07	+	GO:0001892	embryonic placenta development
352	14	5.85547	1.86275e-05	2.39093	103	4.31379e-07	+	GO:0060349	bone morphogenesis
353	28	3.06928	1.89847e-05	9.12267	393	4.40895e-07	+	GO:0150063	visual system development
354	11	8.03177	2.03103e-05	1.36956	59	4.73014e-07	+	GO:0003229	ventricular cardiac muscle tissue development
355	23	3.52608	2.25548e-05	6.52282	281	5.26767e-07	+	GO:0010721	negative regulation of cell development
356	46	2.28039	2.31255e-05	20.172	869	5.41612e-07	+	GO:0048666	neuron development
357	141	1.49574	2.31427e-05	94.2676	4061	5.43533e-07	+	GO:0019219	regulation of nucleobase-containing compound metabolic process
358	11	7.89791	2.32862e-05	1.39277	60	5.48432e-07	+	GO:0055008	cardiac muscle tissue morphogenesis
359	13	6.22259	2.53601e-05	2.08916	90	5.9894e-07	+	GO:0055007	cardiac muscle cell differentiation
360	16	4.88845	2.54554e-05	3.27302	141	6.02861e-07	+	GO:0090090	negative regulation of canonical Wnt signaling pathway
361	16	4.88845	2.53851e-05	3.27302	141	6.02861e-07	+	GO:0060560	developmental growth involved in morphogenesis
362	11	7.76843	2.66337e-05	1.41599	61	6.34261e-07	+	GO:0042733	embryonic digit morphogenesis
363	10	8.9749	2.70899e-05	1.11422	48	6.46901e-07	+	GO:0048806	genitalia development
364	23	3.47659	2.76418e-05	6.61568	285	6.61895e-07	+	GO:0043588	skin development
365	13	6.15421	2.79273e-05	2.11237	91	6.70564e-07	+	GO:0014033	neural crest cell differentiation
366	14	5.58438	3.00508e-05	2.50699	108	7.23523e-07	+	GO:0048640	negative regulation of developmental growth
367	23	3.45236	3.06842e-05	6.6621	287	7.40784e-07	+	GO:0034329	cell junction assembly
368	46	2.24169	3.07182e-05	20.5202	884	7.43622e-07	+	GO:0043085	positive regulation of catalytic activity
369	10	8.79173	3.14456e-05	1.13743	49	7.63293e-07	+	GO:0048546	digestive tract morphogenesis
370	34	2.62963	3.14207e-05	12.9296	557	7.64749e-07	+	GO:0000226	microtubule cytoskeleton organization
371	21	3.70766	3.18569e-05	5.66395	244	7.77456e-07	+	GO:0045926	negative regulation of growth
372	15	5.12851	3.18973e-05	2.92483	126	7.80536e-07	+	GO:0001838	embryonic epithelial tube formation
373	20	3.86363	3.20508e-05	5.17648	223	7.86394e-07	+	GO:0051146	striated muscle cell differentiation
374	54	2.08076	3.23675e-05	25.952	1118	7.96287e-07	+	GO:0051130	positive regulation of cellular component organization
375	14	5.53315	3.24228e-05	2.53021	109	7.99775e-07	+	GO:0002065	columnar/cuboidal epithelial cell differentiation
376	23	3.41665	3.53947e-05	6.73174	290	8.75405e-07	+	GO:0007162	negative regulation of cell adhesion
377	106	1.61472	3.53757e-05	65.6461	2828	8.77256e-07	+	GO:0009892	negative regulation of metabolic process
378	12	6.62762	3.59241e-05	1.81061	78	8.93213e-07	+	GO:0014032	neural crest cell development
379	7	16.7531	4.00563e-05	0.417832	18	9.98583e-07	+	GO:0010092	specification of animal organ identity
380	87	1.71294	4.03483e-05	50.7898	2188	1.00851e-06	+	GO:0051172	negative regulation of nitrogen compound metabolic process
381	20	3.79555	4.0553e-05	5.26933	227	1.01629e-06	+	GO:0008406	gonad development
382	14	5.38494	4.27291e-05	2.59984	112	1.07362e-06	+	GO:0042472	inner ear morphogenesis
383	11	7.29038	4.39738e-05	1.50884	65	1.10778e-06	+	GO:0021545	cranial nerve development
384	11	7.29038	4.38596e-05	1.50884	65	1.10778e-06	+	GO:1905330	regulation of morphogenesis of an epithelium
385	17	4.35923	4.60225e-05	3.89977	168	1.16543e-06	+	GO:1901991	negative regulation of mitotic cell cycle phase transition
386	31	2.71989	4.82391e-05	11.3975	491	1.22473e-06	+	GO:0048812	neuron projection morphogenesis
387	25	3.13078	5.15722e-05	7.98524	344	1.31273e-06	+	GO:0140694	non-membrane-bounded organelle assembly
388	26	3.04366	5.17104e-05	8.54235	368	1.31965e-06	+	GO:0040011	locomotion
389	7	15.8714	5.23688e-05	0.441045	19	1.33988e-06	+	GO:0003215	cardiac right ventricle morphogenesis
390	17	4.30795	5.27661e-05	3.94619	170	1.35351e-06	+	GO:0141091	transforming growth factor beta receptor superfamily signaling pathway
391	36	2.49736	5.26504e-05	14.4152	621	1.354e-06	+	GO:0040008	regulation of growth
392	9	9.69289	5.25508e-05	0.928516	40	1.35488e-06	+	GO:0003203	endocardial cushion morphogenesis
393	25	3.1217	5.33385e-05	8.00845	345	1.37869e-06	+	GO:0006935	chemotaxis
394	13	5.71463	5.50105e-05	2.27486	98	1.42552e-06	+	GO:0021675	nerve development
395	13	5.71463	5.48716e-05	2.27486	98	1.42552e-06	+	GO:0051225	spindle assembly
396	10	8.12821	5.49754e-05	1.23028	53	1.43182e-06	+	GO:0060324	face development
397	15	4.85859	5.55556e-05	3.08732	133	1.45058e-06	+	GO:0007498	mesoderm development
398	31	2.69247	5.71186e-05	11.5136	496	1.49513e-06	+	GO:0120039	plasma membrane bounded cell projection morphogenesis
399	25	3.10371	5.79167e-05	8.05488	347	1.51982e-06	+	GO:0042330	taxis
400	24	3.19107	5.95661e-05	7.52098	324	1.56701e-06	+	GO:0048638	regulation of developmental growth
401	28	2.85836	6.24498e-05	9.79584	422	1.64697e-06	+	GO:0007169	transmembrane receptor protein tyrosine kinase signaling pathway
402	39	2.39331	6.26038e-05	16.2955	702	1.65514e-06	+	GO:0031175	neuron projection development
403	10	7.97768	6.27434e-05	1.2535	54	1.66295e-06	+	GO:0060688	regulation of morphogenesis of a branching structure
404	12	6.15421	6.7806e-05	1.94988	84	1.80158e-06	+	GO:0048864	stem cell development
405	35	2.50879	6.82287e-05	13.951	601	1.81728e-06	+	GO:0097435	supramolecular fiber organization
406	31	2.6656	6.8157e-05	11.6297	501	1.81985e-06	+	GO:0048858	cell projection morphogenesis
407	19	3.7894	7.22085e-05	5.01399	216	1.93276e-06	+	GO:0060541	respiratory system development
408	22	3.36081	7.25309e-05	6.54604	282	1.94615e-06	+	GO:0198738	cell-cell signaling by wnt
409	22	3.36081	7.2354e-05	6.54604	282	1.94615e-06	+	GO:0016055	Wnt signaling pathway
410	17	4.18487	7.22998e-05	4.06226	175	1.94943e-06	+	GO:0030178	negative regulation of Wnt signaling pathway
411	12	6.08181	7.45227e-05	1.9731	85	2.01426e-06	+	GO:0042475	odontogenesis of dentin-containing tooth
412	22	3.34894	7.58114e-05	6.56925	283	2.05407e-06	+	GO:0042692	muscle cell differentiation
413	19	3.77194	7.57972e-05	5.0372	217	2.05865e-06	+	GO:0045930	negative regulation of mitotic cell cycle
414	12	6.01109	8.25992e-05	1.99631	86	2.24881e-06	+	GO:0001656	metanephros development
415	13	5.43722	8.63535e-05	2.39093	103	2.35669e-06	+	GO:0010389	regulation of G2/M transition of mitotic cell cycle
416	29	2.7218	9.78487e-05	10.6547	459	2.67683e-06	+	GO:0010975	regulation of neuron projection development
417	11	6.58159	9.87254e-05	1.67133	72	2.70729e-06	+	GO:0061035	regulation of cartilage development
418	18	3.85787	0.000103538	4.66579	201	2.84606e-06	+	GO:0060348	bone development
419	30	2.65377	0.000105561	11.3047	487	2.90859e-06	+	GO:0022407	regulation of cell-cell adhesion
420	11	6.49143	0.000110519	1.69454	73	3.05245e-06	+	GO:1904888	cranial skeletal system development
421	13	5.28333	0.0001136	2.46057	106	3.145e-06	+	GO:0060070	canonical Wnt signaling pathway
422	13	5.28333	0.000113331	2.46057	106	3.145e-06	+	GO:0010595	positive regulation of endothelial cell migration
423	9	8.6159	0.000114031	1.04458	45	3.17188e-06	+	GO:0061383	trabecula morphogenesis
424	16	4.25477	0.000114793	3.76049	162	3.20062e-06	+	GO:0021915	neural tube development
425	17	4.00192	0.00012186	4.24796	183	3.40566e-06	+	GO:0007178	transmembrane receptor protein serine/threonine kinase signaling pathway
426	11	6.40371	0.000122641	1.71775	74	3.43553e-06	+	GO:0048332	mesoderm morphogenesis
427	13	5.23396	0.000123062	2.48378	107	3.45539e-06	+	GO:0090132	epithelium migration
428	9	8.4286	0.000132073	1.06779	46	3.71707e-06	+	GO:0050919	negative chemotaxis
429	9	8.4286	0.000131766	1.06779	46	3.71707e-06	+	GO:0048483	autonomic nervous system development
430	120	1.50277	0.000153216	79.8524	3440	4.33224e-06	+	GO:0006355	regulation of DNA-templated transcription
431	9	8.24927	0.000153165	1.09101	47	4.34082e-06	+	GO:0030850	prostate gland development
432	61	1.86637	0.000153738	32.6838	1408	4.36717e-06	+	GO:0050790	regulation of catalytic activity
433	10	7.06221	0.000154522	1.41599	61	4.39956e-06	+	GO:0030199	collagen fibril organization
434	15	4.39587	0.000157631	3.4123	147	4.49843e-06	+	GO:0008584	male gonad development
435	21	3.28971	0.000158506	6.38355	275	4.5338e-06	+	GO:0010948	negative regulation of cell cycle process
436	11	6.15421	0.000169122	1.78739	77	4.84854e-06	+	GO:0030509	BMP signaling pathway
437	15	4.36617	0.000168892	3.43551	148	4.85303e-06	+	GO:0046546	development of primary male sexual characteristics
438	7	12.5649	0.000168584	0.55711	24	4.85523e-06	+	GO:0030539	male genitalia development
439	7	12.5649	0.000168201	0.55711	24	4.85523e-06	+	GO:0060740	prostate gland epithelium morphogenesis
440	7	12.5649	0.000167819	0.55711	24	4.85523e-06	+	GO:0060706	cell differentiation involved in embryonic placenta development
441	28	2.68647	0.000173259	10.4226	449	5.02397e-06	+	GO:0048667	cell morphogenesis involved in neuron differentiation
442	17	3.87488	0.000174628	4.38724	189	5.07514e-06	+	GO:0030324	lung development
443	12	5.49951	0.000177587	2.18201	94	5.17278e-06	+	GO:0071774	response to fibroblast growth factor
444	14	4.63933	0.000181272	3.01768	130	5.29201e-06	+	GO:0007093	mitotic cell cycle checkpoint signaling
445	128	1.46732	0.000182108	87.2341	3758	5.32837e-06	+	GO:0051252	regulation of RNA metabolic process
446	13	5.0003	0.000185894	2.59984	112	5.45133e-06	+	GO:0046660	female sex differentiation
447	49	2.02	0.000186117	24.2575	1045	5.47008e-06	+	GO:0006915	apoptotic process
448	15	4.27942	0.000206112	3.50515	151	6.07126e-06	+	GO:0010634	positive regulation of epithelial cell migration
449	120	1.49452	0.000206176	80.2934	3459	6.08669e-06	+	GO:2001141	regulation of RNA biosynthetic process
450	7	12.0623	0.000205964	0.580322	25	6.09394e-06	+	GO:0003272	endocardial cushion formation
451	17	3.81433	0.0002077	4.45688	192	6.15893e-06	+	GO:0002064	epithelial cell development
452	10	6.73117	0.000216775	1.48563	64	6.44224e-06	+	GO:0001655	urogenital system development
453	17	3.79457	0.00022038	4.48009	193	6.56382e-06	+	GO:0030323	respiratory tube development
454	9	7.75431	0.000227108	1.16064	50	6.77911e-06	+	GO:0000086	G2/M transition of mitotic cell cycle
455	11	5.8503	0.000250924	1.88024	81	7.50648e-06	+	GO:0021536	diencephalon development
456	15	4.19605	0.000251988	3.57479	154	7.55485e-06	+	GO:0051961	negative regulation of nervous system development
457	7	11.5983	0.000252421	0.603535	26	7.58437e-06	+	GO:0060512	prostate gland morphogenesis
458	18	3.57341	0.000253548	5.0372	217	7.63489e-06	+	GO:0010810	regulation of cell-substrate adhesion
459	13	4.82787	0.000255854	2.6927	116	7.72111e-06	+	GO:1902749	regulation of cell cycle G2/M phase transition
460	14	4.4675	0.000260386	3.13374	135	7.87494e-06	+	GO:0051384	response to glucocorticoid
461	10	6.5272	0.000271222	1.53205	66	8.22047e-06	+	GO:0014910	regulation of smooth muscle cell migration
462	50	1.9689	0.000287286	25.3949	1094	8.7262e-06	+	GO:0012501	programmed cell death
463	9	7.45607	0.000295264	1.20707	52	8.9879e-06	+	GO:0090102	cochlea development
464	0	0	0.000295305	12.21	526	9.00853e-06	-	GO:0009593	detection of chemical stimulus
465	47	2.02474	0.00029559	23.2129	1000	9.0366e-06	+	GO:0003006	developmental process involved in reproduction
466	49	2.00085	0.000300248	24.4896	1055	9.19869e-06	+	GO:1901701	cellular response to oxygen-containing compound
467	11	5.70933	0.000301521	1.92667	83	9.25749e-06	+	GO:0000281	mitotic cytokinesis
468	50	1.96173	0.000303075	25.4878	1098	9.32509e-06	+	GO:0008219	cell death
469	7	11.1688	0.000303732	0.626748	27	9.36523e-06	+	GO:0060317	cardiac epithelial to mesenchymal transition
470	7	11.1688	0.000303087	0.626748	27	9.36523e-06	+	GO:0003401	axis elongation
471	31	2.46851	0.000309764	12.5582	541	9.59184e-06	+	GO:0034330	cell junction organization
472	15	4.08983	0.000323275	3.66764	158	1.00314e-05	+	GO:0050770	regulation of axonogenesis
473	12	5.11836	0.000323725	2.3445	101	1.00666e-05	+	GO:0070167	regulation of biomineral tissue development
474	22	3.00873	0.000327102	7.31206	315	1.01931e-05	+	GO:0007517	muscle organ development
475	86	1.61783	0.000326937	53.1575	2290	1.02094e-05	+	GO:0009605	response to external stimulus
476	11	5.64136	0.000327839	1.94988	84	1.02591e-05	+	GO:0045446	endothelial cell differentiation
477	31	2.4549	0.000329892	12.6278	544	1.0345e-05	+	GO:0098609	cell-cell adhesion
478	8	8.6159	0.00035815	0.928516	40	1.12546e-05	+	GO:0014911	positive regulation of smooth muscle cell migration
479	7	10.7699	0.000364539	0.649961	28	1.14793e-05	+	GO:0010971	positive regulation of G2/M transition of mitotic cell cycle
480	11	5.51017	0.000397653	1.99631	86	1.25481e-05	+	GO:0044344	cellular response to fibroblast growth factor stimulus
481	6	14.3598	0.000397325	0.417832	18	1.25638e-05	+	GO:0060914	heart formation
482	12	4.97071	0.000415894	2.41414	104	1.31783e-05	+	GO:0010631	epithelial cell migration
483	15	3.98884	0.000415858	3.76049	162	1.32044e-05	+	GO:0048592	eye morphogenesis
484	9	7.04937	0.000422422	1.27671	55	1.34406e-05	+	GO:0001755	neural crest cell migration
485	13	4.55312	0.000431043	2.85519	123	1.37432e-05	+	GO:0001704	formation of primary germ layer
486	5	21.5397	0.000458312	0.232129	10	1.46426e-05	+	GO:0034080	CENP-A containing chromatin assembly
487	5	21.5397	0.000457372	0.232129	10	1.46426e-05	+	GO:0031055	chromatin remodeling at centromere
488	30	2.45234	0.000464052	12.2332	527	1.48869e-05	+	GO:0043549	regulation of kinase activity
489	27	2.56765	0.000495283	10.5154	453	1.59213e-05	+	GO:0010720	positive regulation of cell development
490	10	5.98326	0.000506673	1.67133	72	1.63207e-05	+	GO:0001707	mesoderm formation
491	7	10.0519	0.000523582	0.696387	30	1.68997e-05	+	GO:0071711	basement membrane organization
492	7	10.0519	0.00052252	0.696387	30	1.68997e-05	+	GO:0060037	pharyngeal system development
493	9	6.80203	0.00053549	1.32314	57	1.73543e-05	+	GO:0090497	mesenchymal cell migration
494	14	4.13091	0.000548072	3.38908	146	1.7798e-05	+	GO:0010977	negative regulation of neuron projection development
495	12	4.78661	0.000572101	2.50699	108	1.86159e-05	+	GO:0031214	biomineral tissue development
496	13	4.40971	0.000575998	2.94804	127	1.87805e-05	+	GO:0010811	positive regulation of cell-substrate adhesion
497	21	2.97589	0.000576495	7.05672	304	1.88345e-05	+	GO:0033674	positive regulation of kinase activity
498	9	6.68475	0.00060024	1.34635	58	1.96497e-05	+	GO:0032835	glomerulus development
499	0	0	0.000603518	11.3975	491	1.97965e-05	-	GO:0050907	detection of chemical stimulus involved in sensory perception
500	13	4.37526	0.000616663	2.97125	128	2.02682e-05	+	GO:0030879	mammary gland development
501	7	9.72763	0.000616826	0.7196	31	2.0314e-05	+	GO:1902751	positive regulation of cell cycle G2/M phase transition
502	5	19.5816	0.000633415	0.255342	11	2.09019e-05	+	GO:0060442	branching involved in prostate gland morphogenesis
503	5	19.5816	0.000632158	0.255342	11	2.09019e-05	+	GO:0072178	nephric duct morphogenesis
504	5	19.5816	0.000630906	0.255342	11	2.09019e-05	+	GO:0003139	secondary heart field specification
505	94	1.55569	0.000638949	60.4232	2603	2.12103e-05	+	GO:0006357	regulation of transcription by RNA polymerase II
506	51	1.90057	0.000669086	26.8341	1156	2.22546e-05	+	GO:0120036	plasma membrane bounded cell projection organization
507	20	3.03377	0.000687996	6.59246	284	2.29287e-05	+	GO:0048545	response to steroid hormone
508	8	7.65858	0.000716884	1.04458	45	2.39384e-05	+	GO:0010171	body morphogenesis
509	8	7.65858	0.000715478	1.04458	45	2.39384e-05	+	GO:0048701	embryonic cranial skeleton morphogenesis
510	8	7.65858	0.000714078	1.04458	45	2.39384e-05	+	GO:0035924	cellular response to vascular endothelial growth factor stimulus
511	7	9.42364	0.000722783	0.742813	32	2.42777e-05	+	GO:0021602	cranial nerve morphogenesis
512	7	9.42364	0.000721374	0.742813	32	2.42777e-05	+	GO:0060325	face morphogenesis
513	7	9.42364	0.00071997	0.742813	32	2.42777e-05	+	GO:0008608	attachment of spindle microtubules to kinetochore
514	13	4.24268	0.000808087	3.0641	132	2.7302e-05	+	GO:0045598	regulation of fat cell differentiation
515	8	7.49209	0.000813847	1.06779	46	2.755e-05	+	GO:0060443	mammary gland morphogenesis
516	8	7.49209	0.000812273	1.06779	46	2.755e-05	+	GO:0001658	branching involved in ureteric bud morphogenesis
517	12	4.57481	0.000826525	2.62306	113	2.80876e-05	+	GO:0061387	regulation of extent of cell growth
518	7	9.13808	0.000847532	0.766026	33	2.88571e-05	+	GO:0035115	embryonic forelimb morphogenesis
519	5	17.9498	0.000851852	0.278555	12	2.90601e-05	+	GO:0042487	regulation of odontogenesis of dentin-containing tooth
520	5	17.9498	0.000850217	0.278555	12	2.90601e-05	+	GO:0060707	trophoblast giant cell differentiation
521	5	17.9498	0.000848588	0.278555	12	2.90601e-05	+	GO:0003128	heart field specification
522	13	4.21078	0.000855792	3.08732	133	2.9363e-05	+	GO:0030010	establishment of cell polarity
523	14	3.91632	0.000894891	3.57479	154	3.07632e-05	+	GO:0071560	cellular response to transforming growth factor beta stimulus
524	8	7.33268	0.000917678	1.09101	47	3.16067e-05	+	GO:0030517	negative regulation of axon extension
525	22	2.77932	0.000926979	7.9156	341	3.19879e-05	+	GO:0043010	camera-type eye development
526	6	11.749	0.000941792	0.510684	22	3.25608e-05	+	GO:0090231	regulation of spindle checkpoint
527	10	5.4531	0.000972434	1.83382	79	3.3684e-05	+	GO:1904029	regulation of cyclin-dependent protein kinase activity
528	7	8.86931	0.000983274	0.789239	34	3.4124e-05	+	GO:0048841	regulation of axon extension involved in axon guidance
529	8	7.17992	0.00103972	1.11422	48	3.6151e-05	+	GO:2000648	positive regulation of stem cell proliferation
530	15	3.63029	0.0010512	4.1319	178	3.66193e-05	+	GO:0050673	epithelial cell proliferation
531	10	5.38494	0.00106409	1.85703	80	3.71381e-05	+	GO:0030500	regulation of bone mineralization
532	14	3.84148	0.00107047	3.64443	157	3.74309e-05	+	GO:0031960	response to corticosteroid
533	22	2.7471	0.00107677	8.00845	345	3.77219e-05	+	GO:0010639	negative regulation of organelle organization
534	11	4.83545	0.00108092	2.27486	98	3.79383e-05	+	GO:0014020	primary neural tube formation
535	20	2.91078	0.00112938	6.87102	296	3.97132e-05	+	GO:1901342	regulation of vasculature development
536	7	8.6159	0.00113984	0.812451	35	4.01556e-05	+	GO:0048048	embryonic eye morphogenesis
537	7	8.6159	0.00113772	0.812451	35	4.01556e-05	+	GO:0010719	negative regulation of epithelial to mesenchymal transition
538	11	4.73874	0.00127064	2.32129	100	4.49304e-05	+	GO:0090100	positive regulation of transmembrane receptor protein serine/threonine kinase signaling pathway
539	34	2.17962	0.00127618	15.5991	672	4.52102e-05	+	GO:0031344	regulation of cell projection organization
540	7	8.37657	0.00132524	0.835664	36	4.70349e-05	+	GO:0110110	positive regulation of animal organ morphogenesis
541	44	1.95816	0.00134059	22.4701	968	4.76677e-05	+	GO:0010629	negative regulation of gene expression
542	14	3.74604	0.0013551	3.73728	161	4.82728e-05	+	GO:0071559	response to transforming growth factor beta
543	14	3.74604	0.00135261	3.73728	161	4.82728e-05	+	GO:0031099	regeneration
544	11	4.69183	0.00136554	2.3445	101	4.88237e-05	+	GO:0003158	endothelium development
545	9	5.87448	0.00137298	1.53205	66	4.91797e-05	+	GO:0000082	G1/S transition of mitotic cell cycle
546	6	10.7699	0.00137613	0.55711	24	4.9383e-05	+	GO:0060343	trabecula formation
547	6	10.7699	0.00137362	0.55711	24	4.9383e-05	+	GO:0071459	protein localization to chromosome, centromeric region
548	6	10.7699	0.00137112	0.55711	24	4.9383e-05	+	GO:0034508	centromere complex assembly
549	17	3.19804	0.00140377	5.31575	229	5.06509e-05	+	GO:1901988	negative regulation of cell cycle phase transition
550	19	2.95491	0.00141114	6.42997	277	5.10094e-05	+	GO:0042063	gliogenesis
551	5	15.3855	0.00145239	0.324981	14	5.25959e-05	+	GO:1901722	regulation of cell proliferation involved in kidney development
552	5	15.3855	0.00144976	0.324981	14	5.25959e-05	+	GO:0051764	actin crosslink formation
553	51	1.82328	0.00145153	27.9715	1205	5.27551e-05	+	GO:0030030	cell projection organization
554	8	6.75757	0.00146054	1.18386	51	5.31785e-05	+	GO:0090307	mitotic spindle assembly
555	8	6.75757	0.00145791	1.18386	51	5.31785e-05	+	GO:0050918	positive chemotaxis
556	18	3.02903	0.00162522	5.9425	256	5.93878e-05	+	GO:0051321	meiotic cell cycle
557	23	2.58702	0.00164919	8.89054	383	6.03718e-05	+	GO:0032970	regulation of actin filament-based process
558	9	5.7017	0.00165501	1.57848	68	6.06936e-05	+	GO:0044843	cell cycle G1/S phase transition
559	9	5.7017	0.00165206	1.57848	68	6.06936e-05	+	GO:0031100	animal organ regeneration
560	9	5.7017	0.00164911	1.57848	68	6.06936e-05	+	GO:0055006	cardiac cell development
561	14	3.65523	0.00167529	3.83013	165	6.17668e-05	+	GO:0000075	cell cycle checkpoint signaling
562	11	4.55649	0.00168652	2.41414	104	6.22915e-05	+	GO:0050000	chromosome localization
563	7	7.9357	0.00172153	0.88209	38	6.36977e-05	+	GO:0060323	head morphogenesis
564	7	7.9357	0.00171848	0.88209	38	6.36977e-05	+	GO:0060071	Wnt signaling pathway, planar cell polarity pathway
565	33	2.16711	0.00175951	15.2277	656	6.53337e-05	+	GO:0120035	regulation of plasma membrane bounded cell projection organization
566	0	0	0.00176078	10.2833	443	6.54965e-05	-	GO:0050911	detection of chemical stimulus involved in sensory perception of smell
567	11	4.51309	0.00180975	2.43735	105	6.74367e-05	+	GO:0001841	neural tube formation
568	8	6.50257	0.00181847	1.23028	53	6.78808e-05	+	GO:0032330	regulation of chondrocyte differentiation
569	8	6.50257	0.00181528	1.23028	53	6.78808e-05	+	GO:0034332	adherens junction organization
570	114	1.4364	0.00182879	79.3649	3419	6.85062e-05	+	GO:0006950	response to stress
571	5	14.3598	0.00183409	0.348193	15	6.88251e-05	+	GO:0072176	nephric duct development
572	10	4.95167	0.00188624	2.01952	87	7.09057e-05	+	GO:0034502	protein localization to chromosome
573	21	2.70051	0.00188351	7.77632	335	7.09265e-05	+	GO:0070482	response to oxygen levels
574	6	9.94142	0.00192262	0.603535	26	7.25255e-05	+	GO:0090103	cochlea morphogenesis
575	6	9.94142	0.00191928	0.603535	26	7.25255e-05	+	GO:0062009	secondary palate development
576	6	9.94142	0.00191596	0.603535	26	7.25255e-05	+	GO:0003181	atrioventricular valve morphogenesis
577	9	5.53879	0.00196202	1.6249	70	7.4398e-05	+	GO:0031016	pancreas development
578	4	24.6169	0.00200225	0.16249	7	7.60549e-05	+	GO:0007442	hindgut morphogenesis
579	4	24.6169	0.0019988	0.16249	7	7.60549e-05	+	GO:1990791	dorsal root ganglion development
580	4	24.6169	0.00199536	0.16249	7	7.60549e-05	+	GO:0060592	mammary gland formation
581	13	3.80975	0.00199506	3.4123	147	7.61744e-05	+	GO:0050768	negative regulation of neurogenesis
582	8	6.38215	0.00199781	1.2535	54	7.64105e-05	+	GO:0045778	positive regulation of ossification
583	16	3.20592	0.00212712	4.99077	215	8.14957e-05	+	GO:2000241	regulation of reproductive process
584	9	5.46078	0.00214108	1.64812	71	8.21708e-05	+	GO:0043627	response to estrogen
585	6	9.57322	0.00226192	0.626748	27	8.69569e-05	+	GO:0060065	uterus development
586	87	1.52416	0.00225985	57.0805	2459	8.70256e-05	+	GO:0022607	cellular component assembly
587	14	3.52698	0.00228539	3.96941	171	8.81591e-05	+	GO:0055001	muscle cell development
588	19	2.82245	0.00233904	6.73174	290	9.03822e-05	+	GO:0045765	regulation of angiogenesis
589	15	3.33089	0.00234776	4.5033	194	9.08732e-05	+	GO:1903046	meiotic cell cycle process
590	11	4.34747	0.00236834	2.53021	109	9.18251e-05	+	GO:0051100	negative regulation of binding
591	10	4.78661	0.00236564	2.08916	90	9.18757e-05	+	GO:0045132	meiotic chromosome segregation
592	62	1.68195	0.00237989	36.8621	1588	9.25851e-05	+	GO:0033554	cellular response to stress
593	38	1.98668	0.00243279	19.1274	824	9.48025e-05	+	GO:0007017	microtubule-based process
594	7	7.35504	0.00249702	0.951729	41	9.74694e-05	+	GO:0035136	forelimb morphogenesis
595	14	3.4862	0.00252959	4.01583	173	9.89068e-05	+	GO:0051897	positive regulation of phosphatidylinositol 3-kinase/protein kinase B signal transduction
596	14	3.4862	0.00252535	4.01583	173	9.89068e-05	+	GO:0140013	meiotic nuclear division
597	9	5.31117	0.00254323	1.69454	73	9.97738e-05	+	GO:0072089	stem cell proliferation
598	6	9.23132	0.00263594	0.649961	28	0.000103584	+	GO:0033688	regulation of osteoblast proliferation
599	6	9.23132	0.00263154	0.649961	28	0.000103584	+	GO:0048843	negative regulation of axon extension involved in axon guidance
600	6	9.23132	0.00262716	0.649961	28	0.000103584	+	GO:0035116	embryonic hindlimb morphogenesis
601	28	2.31078	0.002654	12.1171	522	0.000104816	+	GO:0051052	regulation of DNA metabolic process
602	8	6.04625	0.00271739	1.32314	57	0.000107498	+	GO:0001954	positive regulation of cell-matrix adhesion
603	10	4.68255	0.00274063	2.13559	92	0.000108597	+	GO:0001843	neural tube closure
604	4	21.5397	0.00282283	0.185703	8	0.000112039	+	GO:0060346	bone trabecula formation
605	4	21.5397	0.00281818	0.185703	8	0.000112039	+	GO:0061525	hindgut development
606	4	21.5397	0.00281353	0.185703	8	0.000112039	+	GO:0003149	membranous septum morphogenesis
607	4	21.5397	0.00280891	0.185703	8	0.000112039	+	GO:0003129	heart induction
608	5	12.6704	0.00281838	0.394619	17	0.000112602	+	GO:0048557	embryonic digestive tract morphogenesis
609	5	12.6704	0.00281376	0.394619	17	0.000112602	+	GO:0060602	branch elongation of an epithelium
610	11	4.23102	0.00286239	2.59984	112	0.000114736	+	GO:0061640	cytoskeleton-dependent cytokinesis
611	17	2.97704	0.0028691	5.71037	246	0.000115193	+	GO:0050769	positive regulation of neurogenesis
612	10	4.6322	0.0029312	2.1588	93	0.000117879	+	GO:0045666	positive regulation of neuron differentiation
613	10	4.6322	0.00292642	2.1588	93	0.000117879	+	GO:0001938	positive regulation of endothelial cell proliferation
614	10	4.6322	0.00292167	2.1588	93	0.000117879	+	GO:0060606	tube closure
615	8	5.942	0.00296772	1.34635	58	0.000119931	+	GO:0030514	negative regulation of BMP signaling pathway
616	6	8.913	0.00302982	0.673174	29	0.00012264	+	GO:0003209	cardiac atrium morphogenesis
617	6	8.913	0.00302492	0.673174	29	0.00012264	+	GO:0003171	atrioventricular valve development
618	6	8.913	0.00302003	0.673174	29	0.00012264	+	GO:0003156	regulation of animal organ formation
619	46	1.82473	0.00311865	25.2092	1086	0.000126849	+	GO:0007267	cell-cell signaling
620	24	2.44423	0.00314317	9.81906	423	0.000128053	+	GO:0001558	regulation of cell growth
621	9	5.10152	0.00323567	1.76418	76	0.000132034	+	GO:0000079	regulation of cyclin-dependent protein serine/threonine kinase activity
622	11	4.15679	0.00324379	2.64627	114	0.000132577	+	GO:0000910	cytokinesis
623	8	5.84129	0.00326183	1.36956	59	0.000133529	+	GO:0035904	aorta development
624	104	1.44571	0.00326648	71.9368	3099	0.000133934	+	GO:0006996	organelle organization
625	59	1.67879	0.00332313	35.1443	1514	0.000136474	+	GO:0035556	intracellular signal transduction
626	13	3.56709	0.00342173	3.64443	157	0.000140748	+	GO:0030856	regulation of epithelial cell differentiation
627	5	11.9665	0.00342754	0.417832	18	0.000141212	+	GO:0051383	kinetochore organization
628	24	2.41567	0.00345214	9.93512	428	0.000142452	+	GO:0009314	response to radiation
629	6	8.6159	0.00349314	0.696387	30	0.000144373	+	GO:1905820	positive regulation of chromosome separation
630	9	5.03527	0.00349196	1.78739	77	0.000144553	+	GO:0045685	regulation of glial cell differentiation
631	12	3.80113	0.00351094	3.15695	136	0.000145569	+	GO:0001936	regulation of endothelial cell proliferation
632	10	4.48745	0.00360837	2.22844	96	0.000149846	+	GO:0051303	establishment of chromosome localization
633	10	4.48745	0.00360268	2.22844	96	0.000149846	+	GO:0030516	regulation of axon extension
634	18	2.78932	0.00378927	6.45319	278	0.000157855	+	GO:0021537	telencephalon development
635	4	19.1464	0.00380928	0.208916	9	0.000158939	+	GO:2000826	regulation of heart morphogenesis
636	4	19.1464	0.0038033	0.208916	9	0.000158939	+	GO:0048819	regulation of hair follicle maturation
637	4	19.1464	0.00379734	0.208916	9	0.000158939	+	GO:0060601	lateral sprouting from an epithelium
638	25	2.32109	0.00385198	10.7708	464	0.000161478	+	GO:0045859	regulation of protein kinase activity
639	10	4.44119	0.00385849	2.25165	97	0.000162005	+	GO:2001237	negative regulation of extrinsic apoptotic signaling pathway
640	7	6.70126	0.0038954	1.04458	45	0.00016381	+	GO:0071526	semaphorin-plexin signaling pathway
641	8	5.64977	0.00390692	1.41599	61	0.00016455	+	GO:0060350	endochondral bone morphogenesis
642	6	8.33797	0.0040074	0.7196	31	0.000169045	+	GO:0061037	negative regulation of cartilage development
643	25	2.31113	0.0040393	10.8172	466	0.000170656	+	GO:0071407	cellular response to organic cyclic compound
644	5	11.3367	0.00413728	0.441045	19	0.000175067	+	GO:1901970	positive regulation of mitotic sister chromatid separation
645	5	11.3367	0.00413088	0.441045	19	0.000175067	+	GO:1904666	regulation of ubiquitin protein ligase activity
646	5	11.3367	0.00412449	0.441045	19	0.000175067	+	GO:0042481	regulation of odontogenesis
647	5	11.3367	0.00411813	0.441045	19	0.000175067	+	GO:0060571	morphogenesis of an epithelial fold
648	8	5.55864	0.00427816	1.4392	62	0.000182151	+	GO:0002040	sprouting angiogenesis
649	8	5.55864	0.00427158	1.4392	62	0.000182151	+	GO:0050922	negative regulation of chemotaxis
650	8	5.55864	0.00426502	1.4392	62	0.000182151	+	GO:0055013	cardiac muscle cell development
651	10	4.35146	0.00441455	2.29808	99	0.000188827	+	GO:0009798	axis specification
652	33	2.0338	0.00454906	16.2258	699	0.000194879	+	GO:0030097	hemopoiesis
653	23	2.42256	0.0045857	9.49408	409	0.000196749	+	GO:1903706	regulation of hemopoiesis
654	6	8.07741	0.00458296	0.742813	32	0.000196932	+	GO:0061036	positive regulation of cartilage development
655	50	1.7512	0.0046452	28.5519	1230	0.000199911	+	GO:0031399	regulation of protein modification process
656	11	3.94895	0.00466134	2.78555	120	0.000200912	+	GO:0098773	skin epidermis development
657	11	3.94895	0.00465426	2.78555	120	0.000200912	+	GO:0043200	response to amino acid
658	8	5.47041	0.00465547	1.46241	63	0.00020127	+	GO:0030282	bone mineralization
659	16	2.94561	0.00469522	5.43182	234	0.000203296	+	GO:2001234	negative regulation of apoptotic signaling pathway
660	7	6.4161	0.00480947	1.09101	47	0.000208559	+	GO:0055010	ventricular cardiac muscle tissue morphogenesis
661	7	6.4161	0.0048022	1.09101	47	0.000208559	+	GO:0061005	cell differentiation involved in kidney development
662	5	10.7699	0.00493799	0.464258	20	0.00021478	+	GO:0035455	response to interferon-alpha
663	4	17.2318	0.00501676	0.232129	10	0.000218535	+	GO:0060536	cartilage morphogenesis
664	10	4.2653	0.00502644	2.3445	101	0.000219286	+	GO:0035282	segmentation
665	3	43.0795	0.00504722	0.0696387	3	0.000220524	+	GO:0010159	specification of animal organ position
666	9	4.72824	0.00509625	1.90346	82	0.000223001	+	GO:0051310	metaphase chromosome alignment
667	96	1.45161	0.00518716	66.1335	2849	0.000227319	+	GO:0065008	regulation of biological quality
668	6	7.83264	0.00520231	0.766026	33	0.000228324	+	GO:0048566	embryonic digestive tract development
669	6	7.83264	0.00519454	0.766026	33	0.000228324	+	GO:0060563	neuroepithelial cell differentiation
670	11	3.88422	0.00521289	2.83197	122	0.000229473	+	GO:0001952	regulation of cell-matrix adhesion
671	48	1.7509	0.00527899	27.4144	1181	0.000232728	+	GO:0010628	positive regulation of gene expression
672	14	3.19107	0.00530251	4.38724	189	0.000234113	+	GO:0030308	negative regulation of cell growth
673	7	6.28243	0.00530031	1.11422	48	0.000234364	+	GO:0090329	regulation of DNA-templated DNA replication
674	10	4.22348	0.00532937	2.36772	102	0.000235998	+	GO:0110020	regulation of actomyosin structure organization
675	42	1.82946	0.00532559	22.9576	989	0.00023618	+	GO:0042325	regulation of phosphorylation
676	12	3.58996	0.00536729	3.34266	144	0.000238382	+	GO:1903844	regulation of cellular response to transforming growth factor beta stimulus
677	13	3.35349	0.00557138	3.87655	167	0.000247812	+	GO:0048639	positive regulation of developmental growth
678	41	1.86906	0.00559474	21.9362	945	0.000249218	+	GO:0010243	response to organonitrogen compound
679	30	2.07779	0.00563718	14.4384	622	0.000251478	+	GO:0042327	positive regulation of phosphorylation
680	10	4.18248	0.00568009	2.39093	103	0.000253765	+	GO:0090288	negative regulation of cellular response to growth factor stimulus
681	5	10.257	0.00583333	0.487471	21	0.000260994	+	GO:0072112	podocyte differentiation
682	5	10.257	0.00582479	0.487471	21	0.000260994	+	GO:0090266	regulation of mitotic cell cycle spindle assembly checkpoint
683	5	10.257	0.00581628	0.487471	21	0.000260994	+	GO:0061318	renal filtration cell differentiation
684	5	10.257	0.00580779	0.487471	21	0.000260994	+	GO:1903504	regulation of mitotic spindle checkpoint
685	9	4.61566	0.00584339	1.94988	84	0.000262977	+	GO:0007492	endoderm development
686	26	2.22236	0.00607622	11.6993	504	0.000273854	+	GO:0010638	positive regulation of organelle organization
687	13	3.31381	0.00611562	3.92298	169	0.000276031	+	GO:1904018	positive regulation of vasculature development
688	47	1.76064	0.00611709	26.6948	1150	0.000276499	+	GO:0019220	regulation of phosphate metabolic process
689	47	1.75911	0.0061537	26.718	1151	0.000278558	+	GO:0051174	regulation of phosphorus metabolic process
690	9	4.56136	0.00628887	1.9731	85	0.000285089	+	GO:0048661	positive regulation of smooth muscle cell proliferation
691	18	2.64652	0.00636945	6.80138	293	0.00028916	+	GO:0001666	response to hypoxia
692	4	15.6653	0.00643765	0.255342	11	0.000292678	+	GO:0061430	bone trabecula morphogenesis
693	7	6.03113	0.00645046	1.16064	50	0.000293683	+	GO:0060425	lung morphogenesis
694	7	6.03113	0.00644117	1.16064	50	0.000293683	+	GO:0070830	bicellular tight junction assembly
695	8	5.14382	0.00645976	1.55526	67	0.000294954	+	GO:0045600	positive regulation of fat cell differentiation
696	8	5.14382	0.00645049	1.55526	67	0.000294954	+	GO:0050771	negative regulation of axonogenesis
697	15	2.96419	0.00653172	5.06041	218	0.000299097	+	GO:0010001	glial cell differentiation
698	14	3.10883	0.00655238	4.5033	194	0.000300473	+	GO:0022408	negative regulation of cell-cell adhesion
699	18	2.63752	0.00654537	6.82459	294	0.000300581	+	GO:0051962	positive regulation of nervous system development
700	12	3.49293	0.00654822	3.43551	148	0.000301142	+	GO:0090101	negative regulation of transmembrane receptor protein serine/threonine kinase signaling pathway
701	6	7.38506	0.00657598	0.812451	35	0.00030285	+	GO:0009954	proximal/distal pattern formation
702	9	4.50832	0.00669383	1.99631	86	0.000308716	+	GO:0033273	response to vitamin
703	10	4.0641	0.00679698	2.46057	106	0.000313919	+	GO:0002244	hematopoietic progenitor cell differentiation
704	5	9.79079	0.00679738	0.510684	22	0.000314384	+	GO:0072311	glomerular epithelial cell differentiation
705	5	9.79079	0.00678775	0.510684	22	0.000314384	+	GO:0051988	regulation of attachment of spindle microtubules to kinetochore
706	5	9.79079	0.00677815	0.510684	22	0.000314384	+	GO:0048485	sympathetic nervous system development
707	5	9.79079	0.00676857	0.510684	22	0.000314384	+	GO:0060713	labyrinthine layer morphogenesis
708	23	2.30425	0.00705621	9.98155	430	0.000328207	+	GO:0009611	response to wounding
709	16	2.81335	0.00707802	5.68716	245	0.000329686	+	GO:0051896	regulation of phosphatidylinositol 3-kinase/protein kinase B signal transduction
710	11	3.70214	0.00721561	2.97125	128	0.000336567	+	GO:0006275	regulation of DNA replication
711	6	7.17992	0.00742095	0.835664	36	0.000346632	+	GO:0035137	hindlimb morphogenesis
712	11	3.67345	0.00765288	2.99446	129	0.000357968	+	GO:0043393	regulation of protein binding
713	13	3.21858	0.00766097	4.03904	174	0.000358849	+	GO:0071478	cellular response to radiation
714	9	4.40586	0.00769273	2.04274	88	0.000360841	+	GO:0002062	chondrocyte differentiation
715	9	4.40586	0.00768198	2.04274	88	0.000360841	+	GO:0022405	hair cycle process
716	9	4.40586	0.00767127	2.04274	88	0.000360841	+	GO:0022404	molting cycle process
717	14	3.04603	0.00774044	4.59615	198	0.000364602	+	GO:0031345	negative regulation of cell projection organization
718	5	9.36511	0.00796387	0.533897	23	0.000375649	+	GO:0043567	regulation of insulin-like growth factor receptor signaling pathway
719	5	9.36511	0.00795281	0.533897	23	0.000375649	+	GO:0014912	negative regulation of smooth muscle cell migration
720	3	32.3096	0.00802134	0.0928516	4	0.000379413	+	GO:0071673	positive regulation of smooth muscle cell chemotaxis
721	3	32.3096	0.00801023	0.0928516	4	0.000379413	+	GO:0007057	spindle assembly involved in female meiosis I
722	4	14.3598	0.00808047	0.278555	12	0.00038327	+	GO:0090267	positive regulation of mitotic cell cycle spindle assembly checkpoint
723	8	4.92337	0.00813505	1.6249	70	0.000386392	+	GO:0071479	cellular response to ionizing radiation
724	6	6.98586	0.00830934	0.858877	37	0.000395216	+	GO:0071168	protein localization to chromatin
725	6	6.98586	0.0082979	0.858877	37	0.000395216	+	GO:1905332	positive regulation of morphogenesis of an epithelium
726	6	6.98586	0.00828648	0.858877	37	0.000395216	+	GO:0030513	positive regulation of BMP signaling pathway
727	6	6.98586	0.0082751	0.858877	37	0.000395216	+	GO:0003230	cardiac atrium development
728	26	2.14572	0.00829997	12.1171	522	0.000396948	+	GO:0051493	regulation of cytoskeleton organization
729	7	5.68975	0.00845023	1.23028	53	0.000404688	+	GO:0035567	non-canonical Wnt signaling pathway
730	8	4.85403	0.00879019	1.64812	71	0.000421546	+	GO:2000573	positive regulation of DNA biosynthetic process
731	22	2.31723	0.0087873	9.49408	409	0.000421984	+	GO:0032102	negative regulation of response to external stimulus
732	1	0.0918539	0.00890768	10.8868	469	0.000428349	-	GO:0007608	sensory perception of smell
733	7	5.58438	0.00931087	1.2535	54	0.000448349	+	GO:0048678	response to axon injury
734	7	5.58438	0.0092982	1.2535	54	0.000448349	+	GO:0070169	positive regulation of biomineral tissue development
735	7	5.58438	0.00928557	1.2535	54	0.000448349	+	GO:0021872	forebrain generation of neurons
736	6	6.80203	0.00928556	0.88209	38	0.000448957	+	GO:0031018	endocrine pancreas development
737	9	4.26061	0.00934557	2.11237	91	0.000452472	+	GO:0048145	regulation of fibroblast proliferation
738	8	4.78661	0.00947283	1.67133	72	0.000459255	+	GO:0048663	neuron fate commitment
739	10	3.84638	0.00968693	2.59984	112	0.00047027	+	GO:0048588	developmental cell growth
740	11	3.53638	0.00993382	3.11053	134	0.000482908	+	GO:0001101	response to acid chemical
741	11	3.53638	0.00992043	3.11053	134	0.000482908	+	GO:0048593	camera-type eye morphogenesis
742	9	4.2143	0.00999019	2.13559	92	0.000486959	+	GO:0051492	regulation of stress fiber assembly
743	18	2.52583	0.0100162	7.12636	307	0.000488883	+	GO:0036293	response to decreased oxygen levels
744	4	13.2552	0.0100718	0.301768	13	0.000492258	+	GO:0021559	trigeminal nerve development
745	4	13.2552	0.0100583	0.301768	13	0.000492258	+	GO:1901862	negative regulation of muscle tissue development
746	4	13.2552	0.0100448	0.301768	13	0.000492258	+	GO:0090232	positive regulation of spindle checkpoint
747	4	13.2552	0.0100314	0.301768	13	0.000492258	+	GO:0051231	spindle elongation
748	4	13.2552	0.010018	0.301768	13	0.000492258	+	GO:0036302	atrioventricular canal development
749	7	5.48285	0.0100743	1.27671	55	0.000495686	+	GO:0048146	positive regulation of fibroblast proliferation
750	8	4.72104	0.0101414	1.69454	73	0.000499654	+	GO:0001570	vasculogenesis
751	6	6.62762	0.0103018	0.905303	39	0.000508228	+	GO:0007143	female meiotic nuclear division
752	43	1.75918	0.0103865	24.4432	1053	0.000513091	+	GO:1901698	response to nitrogen compound
753	9	4.16898	0.0105847	2.1588	93	0.000523574	+	GO:0007098	centrosome cycle
754	5	8.6159	0.0105943	0.580322	25	0.000524747	+	GO:0072010	glomerular epithelium development
755	5	8.6159	0.0105803	0.580322	25	0.000524747	+	GO:0032331	negative regulation of chondrocyte differentiation
756	10	3.7789	0.0107712	2.64627	114	0.000534922	+	GO:0016049	cell growth
757	16	2.68199	0.0108582	5.96571	257	0.000539955	+	GO:0045860	positive regulation of protein kinase activity
758	8	4.65724	0.0109027	1.71775	74	0.000542884	+	GO:0045665	negative regulation of neuron differentiation
759	7	5.38494	0.0109694	1.29992	56	0.000546921	+	GO:0120192	tight junction assembly
760	34	1.91966	0.0113481	17.7114	763	0.000566551	+	GO:0031401	positive regulation of protein modification process
761	3	25.8477	0.0119392	0.116064	5	0.000596841	+	GO:0072179	nephric duct formation
762	3	25.8477	0.0119235	0.116064	5	0.000596841	+	GO:0060687	regulation of branching involved in prostate gland morphogenesis
763	14	2.88571	0.0120583	4.8515	209	0.000604379	+	GO:0050866	negative regulation of cell activation
764	13	3.02721	0.0123098	4.29439	185	0.000617793	+	GO:0051302	regulation of cell division
765	90	1.43174	0.0123166	62.8605	2708	0.000618941	+	GO:0044085	cellular component biogenesis
766	4	12.3084	0.0123538	0.324981	14	0.00062162	+	GO:0071599	otic vesicle development
767	4	12.3084	0.0123377	0.324981	14	0.00062162	+	GO:0150146	cell junction disassembly
768	2	0.15809	0.0127172	12.651	545	0.000641574	-	GO:0007606	sensory perception of chemical stimulus
769	11	3.40917	0.0127173	3.22659	139	0.000642416	+	GO:0048660	regulation of smooth muscle cell proliferation
770	6	6.30432	0.01275	0.951729	41	0.000644901	+	GO:0040001	establishment of mitotic spindle localization
771	2	0.157224	0.012917	12.7207	548	0.000654197	-	GO:0043604	amide biosynthetic process
772	10	3.6508	0.0135355	2.73912	118	0.000686408	+	GO:2000278	regulation of DNA biosynthetic process
773	9	3.99707	0.0136545	2.25165	97	0.000693341	+	GO:0046545	development of primary female sexual characteristics
774	16	2.61088	0.0139482	6.12821	264	0.000709168	+	GO:0071900	regulation of protein serine/threonine kinase activity
775	5	7.97768	0.014033	0.626748	27	0.000714401	+	GO:0060669	embryonic placenta morphogenesis
776	11	3.36081	0.0140748	3.27302	141	0.000717452	+	GO:0017015	regulation of transforming growth factor beta receptor signaling pathway
777	6	6.15421	0.0141675	0.974942	42	0.000723105	+	GO:0030261	chromosome condensation
778	7	5.11113	0.0142119	1.36956	59	0.000726306	+	GO:0120193	tight junction organization
779	7	5.11113	0.0141937	1.36956	59	0.000726306	+	GO:0043297	apical junction assembly
780	9	3.95628	0.0144845	2.27486	98	0.000742137	+	GO:0042542	response to hydrogen peroxide
781	13	2.96314	0.014515	4.38724	189	0.000744654	+	GO:0008217	regulation of blood pressure
782	4	11.4879	0.0150553	0.348193	15	0.00077336	+	GO:2000052	positive regulation of non-canonical Wnt signaling pathway
783	4	11.4879	0.0150361	0.348193	15	0.00077336	+	GO:0086064	cell communication by electrical coupling involved in cardiac conduction
784	4	11.4879	0.015017	0.348193	15	0.00077336	+	GO:0003188	heart valve formation
785	36	1.81387	0.0152007	19.847	855	0.000783817	+	GO:0051050	positive regulation of transport
786	12	3.11418	0.0152046	3.85334	166	0.000785015	+	GO:0045766	positive regulation of angiogenesis
787	7	5.02594	0.0153874	1.39277	60	0.000795463	+	GO:0009948	anterior/posterior axis specification
788	6	6.01109	0.0156186	0.998155	43	0.000808443	+	GO:0021983	pituitary gland development
789	5	7.69277	0.0159462	0.649961	28	0.000826445	+	GO:0001702	gastrulation with mouth forming second
790	5	7.69277	0.015926	0.649961	28	0.000826445	+	GO:0051984	positive regulation of chromosome segregation
791	5	7.69277	0.0159059	0.649961	28	0.000826445	+	GO:0002068	glandular epithelial cell development
792	5	7.69277	0.0158859	0.649961	28	0.000826445	+	GO:0044331	cell-cell adhesion mediated by cadherin
793	5	7.69277	0.0158659	0.649961	28	0.000826445	+	GO:0010463	mesenchymal cell proliferation
794	9	3.87715	0.0162618	2.32129	100	0.000848135	+	GO:0007229	integrin-mediated signaling pathway
795	14	2.77932	0.0163383	5.0372	217	0.000853197	+	GO:1901654	response to ketone
796	26	2.04765	0.016573	12.6975	547	0.000866538	+	GO:0071417	cellular response to organonitrogen compound
797	7	4.94355	0.0166129	1.41599	61	0.000869719	+	GO:0042306	regulation of protein import into nucleus
798	7	4.94355	0.0165922	1.41599	61	0.000869719	+	GO:0061180	mammary gland epithelium development
799	8	4.30795	0.0165796	1.85703	80	0.000870149	+	GO:0050772	positive regulation of axonogenesis
800	19	2.39331	0.0166828	7.93881	342	0.000876661	+	GO:0032956	regulation of actin cytoskeleton organization
801	3	21.5397	0.0167294	0.139277	6	0.000880206	+	GO:0071864	positive regulation of cell proliferation in bone marrow
802	3	21.5397	0.0167086	0.139277	6	0.000880206	+	GO:0071671	regulation of smooth muscle cell chemotaxis
803	3	21.5397	0.0166878	0.139277	6	0.000880206	+	GO:1901166	neural crest cell migration involved in autonomic nervous system development
804	3	21.5397	0.0166671	0.139277	6	0.000880206	+	GO:0097402	neuroblast migration
805	3	21.5397	0.0166464	0.139277	6	0.000880206	+	GO:0003402	planar cell polarity pathway involved in axis elongation
806	3	21.5397	0.0166258	0.139277	6	0.000880206	+	GO:0061156	pulmonary artery morphogenesis
807	3	21.5397	0.0166052	0.139277	6	0.000880206	+	GO:0021856	hypothalamic tangential migration using cell-axon interactions
808	3	21.5397	0.0165847	0.139277	6	0.000880206	+	GO:0021828	gonadotrophin-releasing hormone neuronal migration to the hypothalamus
809	3	21.5397	0.0165642	0.139277	6	0.000880206	+	GO:0003166	bundle of His development
810	3	21.5397	0.0165438	0.139277	6	0.000880206	+	GO:0060527	prostate epithelial cord arborization involved in prostate glandular acinus morphogenesis
811	3	21.5397	0.0165234	0.139277	6	0.000880206	+	GO:0060526	prostate glandular acinus morphogenesis
812	6	5.87448	0.0168994	1.02137	44	0.000901345	+	GO:0002066	columnar/cuboidal epithelial cell development
813	6	5.87448	0.0168786	1.02137	44	0.000901345	+	GO:0030501	positive regulation of bone mineralization
814	9	3.83877	0.016937	2.3445	101	0.000905571	+	GO:0002027	regulation of heart rate
815	9	3.83877	0.0169162	2.3445	101	0.000905571	+	GO:0042633	hair cycle
816	9	3.83877	0.0168955	2.3445	101	0.000905571	+	GO:0042303	molting cycle
817	8	4.25477	0.0174698	1.88024	81	0.000937502	+	GO:0051101	regulation of DNA binding
818	7	4.86381	0.0176688	1.4392	62	0.000949335	+	GO:0051785	positive regulation of nuclear division
819	4	10.7699	0.0176502	0.371406	16	0.000949493	+	GO:0051315	attachment of mitotic spindle microtubules to kinetochore
820	4	10.7699	0.0176287	0.371406	16	0.000949493	+	GO:0003323	type B pancreatic cell development
821	9	3.80113	0.0179156	2.36772	102	0.000966125	+	GO:0035265	organ growth
822	6	5.74393	0.018563	1.04458	45	0.00100225	+	GO:1901976	regulation of cell cycle checkpoint
823	6	5.74393	0.0185404	1.04458	45	0.00100225	+	GO:0007062	sister chromatid cohesion
824	6	5.74393	0.018518	1.04458	45	0.00100225	+	GO:0008038	neuron recognition
825	13	2.85731	0.0188117	4.54973	196	0.00101939	+	GO:0008361	regulation of cell size
826	28	1.95499	0.0199561	14.3224	617	0.0010827	+	GO:0030029	actin filament-based process
827	8	4.15224	0.0199691	1.92667	83	0.00108472	+	GO:0002088	lens development in camera-type eye
828	5	7.17992	0.0200264	0.696387	30	0.00108915	+	GO:0033280	response to vitamin D
829	10	3.41901	0.0201294	2.92483	126	0.00109607	+	GO:0021761	limbic system development
830	9	3.72803	0.0201239	2.41414	104	0.00109709	+	GO:0032231	regulation of actin filament bundle assembly
831	6	5.61906	0.0203658	1.06779	46	0.00111161	+	GO:0016339	calcium-dependent cell-cell adhesion via plasma membrane cell adhesion molecules
832	13	2.82845	0.0203464	4.59615	198	0.00111189	+	GO:0008016	regulation of heart contraction
833	7	4.71182	0.0205748	1.48563	64	0.00112572	+	GO:0002067	glandular epithelial cell differentiation
834	4	10.1364	0.0210307	0.394619	17	0.00115204	+	GO:0021783	preganglionic parasympathetic fiber development
835	4	10.1364	0.0210055	0.394619	17	0.00115204	+	GO:2001212	regulation of vasculogenesis
836	4	10.1364	0.0209804	0.394619	17	0.00115204	+	GO:2000696	regulation of epithelial cell differentiation involved in kidney development
837	4	10.1364	0.0209554	0.394619	17	0.00115204	+	GO:0061548	ganglion development
838	10	3.39209	0.0210566	2.94804	127	0.00115899	+	GO:0007127	meiosis I
839	8	4.10281	0.0211397	1.94988	84	0.00116495	+	GO:0001942	hair follicle development
840	25	2.03975	0.0213804	12.2564	528	0.00117962	+	GO:0071396	cellular response to lipid
841	28	1.93616	0.0215051	14.4616	623	0.00118791	+	GO:0050865	regulation of cell activation
842	28	1.93305	0.0218296	14.4848	624	0.00120726	+	GO:1901699	cellular response to nitrogen compound
843	6	5.49951	0.0222124	1.09101	47	0.00122989	+	GO:0060711	labyrinthine layer development
844	19	2.28634	0.0222707	8.31022	358	0.00123458	+	GO:0031346	positive regulation of cell projection organization
845	3	18.4626	0.0222756	0.16249	7	0.00123632	+	GO:0071863	regulation of cell proliferation in bone marrow
846	3	18.4626	0.0222493	0.16249	7	0.00123632	+	GO:0002072	optic cup morphogenesis involved in camera-type eye development
847	3	18.4626	0.0222231	0.16249	7	0.00123632	+	GO:0048842	positive regulation of axon extension involved in axon guidance
848	3	18.4626	0.0221969	0.16249	7	0.00123632	+	GO:0070601	centromeric sister chromatid cohesion
849	3	18.4626	0.0221708	0.16249	7	0.00123632	+	GO:1901331	positive regulation of odontoblast differentiation
850	3	18.4626	0.0221447	0.16249	7	0.00123632	+	GO:0043569	negative regulation of insulin-like growth factor receptor signaling pathway
851	3	18.4626	0.0221188	0.16249	7	0.00123632	+	GO:0060710	chorio-allantoic fusion
852	3	18.4626	0.0220928	0.16249	7	0.00123632	+	GO:0021855	hypothalamus cell migration
853	3	18.4626	0.022067	0.16249	7	0.00123632	+	GO:0003164	His-Purkinje system development
854	5	6.94831	0.0221341	0.7196	31	0.00124153	+	GO:2000352	negative regulation of endothelial cell apoptotic process
855	5	6.94831	0.0221083	0.7196	31	0.00124153	+	GO:0085029	extracellular matrix assembly
856	22	2.14423	0.0222752	10.2601	442	0.00125237	+	GO:0051223	regulation of protein transport
857	18	2.38594	0.022565	7.54419	325	0.00127014	+	GO:0022409	positive regulation of cell-cell adhesion
858	14	2.65689	0.0227295	5.26933	227	0.00128089	+	GO:0050920	regulation of chemotaxis
859	12	2.92064	0.0233943	4.10868	177	0.00131989	+	GO:0000302	response to reactive oxygen species
860	9	3.62351	0.0233713	2.48378	107	0.00132013	+	GO:0031023	microtubule organizing center organization
861	8	4.0074	0.0236883	1.99631	86	0.00133959	+	GO:0045638	negative regulation of myeloid cell differentiation
862	6	5.38494	0.0239783	1.11422	48	0.00135756	+	GO:0042311	vasodilation
863	10	3.31381	0.0240936	3.01768	130	0.00136567	+	GO:0061982	meiosis I cell cycle process
864	1	0.101126	0.0242387	9.88869	426	0.00137548	-	GO:0043043	peptide biosynthetic process
865	4	9.57322	0.0243436	0.417832	18	0.00138303	+	GO:2000136	regulation of cell proliferation involved in heart morphogenesis
866	5	6.73117	0.024774	0.742813	32	0.00140911	+	GO:0035909	aorta morphogenesis
867	5	6.73117	0.0247454	0.742813	32	0.00140911	+	GO:0043392	negative regulation of DNA binding
868	5	6.73117	0.0247169	0.742813	32	0.00140911	+	GO:0060603	mammary gland duct morphogenesis
869	13	2.74526	0.0250972	4.73543	204	0.00143243	+	GO:0045637	regulation of myeloid cell differentiation
870	13	2.74526	0.0250684	4.73543	204	0.00143243	+	GO:0007163	establishment or maintenance of cell polarity
871	10	3.28851	0.0251871	3.04089	131	0.00144087	+	GO:0071456	cellular response to hypoxia
872	11	3.05725	0.0257235	3.598	155	0.00147324	+	GO:2001236	regulation of extrinsic apoptotic signaling pathway
873	11	3.05725	0.0256941	3.598	155	0.00147324	+	GO:0071453	cellular response to oxygen levels
874	6	5.27504	0.0260454	1.13743	49	0.00149509	+	GO:0060976	coronary vasculature development
875	15	2.50462	0.0264459	5.98893	258	0.00151982	+	GO:0045927	positive regulation of growth
876	39	1.72495	0.0266012	22.6094	974	0.00153049	+	GO:0044087	regulation of cellular component biogenesis
877	8	3.91632	0.0266392	2.04274	88	0.00153442	+	GO:0001708	cell fate specification
878	3	0.228337	0.0268579	13.1385	566	0.00154878	-	GO:0050906	detection of stimulus involved in sensory perception
879	9	3.52469	0.0273392	2.55342	110	0.00157833	+	GO:0048771	tissue remodeling
880	5	6.5272	0.027558	0.766026	33	0.00159277	+	GO:0061384	heart trabecula morphogenesis
881	37	1.74583	0.0276355	21.1934	913	0.00159906	+	GO:0001932	regulation of protein phosphorylation
882	31	1.84456	0.0279286	16.8061	724	0.00161785	+	GO:0044092	negative regulation of molecular function
883	8	3.87231	0.0282773	2.06595	89	0.00163991	+	GO:2000106	regulation of leukocyte apoptotic process
884	6	5.16954	0.0282983	1.16064	50	0.00164298	+	GO:0048538	thymus development
885	4	9.06937	0.0282919	0.441045	19	0.00164447	+	GO:1901978	positive regulation of cell cycle checkpoint
886	4	9.06937	0.02826	0.441045	19	0.00164447	+	GO:0072079	nephron tubule formation
887	4	9.06937	0.0282281	0.441045	19	0.00164447	+	GO:0060039	pericardium development
888	4	9.06937	0.0281964	0.441045	19	0.00164447	+	GO:0051797	regulation of hair follicle development
889	4	9.06937	0.0281647	0.441045	19	0.00164447	+	GO:0048486	parasympathetic nervous system development
890	4	9.06937	0.0281331	0.441045	19	0.00164447	+	GO:0000212	meiotic spindle organization
891	4	9.06937	0.0281016	0.441045	19	0.00164447	+	GO:0030540	female genitalia development
892	4	9.06937	0.0280701	0.441045	19	0.00164447	+	GO:0016202	regulation of striated muscle tissue development
893	4	9.06937	0.0280387	0.441045	19	0.00164447	+	GO:0003184	pulmonary valve morphogenesis
894	3	16.1548	0.0284663	0.185703	8	0.00167142	+	GO:0060022	hard palate development
895	3	16.1548	0.0284346	0.185703	8	0.00167142	+	GO:0060017	parathyroid gland development
896	3	16.1548	0.0284029	0.185703	8	0.00167142	+	GO:1905770	regulation of mesodermal cell differentiation
897	3	16.1548	0.0283712	0.185703	8	0.00167142	+	GO:0048012	hepatocyte growth factor receptor signaling pathway
898	3	16.1548	0.0283397	0.185703	8	0.00167142	+	GO:0061439	kidney vasculature morphogenesis
899	3	16.1548	0.0283082	0.185703	8	0.00167142	+	GO:0061438	renal system vasculature morphogenesis
900	3	16.1548	0.0282768	0.185703	8	0.00167142	+	GO:0060839	endothelial cell fate commitment
901	3	16.1548	0.0282454	0.185703	8	0.00167142	+	GO:0003344	pericardium morphogenesis
902	3	16.1548	0.0282142	0.185703	8	0.00167142	+	GO:1902913	positive regulation of neuroepithelial cell differentiation
903	3	16.1548	0.0281829	0.185703	8	0.00167142	+	GO:0045843	negative regulation of striated muscle tissue development
904	3	16.1548	0.0281518	0.185703	8	0.00167142	+	GO:0021888	hypothalamus gonadotrophin-releasing hormone neuron development
905	3	16.1548	0.0281207	0.185703	8	0.00167142	+	GO:0021886	hypothalamus gonadotrophin-releasing hormone neuron differentiation
906	3	16.1548	0.0280897	0.185703	8	0.00167142	+	GO:0060572	morphogenesis of an epithelial bud
907	7	4.37038	0.028202	1.60169	69	0.00167994	+	GO:0042698	ovulation cycle
908	25	0.563868	0.0284366	44.3366	1910	0.00169579	-	GO:0071702	organic substance transport
909	15	2.46638	0.0293475	6.08178	262	0.00175203	+	GO:0098742	cell-cell adhesion via plasma-membrane adhesion molecules
910	5	6.33522	0.0300079	0.789239	34	0.00179342	+	GO:0060351	cartilage development involved in endochondral bone morphogenesis
911	5	6.33522	0.029975	0.789239	34	0.00179342	+	GO:0003382	epithelial cell morphogenesis
912	5	6.33522	0.0299421	0.789239	34	0.00179342	+	GO:0010464	regulation of mesenchymal cell proliferation
913	1	0.108513	0.0310362	9.21552	397	0.00186099	-	GO:0006412	translation
914	11	2.96172	0.0310803	3.71406	160	0.00186567	+	GO:0007584	response to nutrient
915	10	3.16761	0.0311025	3.15695	136	0.00186905	+	GO:0050680	negative regulation of epithelial cell proliferation
916	4	8.6159	0.0322205	0.464258	20	0.00193835	+	GO:0007413	axonal fasciculation
917	4	8.6159	0.0321854	0.464258	20	0.00193835	+	GO:0106030	neuron projection fasciculation
918	4	8.6159	0.0321504	0.464258	20	0.00193835	+	GO:0010644	cell communication by electrical coupling
919	6	4.97071	0.03267	1.20707	52	0.00197182	+	GO:0045599	negative regulation of fat cell differentiation
920	6	4.97071	0.0326346	1.20707	52	0.00197182	+	GO:2000351	regulation of endothelial cell apoptotic process
921	6	4.97071	0.0325992	1.20707	52	0.00197182	+	GO:0051496	positive regulation of stress fiber assembly
922	18	2.24113	0.0328733	8.03166	346	0.00199056	+	GO:0008544	epidermis development
923	42	1.64785	0.0331457	25.4878	1098	0.00200923	+	GO:0032101	regulation of response to external stimulus
924	5	6.15421	0.0331553	0.812451	35	0.00201198	+	GO:0090183	regulation of kidney development
925	10	3.1217	0.0340212	3.20338	138	0.00206676	+	GO:0010212	response to ionizing radiation
926	10	3.1217	0.0339845	3.20338	138	0.00206676	+	GO:0036294	cellular response to decreased oxygen levels
927	30	1.84626	0.0341198	16.249	700	0.00207723	+	GO:0010562	positive regulation of phosphorus metabolic process
928	30	1.84626	0.034083	16.249	700	0.00207723	+	GO:0045937	positive regulation of phosphate metabolic process
929	8	3.70576	0.0347567	2.1588	93	0.00212056	+	GO:0008585	female gonad development
930	3	14.3598	0.035876	0.208916	9	0.00219121	+	GO:0060363	cranial suture morphogenesis
931	3	14.3598	0.0358375	0.208916	9	0.00219121	+	GO:0072172	mesonephric tubule formation
932	3	14.3598	0.0357991	0.208916	9	0.00219121	+	GO:0060174	limb bud formation
933	3	14.3598	0.0357608	0.208916	9	0.00219121	+	GO:0007056	spindle assembly involved in female meiosis
934	3	14.3598	0.0357225	0.208916	9	0.00219121	+	GO:0051964	negative regulation of synapse assembly
935	3	14.3598	0.0356844	0.208916	9	0.00219121	+	GO:1901724	positive regulation of cell proliferation involved in kidney development
936	3	14.3598	0.0356463	0.208916	9	0.00219121	+	GO:0048635	negative regulation of muscle organ development
937	3	14.3598	0.0356083	0.208916	9	0.00219121	+	GO:0046602	regulation of mitotic centrosome separation
938	3	14.3598	0.0355704	0.208916	9	0.00219121	+	GO:0060872	semicircular canal development
939	3	14.3598	0.0355325	0.208916	9	0.00219121	+	GO:0060638	mesenchymal-epithelial cell signaling
940	9	3.34237	0.0358959	2.6927	116	0.00221597	+	GO:0032355	response to estradiol
941	13	2.60481	0.0359101	4.99077	215	0.00221921	+	GO:0045619	regulation of lymphocyte differentiation
942	13	2.60481	0.0358721	4.99077	215	0.00221921	+	GO:0060326	cell chemotaxis
943	15	2.4022	0.0360021	6.24427	269	0.00222961	+	GO:0048511	rhythmic process
944	5	5.98326	0.0362825	0.835664	36	0.00224936	+	GO:0040020	regulation of meiotic nuclear division
945	5	5.98326	0.0362442	0.835664	36	0.00224936	+	GO:0035850	epithelial cell differentiation involved in kidney development
946	5	5.98326	0.0362059	0.835664	36	0.00224936	+	GO:0000132	establishment of mitotic spindle orientation
947	7	4.13091	0.0363328	1.69454	73	0.00225962	+	GO:0043542	endothelial cell migration
948	7	4.13091	0.0362945	1.69454	73	0.00225962	+	GO:0055002	striated muscle cell development
949	4	8.20562	0.0363689	0.487471	21	0.00226664	+	GO:0031290	retinal ganglion cell axon guidance
950	4	8.20562	0.0363307	0.487471	21	0.00226664	+	GO:0042474	middle ear morphogenesis
951	9	3.31381	0.0374631	2.71591	117	0.00233975	+	GO:1903707	negative regulation of hemopoiesis
952	9	3.31381	0.0374238	2.71591	117	0.00233975	+	GO:0019827	stem cell population maintenance
953	6	4.78661	0.0375183	1.2535	54	0.00234812	+	GO:0002011	morphogenesis of an epithelial sheet
954	6	4.78661	0.037479	1.2535	54	0.00234812	+	GO:0055021	regulation of cardiac muscle tissue growth
955	17	2.27438	0.0386305	7.47455	322	0.0024228	+	GO:0071214	cellular response to abiotic stimulus
956	17	2.27438	0.0385901	7.47455	322	0.0024228	+	GO:0104004	cellular response to environmental stimulus
957	9	3.28572	0.0392845	2.73912	118	0.00246897	+	GO:0051099	positive regulation of binding
958	10	3.03377	0.0399386	3.29623	142	0.0025127	+	GO:0001764	neuron migration
959	6	4.69958	0.0405745	1.27671	55	0.00255537	+	GO:0071385	cellular response to glucocorticoid stimulus
960	6	4.69958	0.0405323	1.27671	55	0.00255537	+	GO:0045071	negative regulation of viral genome replication
961	46	1.59425	0.0407986	28.8536	1243	0.00257484	+	GO:0051247	positive regulation of protein metabolic process
962	4	7.83264	0.0416501	0.510684	22	0.00263131	+	GO:0060444	branching involved in mammary gland duct morphogenesis
963	4	7.83264	0.0416069	0.510684	22	0.00263131	+	GO:0001759	organ induction
964	4	7.83264	0.0415638	0.510684	22	0.00263131	+	GO:0002089	lens morphogenesis in camera-type eye
965	4	7.83264	0.0415207	0.510684	22	0.00263131	+	GO:0071295	cellular response to vitamin
966	4	7.83264	0.0414778	0.510684	22	0.00263131	+	GO:0030903	notochord development
967	4	7.83264	0.0414349	0.510684	22	0.00263131	+	GO:0034505	tooth mineralization
968	4	7.83264	0.0413922	0.510684	22	0.00263131	+	GO:0003309	type B pancreatic cell differentiation
969	4	7.83264	0.0413495	0.510684	22	0.00263131	+	GO:0003228	atrial cardiac muscle tissue development
970	8	3.55295	0.0424731	2.25165	97	0.00270559	+	GO:1900182	positive regulation of protein localization to nucleus
971	23	1.96593	0.0425618	11.6993	504	0.00271404	+	GO:0002683	negative regulation of immune system process
972	51	1.5364	0.042782	33.1944	1430	0.00273088	+	GO:0042592	homeostatic process
973	6	4.61566	0.0434449	1.29992	56	0.00277605	+	GO:0001706	endoderm formation
974	5	5.66835	0.0435291	0.88209	38	0.00278429	+	GO:0060043	regulation of cardiac muscle cell proliferation
975	5	5.66835	0.0434845	0.88209	38	0.00278429	+	GO:0051438	regulation of ubiquitin-protein transferase activity
976	11	2.80399	0.043447	3.92298	169	0.00278473	+	GO:1903034	regulation of response to wounding
977	11	2.80399	0.0434026	3.92298	169	0.00278473	+	GO:0007565	female pregnancy
978	7	3.96785	0.0433976	1.76418	76	0.00278726	+	GO:0009880	embryonic pattern specification
979	3	12.9238	0.0435652	0.232129	10	0.00280089	+	GO:0060068	vagina development
980	3	12.9238	0.0435208	0.232129	10	0.00280089	+	GO:0033197	response to vitamin E
981	3	12.9238	0.0434765	0.232129	10	0.00280089	+	GO:1904667	negative regulation of ubiquitin protein ligase activity
982	3	12.9238	0.0434323	0.232129	10	0.00280089	+	GO:0062042	regulation of cardiac epithelial to mesenchymal transition
983	3	12.9238	0.0433881	0.232129	10	0.00280089	+	GO:0002934	desmosome organization
984	3	12.9238	0.0433441	0.232129	10	0.00280089	+	GO:0060525	prostate glandular acinus development
985	49	1.55671	0.0437667	31.4767	1356	0.00283107	+	GO:0080134	regulation of response to stress
986	13	2.52267	0.0445355	5.15326	222	0.00288372	+	GO:0009612	response to mechanical stimulus
987	9	3.20426	0.0446011	2.80876	121	0.00289089	+	GO:0098727	maintenance of cell number
988	23	1.95045	0.044785	11.7922	508	0.00290575	+	GO:0003013	circulatory system process
989	16	2.32862	0.04482	6.87102	296	0.00291097	+	GO:0003012	muscle system process
990	7	3.91632	0.0458769	1.78739	77	0.00298261	+	GO:0070252	actin-mediated cell contraction
991	2	43.0795	0.0459386	0.0464258	2	0.00298964	+	GO:0021649	vestibulocochlear nerve structural organization
992	2	43.0795	0.0458923	0.0464258	2	0.00298964	+	GO:0072138	mesenchymal cell proliferation involved in ureteric bud development
993	2	43.0795	0.0458462	0.0464258	2	0.00298964	+	GO:0048817	negative regulation of hair follicle maturation
994	2	43.0795	0.0458001	0.0464258	2	0.00298964	+	GO:1904835	dorsal root ganglion morphogenesis
995	2	43.0795	0.0457541	0.0464258	2	0.00298964	+	GO:1905040	otic placode development
996	2	43.0795	0.0457082	0.0464258	2	0.00298964	+	GO:0061552	ganglion morphogenesis
997	2	43.0795	0.0456624	0.0464258	2	0.00298964	+	GO:0008315	G2/MI transition of meiotic cell cycle
998	2	43.0795	0.0456167	0.0464258	2	0.00298964	+	GO:0061209	cell proliferation involved in mesonephros development
999	2	43.0795	0.0455711	0.0464258	2	0.00298964	+	GO:1903375	facioacoustic ganglion development
1000	20	2.06122	0.0459756	9.70299	418	0.00301919	+	GO:0008015	blood circulation
1001	10	2.95065	0.0461349	3.38908	146	0.00303268	+	GO:0050921	positive regulation of chemotaxis
1002	4	7.49209	0.0461127	0.533897	23	0.00303425	+	GO:2000647	negative regulation of stem cell proliferation
1003	4	7.49209	0.0460668	0.533897	23	0.00303425	+	GO:0003283	atrial septum development
1004	4	7.49209	0.046021	0.533897	23	0.00303425	+	GO:0003177	pulmonary valve development
1005	14	2.40284	0.0466078	5.82644	251	0.003076	+	GO:1903522	regulation of blood circulation
1006	19	2.14832	0.0469258	8.84411	381	0.00310006	+	GO:2001233	regulation of apoptotic signaling pathway
1007	71	1.42594	0.04754	49.7917	2145	0.00314376	+	GO:0051246	regulation of protein metabolic process
1008	6	4.4565	0.0492466	1.34635	58	0.00325984	+	GO:0045620	negative regulation of lymphocyte differentiation
1009	6	4.4565	0.0491978	1.34635	58	0.00325984	+	GO:0051293	establishment of spindle localization
1010	6	4.4565	0.0491492	1.34635	58	0.00325984	+	GO:0008543	fibroblast growth factor receptor signaling pathway

## Sheet: D5_D3control_1-fold_upregulated
	number_in_list	fold_enrichment	fdr	expected	number_in_reference	pValue	plus_minus	id	label
0	396	1.33985	9.2062e-07	295.556	5852	6.03962e-11	+	GO:0071840	cellular component organization or biogenesis
1	422	1.30231	3.34998e-06	324.04	6416	4.39544e-10	+	GO:0044237	cellular metabolic process
2	2	0.0699647	2.24245e-06	28.5859	566	4.4134e-10	-	GO:0050906	detection of stimulus involved in sensory perception
3	505	1.25316	1.72611e-06	402.98	7979	4.52958e-10	+	GO:0008152	metabolic process
4	1	0.0403259	4.13559e-06	24.798	491	1.35655e-09	-	GO:0050907	detection of chemical stimulus involved in sensory perception
5	2	0.0726606	3.75475e-06	27.5253	545	1.47796e-09	-	GO:0007606	sensory perception of chemical stimulus
6	40	3.09375	7.84979e-06	12.9293	256	3.60484e-09	+	GO:0051321	meiotic cell cycle
7	240	1.44526	1.35987e-05	166.061	3288	7.13701e-09	+	GO:0034641	cellular nitrogen compound metabolic process
8	1	0.0446953	2.381e-05	22.3737	443	1.40583e-08	-	GO:0050911	detection of chemical stimulus involved in sensory perception of smell
9	369	1.29634	4.33551e-05	284.646	5636	2.84426e-08	+	GO:0016043	cellular component organization
10	464	1.23534	5.61541e-05	375.606	7437	4.05232e-08	+	GO:0071704	organic substance metabolic process
11	2	0.084435	5.39709e-05	23.6869	469	4.24884e-08	-	GO:0007608	sensory perception of smell
12	438	1.24891	5.11501e-05	350.707	6944	4.36234e-08	+	GO:0044238	primary metabolic process
13	160	1.5629	5.28135e-05	102.374	2027	4.85068e-08	+	GO:0043933	protein-containing complex organization
14	25	0.396635	7.51218e-05	63.0303	1248	7.39243e-08	-	GO:0007186	G protein-coupled receptor signaling pathway
15	202	1.45811	8.46994e-05	138.535	2743	8.89057e-08	+	GO:0006139	nucleobase-containing compound metabolic process
16	831	1.10074	0.000100723	754.949	14948	1.12333e-07	+	GO:0009987	cellular process
17	17	0.342073	0.000115805	49.697	984	1.36751e-07	-	GO:0007600	sensory perception
18	59	2.18764	0.000113739	26.9697	534	1.41772e-07	+	GO:0034660	ncRNA metabolic process
19	127	1.63392	0.000136422	77.7273	1539	1.78997e-07	+	GO:0044271	cellular nitrogen compound biosynthetic process
20	104	1.73042	0.000147816	60.101	1190	2.03643e-07	+	GO:0046907	intracellular transport
21	211	1.42538	0.000170222	148.03	2931	2.45678e-07	+	GO:0046483	heterocycle metabolic process
22	184	1.46255	0.000238182	125.808	2491	3.5939e-07	+	GO:0010467	gene expression
23	28	3.20462	0.000265478	8.73737	173	4.17993e-07	+	GO:0140013	meiotic nuclear division
24	219	1.39923	0.00028087	156.515	3099	4.60654e-07	+	GO:0006996	organelle organization
25	263	1.34697	0.000289712	195.253	3866	4.94162e-07	+	GO:0044249	cellular biosynthetic process
26	267	1.33365	0.000443422	200.202	3964	7.85436e-07	+	GO:1901576	organic substance biosynthetic process
27	5	0.188213	0.00049476	26.5657	526	9.0883e-07	-	GO:0009593	detection of chemical stimulus
28	210	1.39953	0.00048603	150.051	2971	9.24678e-07	+	GO:0006725	cellular aromatic compound metabolic process
29	37	2.57958	0.000482075	14.3434	284	9.4878e-07	+	GO:0048193	Golgi vesicle transport
30	269	1.32625	0.000535882	202.828	4016	1.08984e-06	+	GO:0009058	biosynthetic process
31	359	1.25853	0.00052957	285.253	5648	1.11174e-06	+	GO:0043170	macromolecule metabolic process
32	29	2.95979	0.000516349	9.79798	194	1.11786e-06	+	GO:1903046	meiotic cell cycle process
33	194	1.41846	0.000513424	136.768	2708	1.14521e-06	+	GO:0044085	cellular component biogenesis
34	399	1.22941	0.000837556	324.545	6426	1.92314e-06	+	GO:0006807	nitrogen compound metabolic process
35	90	1.69392	0.00142452	53.1313	1052	3.36434e-06	+	GO:0019953	sexual reproduction
36	221	1.35642	0.00161702	162.929	3226	3.92507e-06	+	GO:1901360	organic cyclic compound metabolic process
37	205	1.375	0.00166046	149.091	2952	4.13944e-06	+	GO:0009059	macromolecule biosynthetic process
38	159	1.44413	0.00240937	110.101	2180	6.16451e-06	+	GO:0090304	nucleic acid metabolic process
39	375	1.22646	0.00267851	305.758	6054	7.02883e-06	+	GO:0031323	regulation of cellular metabolic process
40	47	2.11982	0.00280684	22.1717	439	7.54973e-06	+	GO:0007005	mitochondrion organization
41	125	1.51562	0.00324929	82.4747	1633	8.95296e-06	+	GO:0051649	establishment of localization in cell
42	39	2.24477	0.0035452	17.3737	344	1.00009e-05	+	GO:0016050	vesicle organization
43	400	1.2075	0.00387019	331.263	6559	1.11716e-05	+	GO:0019222	regulation of metabolic process
44	21	3.19846	0.00394256	6.56566	130	1.16391e-05	+	GO:0061982	meiosis I cell cycle process
45	13	4.76667	0.00509287	2.72727	54	1.53692e-05	+	GO:0007129	homologous chromosome pairing at meiosis
46	21	0.434937	0.00519536	48.2828	956	1.60193e-05	-	GO:0007155	cell adhesion
47	39	2.22536	0.00558423	17.5253	347	1.75847e-05	+	GO:0048285	organelle fission
48	117	1.51412	0.0059654	77.2727	1530	1.91763e-05	+	GO:0016070	RNA metabolic process
49	9	7.128	0.00713296	1.26263	25	2.33975e-05	+	GO:0007130	synaptonemal complex assembly
50	79	1.66759	0.00708677	47.3737	938	2.37109e-05	+	GO:0034654	nucleobase-containing compound biosynthetic process
51	26	2.64	0.00706869	9.84848	195	2.41141e-05	+	GO:0045333	cellular respiration
52	47	1.98422	0.00740031	23.6869	469	2.57309e-05	+	GO:0022412	cellular process involved in reproduction in multicellular organism
53	178	1.3703	0.00728425	129.899	2572	2.58052e-05	+	GO:0031324	negative regulation of cellular metabolic process
54	20	3.11811	0.00716078	6.41414	127	2.58376e-05	+	GO:0007127	meiosis I
55	39	2.13315	0.0079027	18.2828	362	2.90331e-05	+	GO:0007281	germ cell development
56	8	0.291176	0.00780105	27.4747	544	2.91714e-05	-	GO:0098609	cell-cell adhesion
57	43	2.03684	0.00935773	21.1111	418	3.56064e-05	+	GO:0034470	ncRNA processing
58	96	0.682024	0.00963775	140.758	2787	3.73042e-05	-		UNCLASSIFIED
59	944	1.04977	0.00947712	899.242	17805	3.73042e-05	+	GO:0008150	biological_process
60	368	1.20776	0.00972278	304.697	6033	3.8909e-05	+	GO:0060255	regulation of macromolecule metabolic process
61	83	1.62071	0.0109413	51.2121	1014	4.45032e-05	+	GO:0018130	heterocycle biosynthetic process
62	13	0.373585	0.0112827	34.798	689	4.66321e-05	-	GO:0051606	detection of stimulus
63	9	6.36429	0.0116059	1.41414	28	4.87291e-05	+	GO:0070193	synaptonemal complex organization
64	31	2.31623	0.0114617	13.3838	265	4.88757e-05	+	GO:0015980	energy derivation by oxidation of organic compounds
65	191	1.33727	0.0120634	142.828	2828	5.22328e-05	+	GO:0009892	negative regulation of metabolic process
66	68	0.63871	0.0128608	106.465	2108	5.6529e-05	-	GO:0003008	system process
67	72	1.66542	0.0130344	43.2323	856	5.81474e-05	+	GO:0071824	protein-DNA complex organization
68	66	1.71947	0.0131388	38.3838	760	5.94751e-05	+	GO:0061024	membrane organization
69	16	3.40645	0.0140329	4.69697	93	6.44427e-05	+	GO:0042775	mitochondrial ATP synthesis coupled electron transport
70	16	3.40645	0.0138352	4.69697	93	6.44427e-05	+	GO:0042773	ATP synthesis coupled electron transport
71	83	1.60488	0.0138758	51.7172	1024	6.55421e-05	+	GO:0019438	aromatic compound biosynthetic process
72	18	3.09913	0.0144347	5.80808	115	6.91291e-05	+	GO:0022904	respiratory electron transport chain
73	223	1.2937	0.0154301	172.374	3413	7.49084e-05	+	GO:0010604	positive regulation of macromolecule metabolic process
74	177	1.34327	0.0161873	131.768	2609	7.96464e-05	+	GO:0010605	negative regulation of macromolecule metabolic process
75	51	1.8427	0.0178448	27.6768	548	8.89725e-05	+	GO:0043604	amide biosynthetic process
76	343	1.208	0.0177744	283.939	5622	8.97872e-05	+	GO:0080090	regulation of primary metabolic process
77	22	2.6561	0.0179038	8.28283	164	9.16154e-05	+	GO:0009060	aerobic respiration
78	239	1.27244	0.0178911	187.828	3719	9.27244e-05	+	GO:0009893	positive regulation of metabolic process
79	99	1.51836	0.017771	65.202	1291	9.32676e-05	+	GO:0045184	establishment of protein localization
80	13	3.9	0.0176465	3.33333	66	9.37718e-05	+	GO:0070192	chromosome organization involved in meiotic cell cycle
81	43	0.579578	0.019438	74.1919	1469	0.000104567	-	GO:0050877	nervous system process
82	97	1.51826	0.0192638	63.8889	1265	0.000104894	+	GO:0007049	cell cycle
83	86	1.5622	0.0192806	55.0505	1090	0.00010625	+	GO:0015031	protein transport
84	310	1.22125	0.019197	253.838	5026	0.000107049	+	GO:0010556	regulation of macromolecule biosynthetic process
85	13	3.84179	0.018984	3.38384	67	0.000107107	+	GO:0045143	homologous chromosome segregation
86	303	1.22487	0.0190395	247.374	4898	0.000108669	+	GO:0010468	regulation of gene expression
87	179	1.33241	0.0191105	134.343	2660	0.000110327	+	GO:0051641	cellular localization
88	34	2.13038	0.0198327	15.9596	316	0.000115798	+	GO:0042254	ribosome biogenesis
89	15	3.375	0.0200532	4.44444	88	0.000118401	+	GO:0019646	aerobic electron transport chain
90	334	1.20811	0.02046	276.465	5474	0.000122145	+	GO:0051171	regulation of nitrogen compound metabolic process
91	217	1.28602	0.0219512	168.737	3341	0.000132487	+	GO:0031325	positive regulation of cellular metabolic process
92	50	1.80987	0.022333	27.6263	547	0.000136257	+	GO:0051640	organelle localization
93	34	2.0972	0.0221287	16.2121	321	0.000136462	+	GO:0000280	nuclear division
94	105	1.47447	0.0221797	71.2121	1410	0.000138232	+	GO:0051253	negative regulation of RNA metabolic process
95	15	3.3	0.023438	4.54545	90	0.000147612	+	GO:0045132	meiotic chromosome segregation
96	89	1.53235	0.0245756	58.0808	1150	0.000156389	+	GO:1901362	organic cyclic compound biosynthetic process
97	21	2.61509	0.0247679	8.0303	159	0.000159237	+	GO:0007292	female gamete generation
98	49	1.8	0.0278523	27.2222	539	0.000180895	+	GO:0006351	DNA-templated transcription
99	143	1.3738	0.0281617	104.091	2061	0.000184752	+	GO:0010558	negative regulation of macromolecule biosynthetic process
100	315	1.20896	0.0288165	260.556	5159	0.000190938	+	GO:0031326	regulation of cellular biosynthetic process
101	136	1.38519	0.0288021	98.1818	1944	0.000192732	+	GO:0008104	protein localization
102	317	1.20936	0.028834	262.121	5190	0.000194837	+	GO:0009889	regulation of biosynthetic process
103	16	3.04615	0.0300091	5.25253	104	0.000204746	+	GO:0048477	oogenesis
104	97	1.48309	0.0307635	65.404	1295	0.000211911	+	GO:0016192	vesicle-mediated transport
105	68	1.62609	0.0317494	41.8182	828	0.000220786	+	GO:0043603	amide metabolic process
106	7	6.93	0.0315437	1.0101	20	0.000221424	+	GO:0034587	piRNA processing
107	196	1.29446	0.0329152	151.414	2998	0.000233211	+	GO:0051173	positive regulation of nitrogen compound metabolic process
108	136	1.38022	0.0338409	98.5354	1951	0.00024199	+	GO:0070727	cellular macromolecule localization
109	9	4.95	0.034043	1.81818	36	0.000245669	+	GO:0006901	vesicle coating
110	165	1.32859	0.0350169	124.192	2459	0.000254994	+	GO:0022607	cellular component assembly
111	66	1.61933	0.0356059	40.7576	807	0.000261619	+	GO:0007276	gamete generation
112	145	1.35873	0.0358808	106.717	2113	0.000265993	+	GO:0031327	negative regulation of cellular biosynthetic process
113	19	2.63077	0.0400921	7.22222	143	0.000299842	+	GO:0140053	mitochondrial gene expression
114	49	1.7608	0.0404887	27.8283	551	0.000305465	+	GO:0032774	RNA biosynthetic process
115	95	1.47068	0.0426588	64.596	1279	0.000324635	+	GO:0045892	negative regulation of DNA-templated transcription
116	145	1.34979	0.0443304	107.424	2127	0.000340265	+	GO:0009890	negative regulation of biosynthetic process
117	96	1.46893	0.0445519	65.3535	1294	0.000344887	+	GO:1902679	negative regulation of RNA biosynthetic process
118	22	2.40663	0.0470877	9.14141	181	0.000367607	+	GO:0051648	vesicle localization
119	160	1.3283	0.0472121	120.455	2385	0.000371676	+	GO:0033036	macromolecule localization
120	74	1.55872	0.0478585	47.4747	940	0.000379904	+	GO:0000122	negative regulation of transcription by RNA polymerase II
121	110	1.41982	0.0483692	77.4747	1534	0.000387131	+	GO:0045934	negative regulation of nucleobase-containing compound metabolic process
122	38	1.89521	0.0481759	20.0505	397	0.000388745	+	GO:0006412	translation
123	107	1.42955	0.0481892	74.8485	1482	0.000392014	+	GO:0000003	reproduction
124	253	1.23354	0.0480956	205.101	4061	0.000394408	+	GO:0019219	regulation of nucleobase-containing compound metabolic process

## Sheet: D5_D3control_1-fold_downregulat
	number_in_list	fold_enrichment	fdr	expected	number_in_reference	pValue	plus_minus	id	label
0	96	2.43897	3.38074e-12	39.3608	2239	2.21789e-16	+	GO:0009653	anatomical structure morphogenesis
1	53	3.10489	6.11556e-09	17.0698	971	8.0241e-13	+	GO:0048646	anatomical structure formation involved in morphogenesis
2	183	1.54333	2.67835e-08	118.575	6745	5.27131e-12	+	GO:0032501	multicellular organismal process
3	124	1.77942	1.10744e-07	69.6857	3964	2.90609e-11	+	GO:0007275	multicellular organism development
4	98	1.94306	2.55953e-07	50.436	2869	8.39577e-11	+	GO:0048513	animal organ development
5	148	1.60941	4.63223e-07	91.9591	5231	1.82335e-10	+	GO:0048856	anatomical structure development
6	49	2.79851	4.48477e-07	17.5093	996	2.05953e-10	+	GO:0009887	animal organ morphogenesis
7	70	2.25092	4.53256e-07	31.0984	1769	2.37883e-10	+	GO:0009888	tissue development
8	47	2.7966	8.70755e-07	16.8061	956	5.14124e-10	+	GO:0007155	cell adhesion
9	156	1.54625	1.34456e-06	100.89	5739	8.82085e-10	+	GO:0032502	developmental process
10	38	3.16022	1.61737e-06	12.0245	684	1.16716e-09	+	GO:0035239	tube morphogenesis
11	45	2.75838	2.38651e-06	16.3139	928	1.87877e-09	+	GO:0072359	circulatory system development
12	44	2.76563	3.14789e-06	15.9096	905	2.68468e-09	+	GO:0035295	tube development
13	109	1.74855	3.01546e-06	62.3374	3546	2.76957e-09	+	GO:0048731	system development
14	31	3.32718	1.43796e-05	9.31721	530	1.41503e-08	+	GO:0001568	blood vessel development
15	32	3.17123	2.27458e-05	10.0907	574	2.38754e-08	+	GO:0048729	tissue morphogenesis
16	31	3.20037	2.94291e-05	9.68638	551	3.28213e-08	+	GO:0001944	vasculature development
17	47	2.40643	5.78071e-05	19.531	1111	6.82626e-08	+	GO:0060429	epithelium development
18	28	3.13534	0.000185786	8.93046	508	2.31578e-07	+	GO:0003013	circulatory system process
19	21	3.51342	0.00109849	5.97708	340	1.4413e-06	+	GO:0001525	angiogenesis
20	24	3.16755	0.00105653	7.57683	431	1.45556e-06	+	GO:0048514	blood vessel morphogenesis
21	25	3.07149	0.00102935	8.13937	463	1.48565e-06	+	GO:0002009	morphogenesis of an epithelium
22	42	2.25602	0.00128962	18.6168	1059	1.9459e-06	+	GO:0009790	embryo development
23	40	2.27536	0.00135565	17.5796	1000	2.13445e-06	+	GO:2000145	regulation of cell motility
24	38	2.29957	0.00203979	16.5249	940	3.34545e-06	+	GO:0030334	regulation of cell migration
25	151	1.38317	0.00274178	109.17	6210	4.67666e-06	+	GO:0048518	positive regulation of biological process
26	27	2.6945	0.00330657	10.0204	570	5.85695e-06	+	GO:2000147	positive regulation of cell motility
27	40	2.18365	0.00325249	18.318	1042	5.97453e-06	+	GO:0040012	regulation of locomotion
28	29	2.56553	0.00341042	11.3037	643	6.48837e-06	+	GO:0030855	epithelial cell differentiation
29	300	1.14164	0.00362135	262.78	14948	7.12725e-06	+	GO:0009987	cellular process
30	340	1.08624	0.00393833	313.006	17805	8.00947e-06	+	GO:0008150	biological_process
31	22	0.44903	0.00381526	48.9945	2787	8.00947e-06	-		UNCLASSIFIED
32	99	1.54119	0.00385029	64.236	3654	8.33561e-06	+	GO:0030154	cell differentiation
33	99	1.53993	0.00377146	64.2888	3657	8.41236e-06	+	GO:0048869	cellular developmental process
34	49	1.97542	0.00377577	24.8049	1411	8.66968e-06	+	GO:0009719	response to endogenous stimulus
35	27	2.62541	0.0038862	10.2841	585	9.1782e-06	+	GO:0040017	positive regulation of locomotion
36	22	2.99389	0.00385468	7.34829	418	9.35664e-06	+	GO:0008015	blood circulation
37	27	2.57696	0.00506299	10.4775	596	1.26218e-05	+	GO:0048598	embryonic morphogenesis
38	23	2.8442	0.00503619	8.08664	460	1.28853e-05	+	GO:0048568	embryonic organ development
39	139	1.38547	0.00553511	100.327	5707	1.4525e-05	+	GO:0048522	positive regulation of cellular process
40	54	1.83278	0.00709667	29.4635	1676	1.90883e-05	+	GO:0042127	regulation of cell population proliferation
41	25	2.61897	0.00746564	9.54575	543	2.05706e-05	+	GO:0030335	positive regulation of cell migration
42	46	1.95712	0.00814768	23.504	1337	2.29843e-05	+	GO:0051094	positive regulation of developmental process
43	18	3.23001	0.00822967	5.57275	317	2.37555e-05	+	GO:0060562	epithelial tube morphogenesis
44	32	2.30708	0.00822816	13.8703	789	2.4291e-05	+	GO:0030155	regulation of cell adhesion
45	12	4.58126	0.00810016	2.61937	149	2.44445e-05	+	GO:0016331	morphogenesis of embryonic epithelium
46	41	2.03157	0.00863586	20.1814	1148	2.66276e-05	+	GO:0071495	cellular response to endogenous stimulus
47	11	4.96606	0.00848846	2.21503	126	2.673e-05	+	GO:0001838	embryonic epithelial tube formation
48	12	4.52058	0.00859645	2.65453	151	2.76341e-05	+	GO:0001890	placenta development
49	82	1.57265	0.00961331	52.1412	2966	3.15335e-05	+	GO:0051239	regulation of multicellular organismal process
50	25	2.51254	0.0118043	9.95008	566	3.94948e-05	+	GO:0007507	heart development
51	9	5.88455	0.0125788	1.52943	87	4.29114e-05	+	GO:0001892	embryonic placenta development
52	6	10.6657	0.012695	0.562549	32	4.41406e-05	+	GO:0045777	positive regulation of blood pressure
53	15	3.52587	0.0125387	4.25427	242	4.44197e-05	+	GO:0006936	muscle contraction
54	11	4.66958	0.012524	2.35567	134	4.51894e-05	+	GO:0072175	epithelial tube formation
55	24	2.5235	0.0143758	9.51059	541	5.28142e-05	+	GO:0034330	cell junction organization
56	13	3.91265	0.0141411	3.32255	189	5.28794e-05	+	GO:0048738	cardiac muscle tissue development
57	24	2.50959	0.0150762	9.56333	544	5.73654e-05	+	GO:0098609	cell-cell adhesion
58	11	4.46946	0.0169024	2.46115	140	6.54229e-05	+	GO:0072006	nephron development
59	13	3.79227	0.0181255	3.42803	195	7.13463e-05	+	GO:0014706	striated muscle tissue development
60	6	9.48066	0.0197754	0.632867	36	7.91378e-05	+	GO:1900274	regulation of phospholipase C activity
61	11	4.25662	0.0241958	2.58421	147	9.84152e-05	+	GO:0035148	tube formation
62	15	3.25672	0.0250025	4.60587	262	0.000103337	+	GO:0098742	cell-cell adhesion via plasma-membrane adhesion molecules
63	69	1.60335	0.0267355	43.035	2448	0.000112253	+	GO:0050793	regulation of developmental process
64	10	4.58742	0.0268439	2.17988	124	0.000114469	+	GO:0042476	odontogenesis
65	16	3.07481	0.0266828	5.20357	296	0.000115533	+	GO:0003012	muscle system process
66	9	5.11956	0.0263822	1.75796	100	0.000115962	+	GO:0060840	artery development
67	34	2.03585	0.0291623	16.7007	950	0.000130095	+	GO:0008284	positive regulation of cell population proliferation
68	17	2.87806	0.0335655	5.90676	336	0.00015194	+	GO:0030111	regulation of Wnt signaling pathway
69	16	2.99389	0.033645	5.34421	304	0.000154507	+	GO:0048562	embryonic organ morphogenesis
70	27	2.24214	0.0363331	12.0421	685	0.000169235	+	GO:0009792	embryo development ending in birth or egg hatching
71	23	2.40502	0.0410484	9.56333	544	0.000193891	+	GO:0044057	regulation of system process
72	13	3.4078	0.040707	3.81478	217	0.000194949	+	GO:0010810	regulation of cell-substrate adhesion
73	17	2.81113	0.0408039	6.0474	344	0.00019809	+	GO:0060537	muscle tissue development
74	16	0.44901	0.0455176	35.6339	2027	0.00022396	-	GO:0043933	protein-containing complex organization
75	14	3.17281	0.0452187	4.41249	251	0.000225456	+	GO:1903522	regulation of blood circulation

## Sheet: ZGLP1_D3control_1-fold_upregula
	number_in_list	fold_enrichment	fdr	expected	number_in_reference	pValue	plus_minus	id	label

## Sheet: ZGLP1_D3control_1-fold_downregu
	number_in_list	fold_enrichment	fdr	expected	number_in_reference	pValue	plus_minus	id	label

## Sheet: D5_DDX4_minus_D5control_up_1fol
	number_in_list	fold_enrichment	fdr	expected	number_in_reference	pValue	plus_minus	id	label
0	355	1.96327	8.74368e-28	180.821	2239	5.73619e-32	+	GO:0009653	anatomical structure morphogenesis
1	520	1.62434	5.30944e-25	320.131	3964	6.96639e-29	+	GO:0007275	multicellular organism development
2	635	1.50313	2.45197e-24	422.453	5231	4.82576e-28	+	GO:0048856	anatomical structure development
3	473	1.65169	9.79749e-24	286.373	3546	2.57101e-27	+	GO:0048731	system development
4	674	1.45422	5.76095e-23	463.479	5739	1.8897e-26	+	GO:0032502	developmental process
5	180	2.40177	1.59793e-20	74.9448	928	6.28981e-24	+	GO:0072359	circulatory system development
6	188	2.33725	1.97025e-20	80.4365	996	9.04793e-24	+	GO:0009887	animal organ morphogenesis
7	129	2.89897	6.08162e-20	44.4985	551	3.19182e-23	+	GO:0001944	vasculature development
8	175	2.39439	6.61567e-20	73.0874	905	3.90612e-23	+	GO:0035295	tube development
9	146	2.64304	1.48418e-19	55.2395	684	9.73683e-23	+	GO:0035239	tube morphogenesis
10	125	2.92039	1.59108e-19	42.8025	530	1.14819e-22	+	GO:0001568	blood vessel development
11	387	1.67027	2.43192e-19	231.699	2869	1.91452e-22	+	GO:0048513	animal organ development
12	272	1.90391	3.44333e-19	142.864	1769	2.93665e-22	+	GO:0009888	tissue development
13	188	2.1982	4.40723e-18	85.5243	1059	4.04784e-21	+	GO:0009790	embryo development
14	644	1.39728	1.43128e-17	460.895	5707	1.40846e-20	+	GO:0048522	positive regulation of cellular process
15	336	1.69955	2.2638e-17	197.699	2448	2.37623e-20	+	GO:0050793	regulation of developmental process
16	175	2.23164	2.44283e-17	78.4175	971	2.72441e-20	+	GO:0048646	anatomical structure formation involved in morphogenesis
17	384	1.60312	1.76592e-16	239.533	2966	2.08533e-19	+	GO:0051239	regulation of multicellular organismal process
18	222	1.95791	2.06706e-16	113.386	1404	2.57653e-19	+	GO:2000026	regulation of multicellular organismal development
19	122	2.63181	3.32577e-16	46.356	574	4.36367e-19	+	GO:0048729	tissue morphogenesis
20	449	1.52154	3.20142e-16	295.095	3654	4.41054e-19	+	GO:0030154	cell differentiation
21	449	1.52029	3.1608e-16	295.338	3657	4.56193e-19	+	GO:0048869	cellular developmental process
22	680	1.35589	4.22995e-16	501.517	6210	6.38252e-19	+	GO:0048518	positive regulation of biological process
23	100	2.87296	3.4655e-15	34.8074	431	5.4564e-18	+	GO:0048514	blood vessel morphogenesis
24	234	1.85025	7.13152e-15	126.469	1566	1.16964e-17	+	GO:0045595	regulation of cell differentiation
25	163	2.11123	3.77773e-14	77.2061	956	6.44368e-17	+	GO:0007155	cell adhesion
26	417	1.50363	4.62022e-14	277.328	3434	8.18382e-17	+	GO:0023051	regulation of signaling
27	296	1.66072	8.65004e-14	178.236	2207	1.58893e-16	+	GO:0007399	nervous system development
28	416	1.49741	1.02335e-13	277.813	3440	1.94694e-16	+	GO:0010646	regulation of cell communication
29	711	1.30525	1.78457e-13	544.723	6745	3.51224e-16	+	GO:0032501	multicellular organismal process
30	178	1.98387	2.19709e-13	89.7238	1111	4.46827e-16	+	GO:0060429	epithelium development
31	373	1.52885	3.77619e-13	243.975	3021	7.92746e-16	+	GO:0009966	regulation of signal transduction
32	116	2.41001	4.81261e-13	48.1327	596	1.04189e-15	+	GO:0048598	embryonic morphogenesis
33	112	2.45024	5.67918e-13	45.7099	566	1.26676e-15	+	GO:0007507	heart development
34	1068	1.18424	9.07168e-13	901.842	11167	2.08298e-15	+	GO:0050794	regulation of cellular process
35	1111	1.1736	1.04315e-12	946.663	11722	2.46365e-15	+	GO:0050789	regulation of biological process
36	236	1.74359	1.27857e-12	135.353	1676	3.10354e-15	+	GO:0042127	regulation of cell population proliferation
37	539	1.37668	1.28527e-12	391.522	4848	3.20411e-15	+	GO:0048523	negative regulation of cellular process
38	103	2.51557	1.46347e-12	40.9451	507	3.74438e-15	+	GO:0001501	skeletal system development
39	155	2.04179	1.91942e-12	75.9139	940	5.03685e-15	+	GO:0030334	regulation of cell migration
40	570	1.35522	2.00543e-12	420.596	5208	5.39412e-15	+	GO:0048519	negative regulation of biological process
41	147	2.0898	2.07282e-12	70.3415	871	5.71138e-15	+	GO:0045597	positive regulation of cell differentiation
42	1140	1.16267	2.94784e-12	980.501	12141	8.31576e-15	+	GO:0065007	biological regulation
43	206	1.80778	3.63121e-12	113.952	1411	1.04817e-14	+	GO:0009719	response to endogenous stimulus
44	198	1.83375	3.82288e-12	107.975	1337	1.12858e-14	+	GO:0051094	positive regulation of developmental process
45	102	2.49607	3.89994e-12	40.8643	506	1.17691e-14	+	GO:0070848	response to growth factor
46	457	1.42109	4.9124e-12	321.584	3982	1.51468e-14	+	GO:0048583	regulation of response to stimulus
47	67	3.20318	6.94168e-12	20.9167	259	2.18592e-14	+	GO:0003007	heart morphogenesis
48	274	1.63193	6.87997e-12	167.899	2079	2.21163e-14	+	GO:0007166	cell surface receptor signaling pathway
49	95	2.54067	7.90821e-12	37.3917	463	2.59405e-14	+	GO:0002009	morphogenesis of an epithelium
50	163	1.93698	1.64721e-11	84.1514	1042	5.51123e-14	+	GO:0040012	regulation of locomotion
51	158	1.95643	1.99309e-11	80.7595	1000	6.79922e-14	+	GO:2000145	regulation of cell motility
52	194	1.78469	5.89113e-11	108.702	1346	2.04835e-13	+	GO:0022008	neurogenesis
53	145	1.99273	6.8554e-11	72.7643	901	2.4286e-13	+	GO:0016477	cell migration
54	111	2.23852	1.13333e-10	49.5863	614	4.08929e-13	+	GO:0007167	enzyme-linked receptor protein signaling pathway
55	62	3.12078	1.46908e-10	19.8668	246	5.39713e-13	+	GO:0060485	mesenchyme development
56	137	2.00757	1.97821e-10	68.2418	845	7.39737e-13	+	GO:0022603	regulation of anatomical structure morphogenesis
57	92	2.39828	4.75971e-10	38.3608	475	1.81108e-12	+	GO:0071363	cellular response to growth factor stimulus
58	49	3.59018	5.7461e-10	13.6484	169	2.2241e-12	+	GO:0003205	cardiac chamber development
59	279	1.54228	1.18732e-09	180.901	2240	4.67358e-12	+	GO:0048468	cell development
60	146	1.90299	1.19852e-09	76.7215	950	4.7963e-12	+	GO:0008284	positive regulation of cell population proliferation
61	65	2.8745	1.29883e-09	22.6127	280	5.28293e-12	+	GO:0045229	external encapsulating structure organization
62	220	1.64899	1.3612e-09	133.415	1652	5.62589e-12	+	GO:0051240	positive regulation of multicellular organismal process
63	167	1.80128	1.51192e-09	92.7119	1148	6.34804e-12	+	GO:0071495	cellular response to endogenous stimulus
64	95	2.2753	1.86196e-09	41.7527	517	7.93985e-12	+	GO:0061061	muscle structure development
65	69	2.69523	2.7125e-09	25.6008	317	1.17447e-11	+	GO:0072001	renal system development
66	36	4.45768	2.91493e-09	8.07595	100	1.28125e-11	+	GO:0060840	artery development
67	1331	1.10256	3.39665e-09	1207.19	14948	1.51527e-11	+	GO:0009987	cellular process
68	72	2.62216	3.46323e-09	27.4582	340	1.56769e-11	+	GO:0001525	angiogenesis
69	87	2.3419	3.62581e-09	37.1494	460	1.66507e-11	+	GO:0048568	embryonic organ development
70	40	3.96238	4.13571e-09	10.0949	125	1.92636e-11	+	GO:0003206	cardiac chamber morphogenesis
71	63	2.80609	4.2814e-09	22.4511	278	2.02231e-11	+	GO:0030198	extracellular matrix organization
72	54	3.09561	4.59597e-09	17.4441	216	2.20105e-11	+	GO:0060541	respiratory system development
73	63	2.79604	4.62981e-09	22.5319	279	2.24763e-11	+	GO:0043062	extracellular structure organization
74	68	2.65617	5.22373e-09	25.6008	317	2.57023e-11	+	GO:0060562	epithelial tube morphogenesis
75	167	1.7659	5.76066e-09	94.5694	1171	2.8722e-11	+	GO:0048699	generation of neurons
76	379	1.40465	5.87827e-09	269.818	3341	2.96941e-11	+	GO:0031325	positive regulation of cellular metabolic process
77	50	3.24148	5.93455e-09	15.4251	191	3.03677e-11	+	GO:0060173	limb development
78	50	3.24148	5.85942e-09	15.4251	191	3.03677e-11	+	GO:0048736	appendage development
79	125	1.96173	6.22083e-09	63.7193	789	3.26488e-11	+	GO:0030155	regulation of cell adhesion
80	47	3.38357	6.5275e-09	13.8906	172	3.46866e-11	+	GO:0048762	mesenchymal cell differentiation
81	509	1.31607	7.68472e-09	386.757	4789	4.13401e-11	+	GO:0007165	signal transduction
82	44	3.53784	8.01146e-09	12.437	154	4.36234e-11	+	GO:0035108	limb morphogenesis
83	44	3.53784	7.91609e-09	12.437	154	4.36234e-11	+	GO:0035107	appendage morphogenesis
84	346	1.42906	8.14647e-09	242.117	2998	4.54274e-11	+	GO:0051173	positive regulation of nitrogen compound metabolic process
85	158	1.78669	8.16941e-09	88.4317	1095	4.60913e-11	+	GO:0030182	neuron differentiation
86	66	2.66202	8.48022e-09	24.7932	307	4.84012e-11	+	GO:0001822	kidney development
87	112	2.02457	1.12317e-08	55.3203	685	6.48423e-11	+	GO:0009792	embryo development ending in birth or egg hatching
88	549	1.2919	1.25501e-08	424.957	5262	7.32768e-11	+	GO:0007154	cell communication
89	535	1.29665	1.479e-08	412.6	5109	8.73254e-11	+	GO:0023052	signaling
90	55	2.88574	2.3284e-08	19.0592	236	1.39004e-10	+	GO:0061448	connective tissue development
91	649	1.24631	2.84779e-08	520.737	6448	1.7188e-10	+	GO:0051716	cellular response to stimulus
92	409	1.36177	2.92427e-08	300.345	3719	1.78414e-10	+	GO:0009893	positive regulation of metabolic process
93	94	2.14355	2.98505e-08	43.8524	543	1.84081e-10	+	GO:0030335	positive regulation of cell migration
94	154	1.76401	3.52314e-08	87.301	1081	2.19575e-10	+	GO:0048870	cell motility
95	204	1.61098	3.55492e-08	126.631	1568	2.23888e-10	+	GO:0009967	positive regulation of signal transduction
96	380	1.37865	4.05174e-08	275.632	3413	2.57835e-10	+	GO:0010604	positive regulation of macromolecule metabolic process
97	46	3.19996	4.12932e-08	14.3752	178	2.65482e-10	+	GO:0051216	cartilage development
98	48	3.07957	5.04465e-08	15.5866	193	3.27639e-10	+	GO:0030323	respiratory tube development
99	313	1.43173	6.86385e-08	218.616	2707	4.50295e-10	+	GO:0009891	positive regulation of biosynthetic process
100	46	3.12963	7.39339e-08	14.6982	182	4.89885e-10	+	GO:0048863	stem cell differentiation
101	311	1.43371	7.40519e-08	216.92	2686	4.95526e-10	+	GO:0031328	positive regulation of cellular biosynthetic process
102	47	3.07923	7.41725e-08	15.2635	189	5.01198e-10	+	GO:0030324	lung development
103	126	1.86625	7.79994e-08	67.515	836	5.32175e-10	+	GO:0060284	regulation of cell development
104	114	1.92841	8.37302e-08	59.116	732	5.76768e-10	+	GO:0008283	cell population proliferation
105	99	2.04651	1.04183e-07	48.375	599	7.2449e-10	+	GO:0007423	sensory organ development
106	97	2.05316	1.0735e-07	47.2443	585	7.53555e-10	+	GO:0040017	positive regulation of locomotion
107	106	1.97672	1.11857e-07	53.6243	664	7.92533e-10	+	GO:0043009	chordate embryonic development
108	95	2.06374	1.11942e-07	46.0329	570	8.0048e-10	+	GO:2000147	positive regulation of cell motility
109	27	4.91656	1.13127e-07	5.49165	68	8.1637e-10	+	GO:0048844	artery morphogenesis
110	34	3.89818	1.19673e-07	8.72203	108	8.71464e-10	+	GO:0003279	cardiac septum development
111	220	1.55133	1.23322e-07	141.814	1756	9.06122e-10	+	GO:0023056	positive regulation of signaling
112	219	1.54604	1.61709e-07	141.652	1754	1.19879e-09	+	GO:0010647	positive regulation of cell communication
113	86	2.12553	2.87976e-07	40.4605	501	2.15373e-09	+	GO:0048858	cell projection morphogenesis
114	81	2.16159	3.38076e-07	37.4724	464	2.55059e-09	+	GO:0051960	regulation of nervous system development
115	36	3.50998	3.90937e-07	10.2565	127	2.97505e-09	+	GO:0003231	cardiac ventricle development
116	298	1.41704	5.14343e-07	210.298	2604	3.94792e-09	+	GO:0010557	positive regulation of macromolecule biosynthetic process
117	80	2.13951	5.64949e-07	37.3917	463	4.37342e-09	+	GO:0007389	pattern specification process
118	219	1.5226	5.72378e-07	143.833	1781	4.46847e-09	+	GO:1902531	regulation of intracellular signal transduction
119	76	2.18852	6.7411e-07	34.7266	430	5.30691e-09	+	GO:0048732	gland development
120	50	2.71545	7.28705e-07	18.4132	228	5.78451e-09	+	GO:0007411	axon guidance
121	50	2.71545	7.22732e-07	18.4132	228	5.78451e-09	+	GO:0097485	neuron projection guidance
122	108	1.88353	7.29487e-07	57.3393	710	5.88644e-09	+	GO:0008285	negative regulation of cell population proliferation
123	168	1.62647	7.24204e-07	103.291	1279	5.89131e-09	+	GO:0045892	negative regulation of DNA-templated transcription
124	97	1.96258	7.71308e-07	49.4248	612	6.3251e-09	+	GO:0032989	cellular anatomical entity morphogenesis
125	75	2.19547	8.15513e-07	34.1613	423	6.74111e-09	+	GO:0061564	axon development
126	262	1.44701	8.68481e-07	181.063	2242	7.23592e-09	+	GO:0048584	positive regulation of response to stimulus
127	151	1.6754	9.90278e-07	90.1276	1116	8.31566e-09	+	GO:0051241	negative regulation of multicellular organismal process
128	130	1.7516	1.00099e-06	74.218	919	8.4713e-09	+	GO:0051093	negative regulation of developmental process
129	23	5.08565	1.01595e-06	4.52253	56	8.66456e-09	+	GO:0072132	mesenchyme morphogenesis
130	22	5.34145	1.04252e-06	4.11874	51	8.95954e-09	+	GO:0003197	endocardial cushion development
131	169	1.61718	1.06644e-06	104.503	1294	9.23511e-09	+	GO:1902679	negative regulation of RNA biosynthetic process
132	106	1.88583	1.08375e-06	56.2086	696	9.45604e-09	+	GO:0000902	cell morphogenesis
133	68	2.27569	1.22905e-06	29.881	370	1.08045e-08	+	GO:0007409	axonogenesis
134	82	2.06794	1.27197e-06	39.6529	491	1.12652e-08	+	GO:0048812	neuron projection morphogenesis
135	70	2.2282	1.59133e-06	31.4155	389	1.41981e-08	+	GO:0050767	regulation of neurogenesis
136	124	1.76688	1.61021e-06	70.18	869	1.44721e-08	+	GO:0048666	neuron development
137	243	1.45994	1.61395e-06	166.445	2061	1.46116e-08	+	GO:0010558	negative regulation of macromolecule biosynthetic process
138	35	3.33373	1.62807e-06	10.4987	130	1.48463e-08	+	GO:0045667	regulation of osteoblast differentiation
139	78	2.10421	1.67323e-06	37.0686	459	1.53678e-08	+	GO:0010975	regulation of neuron projection development
140	7	0.195659	2.03877e-06	35.7765	443	1.88589e-08	-	GO:0050911	detection of chemical stimulus involved in sensory perception of smell
141	25	4.4223	2.05315e-06	5.65317	70	1.91267e-08	+	GO:0060411	cardiac septum morphogenesis
142	82	2.0471	2.11484e-06	40.0567	496	1.98401e-08	+	GO:0120039	plasma membrane bounded cell projection morphogenesis
143	40	2.98372	2.1407e-06	13.4061	166	2.02231e-08	+	GO:0061138	morphogenesis of a branching epithelium
144	26	4.18108	2.68429e-06	6.21848	77	2.55345e-08	+	GO:0003151	outflow tract morphogenesis
145	74	2.12107	2.74696e-06	34.8881	432	2.63109e-08	+	GO:0040007	growth
146	74	2.12107	2.72827e-06	34.8881	432	2.63109e-08	+	GO:0048589	developmental growth
147	208	1.50529	2.72048e-06	138.18	1711	2.64142e-08	+	GO:0045893	positive regulation of DNA-templated transcription
148	38	3.05541	2.72099e-06	12.437	154	2.65976e-08	+	GO:0071560	cellular response to transforming growth factor beta stimulus
149	39	2.99947	2.72585e-06	13.0023	161	2.68239e-08	+	GO:0071559	response to transforming growth factor beta
150	280	1.40538	2.75779e-06	199.234	2467	2.73192e-08	+	GO:0010033	response to organic substance
151	208	1.50265	2.75917e-06	138.422	1714	2.75139e-08	+	GO:1902680	positive regulation of RNA biosynthetic process
152	76	2.09591	2.85848e-06	36.261	449	2.86917e-08	+	GO:0048667	cell morphogenesis involved in neuron differentiation
153	36	3.16147	2.91546e-06	11.3871	141	2.94549e-08	+	GO:0001649	osteoblast differentiation
154	203	1.5106	2.97006e-06	134.384	1664	3.02014e-08	+	GO:0048585	negative regulation of response to stimulus
155	23	4.66879	3.05279e-06	4.92633	61	3.12429e-08	+	GO:0003179	heart valve morphogenesis
156	167	1.58944	3.18824e-06	105.068	1301	3.28383e-08	+	GO:0009968	negative regulation of signal transduction
157	178	1.56317	3.17276e-06	113.871	1410	3.28869e-08	+	GO:0051253	negative regulation of RNA metabolic process
158	246	1.44159	3.17029e-06	170.645	2113	3.30693e-08	+	GO:0031327	negative regulation of cellular biosynthetic process
159	277	1.40456	3.51631e-06	197.215	2442	3.69094e-08	+	GO:0051128	regulation of cellular component organization
160	99	1.86869	4.00535e-06	52.9782	656	4.23054e-08	+	GO:0120035	regulation of plasma membrane bounded cell projection organization
161	56	2.37471	4.40605e-06	23.5818	292	4.68267e-08	+	GO:0001503	ossification
162	20	5.26912	4.70942e-06	3.7957	47	5.03599e-08	+	GO:1905314	semi-lunar valve development
163	246	1.4321	5.31602e-06	171.775	2127	5.71953e-08	+	GO:0009890	negative regulation of biosynthetic process
164	48	2.55089	6.00247e-06	18.817	233	6.49746e-08	+	GO:0043583	ear development
165	175	1.55002	6.22399e-06	112.902	1398	6.77807e-08	+	GO:0023057	negative regulation of signaling
166	139	1.6502	6.87639e-06	84.2322	1043	7.53367e-08	+	GO:1902533	positive regulation of intracellular signal transduction
167	219	1.46423	7.05949e-06	149.567	1852	7.78058e-08	+	GO:0051254	positive regulation of RNA metabolic process
168	35	3.07366	7.41531e-06	11.3871	141	8.2214e-08	+	GO:0060560	developmental growth involved in morphogenesis
169	1512	1.05152	7.42741e-06	1437.92	17805	8.28354e-08	+	GO:0008150	biological_process
170	151	0.670882	7.38398e-06	225.077	2787	8.28354e-08	-		UNCLASSIFIED
171	773	1.16984	7.36589e-06	660.774	8182	8.31157e-08	+	GO:0050896	response to stimulus
172	97	1.845	7.58464e-06	52.5744	651	8.60817e-08	+	GO:0043408	regulation of MAPK cascade
173	290	1.37635	7.58374e-06	210.702	2609	8.65689e-08	+	GO:0010605	negative regulation of macromolecule metabolic process
174	20	5.05406	7.57095e-06	3.95722	49	8.69197e-08	+	GO:0060976	coronary vasculature development
175	99	1.82964	7.63677e-06	54.1089	670	8.81764e-08	+	GO:0045596	negative regulation of cell differentiation
176	39	2.84068	7.95806e-06	13.7291	170	9.24081e-08	+	GO:0141091	transforming growth factor beta receptor superfamily signaling pathway
177	54	2.35441	8.79229e-06	22.9357	284	1.02672e-07	+	GO:0090596	sensory organ morphogenesis
178	70	2.0886	8.88188e-06	33.5152	415	1.04301e-07	+	GO:0003002	regionalization
179	174	1.54227	9.75837e-06	112.821	1397	1.15234e-07	+	GO:0010648	negative regulation of cell communication
180	102	1.79916	9.71601e-06	56.6932	702	1.15371e-07	+	GO:0031175	neuron projection development
181	34	3.07301	1.05359e-05	11.0641	137	1.25797e-07	+	GO:0048754	branching morphogenesis of an epithelial tube
182	118	1.71494	1.0584e-05	68.8071	852	1.27066e-07	+	GO:0033993	response to lipid
183	99	1.8242	1.07221e-05	54.2704	672	1.29428e-07	+	GO:0031344	regulation of cell projection organization
184	24	4.07094	1.0799e-05	5.89544	73	1.31065e-07	+	GO:0001570	vasculogenesis
185	24	4.07094	1.0741e-05	5.89544	73	1.31065e-07	+	GO:0003170	heart valve development
186	58	2.27994	1.08344e-05	25.4392	315	1.32915e-07	+	GO:0007517	muscle organ development
187	40	2.79829	1.0847e-05	14.2944	177	1.33782e-07	+	GO:0001763	morphogenesis of a branching structure
188	78	1.98731	1.14733e-05	39.2491	486	1.42259e-07	+	GO:0045785	positive regulation of cell adhesion
189	55	2.31644	1.22421e-05	23.7433	294	1.52594e-07	+	GO:0051962	positive regulation of nervous system development
190	268	1.38907	1.26067e-05	192.934	2389	1.57966e-07	+	GO:0070887	cellular response to chemical stimulus
191	160	1.56616	1.31502e-05	102.161	1265	1.6564e-07	+	GO:0045944	positive regulation of transcription by RNA polymerase II
192	55	2.30079	1.34655e-05	23.9048	296	1.70494e-07	+	GO:1901342	regulation of vasculature development
193	232	1.43064	1.34404e-05	162.165	2008	1.71058e-07	+	GO:0065009	regulation of molecular function
194	80	1.94999	1.33933e-05	41.0258	508	1.71337e-07	+	GO:0003013	circulatory system process
195	63	2.16092	1.37053e-05	29.1542	361	1.76228e-07	+	GO:0050678	regulation of epithelial cell proliferation
196	40	2.70654	1.69689e-05	14.779	183	2.19305e-07	+	GO:0007178	transmembrane receptor protein serine/threonine kinase signaling pathway
197	54	2.3057	1.7151e-05	23.4203	290	2.22784e-07	+	GO:0045765	regulation of angiogenesis
198	236	1.41926	1.77873e-05	166.284	2059	2.32217e-07	+	GO:0045935	positive regulation of nucleobase-containing compound metabolic process
199	309	1.34299	1.87363e-05	230.084	2849	2.45834e-07	+	GO:0065008	regulation of biological quality
200	34	2.96481	1.9601e-05	11.4679	142	2.58467e-07	+	GO:0072073	kidney epithelium development
201	18	5.18335	2.13639e-05	3.47266	43	2.83114e-07	+	GO:0003176	aortic valve development
202	17	5.53951	2.16018e-05	3.06886	38	2.87684e-07	+	GO:0003180	aortic valve morphogenesis
203	69	2.04399	2.16697e-05	33.7575	418	2.90009e-07	+	GO:0008015	blood circulation
204	57	2.21254	2.15982e-05	25.7623	319	2.9047e-07	+	GO:0090287	regulation of cellular response to growth factor stimulus
205	59	2.1743	2.40008e-05	27.1352	336	3.24356e-07	+	GO:0030111	regulation of Wnt signaling pathway
206	73	1.9954	2.43324e-05	36.5841	453	3.30434e-07	+	GO:0010720	positive regulation of cell development
207	44	2.51073	2.42179e-05	17.5248	217	3.30468e-07	+	GO:0010810	regulation of cell-substrate adhesion
208	50	2.35408	2.48457e-05	21.2398	263	3.40664e-07	+	GO:0090092	regulation of transmembrane receptor protein serine/threonine kinase signaling pathway
209	25	3.68525	2.52707e-05	6.7838	84	3.4815e-07	+	GO:0048864	stem cell development
210	203	1.45718	2.55276e-05	139.31	1725	3.53363e-07	+	GO:0071310	cellular response to organic substance
211	29	3.26446	2.59526e-05	8.88355	110	3.60949e-07	+	GO:0072009	nephron epithelium development
212	42	2.60031	2.67688e-05	16.1519	200	3.74057e-07	+	GO:0001667	ameboidal-type cell migration
213	26	3.53784	2.81839e-05	7.34912	91	3.9568e-07	+	GO:0014033	neural crest cell differentiation
214	306	1.33983	2.83659e-05	228.388	2828	4.00096e-07	+	GO:0009892	negative regulation of metabolic process
215	23	3.90132	3.13036e-05	5.89544	73	4.43586e-07	+	GO:0003281	ventricular septum development
216	125	1.6466	3.1174e-05	75.9139	940	4.43794e-07	+	GO:0000122	negative regulation of transcription by RNA polymerase II
217	31	3.07085	3.15399e-05	10.0949	125	4.51073e-07	+	GO:0030326	embryonic limb morphogenesis
218	31	3.07085	3.13959e-05	10.0949	125	4.51073e-07	+	GO:0035113	embryonic appendage morphogenesis
219	282	1.35764	3.14816e-05	207.713	2572	4.54369e-07	+	GO:0031324	negative regulation of cellular metabolic process
220	13	0.30603	3.21551e-05	42.4795	526	4.662e-07	-	GO:0009593	detection of chemical stimulus
221	184	1.48525	3.28279e-05	123.885	1534	4.78107e-07	+	GO:0045934	negative regulation of nucleobase-containing compound metabolic process
222	74	1.9621	3.32232e-05	37.7147	467	4.86044e-07	+	GO:0043410	positive regulation of MAPK cascade
223	17	5.26254	3.46975e-05	3.23038	40	5.09889e-07	+	GO:0003203	endocardial cushion morphogenesis
224	33	2.91872	3.5366e-05	11.3063	140	5.22033e-07	+	GO:0072006	nephron development
225	82	1.87682	3.84533e-05	43.6909	541	5.70127e-07	+	GO:0034330	cell junction organization
226	28	3.24027	4.34822e-05	8.64127	107	6.4754e-07	+	GO:0022612	gland morphogenesis
227	99	1.75123	4.36489e-05	56.5317	700	6.52887e-07	+	GO:0010562	positive regulation of phosphorus metabolic process
228	99	1.75123	4.34583e-05	56.5317	700	6.52887e-07	+	GO:0045937	positive regulation of phosphate metabolic process
229	16	5.50331	4.55539e-05	2.90734	36	6.87357e-07	+	GO:0051145	smooth muscle cell differentiation
230	59	2.12373	4.66079e-05	27.7813	344	7.06319e-07	+	GO:0060537	muscle tissue development
231	245	1.38652	4.72754e-05	176.702	2188	7.19537e-07	+	GO:0051172	negative regulation of nitrogen compound metabolic process
232	510	1.22408	4.83729e-05	416.638	5159	7.39414e-07	+	GO:0031326	regulation of cellular biosynthetic process
233	45	2.40177	4.92987e-05	18.7362	232	7.56799e-07	+	GO:0048705	skeletal system morphogenesis
234	12	0.302626	5.07255e-05	39.6529	491	7.82031e-07	-	GO:0050907	detection of chemical stimulus involved in sensory perception
235	48	2.32171	5.09657e-05	20.6744	256	7.89077e-07	+	GO:0045165	cell fate commitment
236	22	3.89162	5.22496e-05	5.65317	70	8.12384e-07	+	GO:0003208	cardiac ventricle morphogenesis
237	47	2.36575	5.28706e-05	19.8668	246	8.25507e-07	+	GO:0050769	positive regulation of neurogenesis
238	37	2.66366	5.36836e-05	13.8906	172	8.41722e-07	+	GO:0007369	gastrulation
239	51	2.23938	5.65422e-05	22.7742	282	8.90253e-07	+	GO:0198738	cell-cell signaling by wnt
240	51	2.23938	5.63076e-05	22.7742	282	8.90253e-07	+	GO:0016055	Wnt signaling pathway
241	512	1.22154	5.67825e-05	419.142	5190	9.01487e-07	+	GO:0009889	regulation of biosynthetic process
242	51	2.23146	5.99354e-05	22.8549	283	9.55476e-07	+	GO:0042692	muscle cell differentiation
243	90	1.79167	6.02995e-05	50.2324	622	9.65234e-07	+	GO:0042327	positive regulation of phosphorylation
244	20	4.19744	6.01718e-05	4.76481	59	9.67139e-07	+	GO:0035904	aorta development
245	27	3.24588	6.14148e-05	8.31823	103	9.91147e-07	+	GO:0060349	bone morphogenesis
246	92	1.77167	6.17512e-05	51.9284	643	1.00063e-06	+	GO:0030855	epithelial cell differentiation
247	11	0.29042	6.19442e-05	37.8762	469	1.00782e-06	-	GO:0007608	sensory perception of smell
248	130	1.59694	6.2525e-05	81.4056	1008	1.02137e-06	+	GO:0007417	central nervous system development
249	23	3.65123	7.05835e-05	6.29924	78	1.15764e-06	+	GO:0014032	neural crest cell development
250	41	2.46447	7.42606e-05	16.6365	206	1.22282e-06	+	GO:0048839	inner ear development
251	24	3.49622	7.88819e-05	6.86456	85	1.30409e-06	+	GO:0001837	epithelial to mesenchymal transition
252	39	2.55511	7.92385e-05	15.2635	189	1.31518e-06	+	GO:0048738	cardiac muscle tissue development
253	67	1.96593	7.90653e-05	34.0805	422	1.3175e-06	+	GO:0007169	transmembrane receptor protein tyrosine kinase signaling pathway
254	27	3.18406	8.10865e-05	8.47975	105	1.3565e-06	+	GO:0030510	regulation of BMP signaling pathway
255	36	2.63768	8.40454e-05	13.6484	169	1.41151e-06	+	GO:1904018	positive regulation of vasculature development
256	496	1.22198	8.66017e-05	405.897	5026	1.46012e-06	+	GO:0010556	regulation of macromolecule biosynthetic process
257	180	1.46538	8.66526e-05	122.835	1521	1.46666e-06	+	GO:0043067	regulation of programmed cell death
258	20	4.05982	8.72222e-05	4.92633	61	1.48203e-06	+	GO:0030199	collagen fibril organization
259	14	5.97773	9.32693e-05	2.34203	29	1.5909e-06	+	GO:0003171	atrioventricular valve development
260	175	1.46811	0.000100866	119.201	1476	1.72709e-06	+	GO:0042981	regulation of apoptotic process
261	26	3.21943	0.000103427	8.07595	100	1.77773e-06	+	GO:0003073	regulation of systemic arterial blood pressure
262	581	1.19247	0.000104831	487.222	6033	1.80873e-06	+	GO:0060255	regulation of macromolecule metabolic process
263	484	1.22358	0.000106853	395.56	4898	1.85064e-06	+	GO:0010468	regulation of gene expression
264	53	2.15878	0.00011487	24.5509	304	1.99701e-06	+	GO:0048562	embryonic organ morphogenesis
265	80	1.82095	0.000114866	43.9332	544	2.00448e-06	+	GO:0098609	cell-cell adhesion
266	39	2.47649	0.000118976	15.7481	195	2.08401e-06	+	GO:0014706	striated muscle tissue development
267	34	2.68155	0.000124258	12.6792	157	2.18468e-06	+	GO:0030856	regulation of epithelial cell differentiation
268	35	2.61076	0.000134282	13.4061	166	2.36973e-06	+	GO:0045766	positive regulation of angiogenesis
269	34	2.66458	0.000135379	12.76	158	2.39798e-06	+	GO:0050770	regulation of axonogenesis
270	149	1.51352	0.000153148	98.4459	1219	2.72277e-06	+	GO:0044093	positive regulation of molecular function
271	13	6.19122	0.00015568	2.09975	26	2.778e-06	+	GO:0003181	atrioventricular valve morphogenesis
272	33	2.7061	0.000155237	12.1947	151	2.78027e-06	+	GO:0001890	placenta development
273	138	1.53667	0.00016721	89.8046	1112	3.00568e-06	+	GO:0009628	response to abiotic stimulus
274	21	3.66241	0.000177693	5.73393	71	3.20577e-06	+	GO:0060415	muscle tissue morphogenesis
275	22	3.49248	0.000199472	6.29924	78	3.61178e-06	+	GO:0048644	muscle organ morphogenesis
276	13	5.96192	0.000211029	2.18051	27	3.83488e-06	+	GO:0060317	cardiac epithelial to mesenchymal transition
277	51	2.13346	0.000221774	23.9048	296	4.04468e-06	+	GO:0070372	regulation of ERK1 and ERK2 cascade
278	19	3.92111	0.000224205	4.84557	60	4.10373e-06	+	GO:0055008	cardiac muscle tissue morphogenesis
279	180	1.43426	0.000253604	125.5	1554	4.65847e-06	+	GO:1901700	response to oxygen-containing compound
280	48	2.17713	0.000254983	22.0473	273	4.70053e-06	+	GO:0003018	vascular process in circulatory system
281	579	1.18425	0.000257649	488.918	6054	4.76658e-06	+	GO:0031323	regulation of cellular metabolic process
282	32	2.65932	0.000269396	12.0332	149	5.00157e-06	+	GO:0016331	morphogenesis of embryonic epithelium
283	56	2.01575	0.000269227	27.7813	344	5.01611e-06	+	GO:0009100	glycoprotein metabolic process
284	39	2.40256	0.000268918	16.2327	201	5.02799e-06	+	GO:0060348	bone development
285	25	3.09561	0.000268274	8.07595	100	5.03354e-06	+	GO:0090100	positive regulation of transmembrane receptor protein serine/threonine kinase signaling pathway
286	25	3.09561	0.000267339	8.07595	100	5.03354e-06	+	GO:0010717	regulation of epithelial to mesenchymal transition
287	32	2.64159	0.000290582	12.1139	150	5.49024e-06	+	GO:0097746	blood vessel diameter maintenance
288	32	2.64159	0.000289577	12.1139	150	5.49024e-06	+	GO:0035296	regulation of tube diameter
289	110	1.60621	0.00029104	68.4841	848	5.53707e-06	+	GO:0014070	response to organic cyclic compound
290	37	2.42408	0.000292286	15.2635	189	5.57996e-06	+	GO:0008217	regulation of blood pressure
291	48	2.14569	0.000296001	22.3704	277	5.6703e-06	+	GO:0042063	gliogenesis
292	28	2.84187	0.000297426	9.85266	122	5.7171e-06	+	GO:0030278	regulation of ossification
293	32	2.62409	0.000313486	12.1947	151	6.04638e-06	+	GO:0035150	regulation of tube size
294	62	1.92409	0.00031718	32.223	399	6.13843e-06	+	GO:0048880	sensory system development
295	28	2.81877	0.000336027	9.93342	123	6.52523e-06	+	GO:0001704	formation of primary germ layer
296	541	1.19155	0.000340102	454.03	5622	6.62668e-06	+	GO:0080090	regulation of primary metabolic process
297	12	6.19122	0.00034349	1.93823	24	6.71521e-06	+	GO:0003148	outflow tract septum morphogenesis
298	26	2.95361	0.000345137	8.80279	109	6.77006e-06	+	GO:0002065	columnar/cuboidal epithelial cell differentiation
299	28	2.79604	0.00037785	10.0142	124	7.43654e-06	+	GO:0042476	odontogenesis
300	81	1.74128	0.000390288	46.5175	576	7.70693e-06	+	GO:0001934	positive regulation of protein phosphorylation
301	84	1.73066	0.00040522	48.5365	601	8.02838e-06	+	GO:0097435	supramolecular fiber organization
302	19	3.67604	0.000447793	5.16861	64	8.90121e-06	+	GO:0002067	glandular epithelial cell differentiation
303	31	2.61126	0.000458545	11.8716	147	9.14503e-06	+	GO:0035148	tube formation
304	23	3.12963	0.000509603	7.34912	91	1.01967e-05	+	GO:0061326	renal tubule development
305	60	1.90989	0.000543773	31.4155	389	1.09161e-05	+	GO:0001654	eye development
306	18	3.77769	0.000554728	4.76481	59	1.11724e-05	+	GO:0003229	ventricular cardiac muscle tissue development
307	17	3.97173	0.000560803	4.28025	53	1.13316e-05	+	GO:0050886	endocrine process
308	148	1.47434	0.000565455	100.384	1243	1.14627e-05	+	GO:0051247	positive regulation of protein metabolic process
309	23	3.09561	0.000582964	7.42988	92	1.18559e-05	+	GO:0060021	roof of mouth development
310	25	2.92039	0.000584595	8.56051	106	1.19274e-05	+	GO:0060070	canonical Wnt signaling pathway
311	48	2.08546	0.000590895	23.0165	285	1.20947e-05	+	GO:0043588	skin development
312	33	2.52235	0.000593274	13.083	162	1.21823e-05	+	GO:0048592	eye morphogenesis
313	19	3.56464	0.000622879	5.33013	66	1.28311e-05	+	GO:0014910	regulation of smooth muscle cell migration
314	29	2.67978	0.000649517	10.8218	134	1.34224e-05	+	GO:0072175	epithelial tube formation
315	29	2.67978	0.000647462	10.8218	134	1.34224e-05	+	GO:0048593	camera-type eye morphogenesis
316	349	1.25624	0.000663122	277.813	3440	1.37906e-05	+	GO:0006355	regulation of DNA-templated transcription
317	17	3.89818	0.000664883	4.36101	54	1.38708e-05	+	GO:0048286	lung alveolus development
318	25	0.454568	0.000737478	54.9972	681	1.54337e-05	-	GO:0002250	adaptive immune response
319	22	3.13119	0.000745951	7.02608	87	1.56599e-05	+	GO:0001892	embryonic placenta development
320	616	1.16292	0.000770152	529.702	6559	1.62185e-05	+	GO:0019222	regulation of metabolic process
321	18	3.65384	0.000771511	4.92633	61	1.62978e-05	+	GO:0060350	endochondral bone morphogenesis
322	74	1.76212	0.000774419	41.9949	520	1.641e-05	+	GO:0090066	regulation of anatomical structure size
323	28	2.72999	0.000779835	10.2565	127	1.65759e-05	+	GO:0010811	positive regulation of cell-substrate adhesion
324	102	1.59471	0.000783262	63.9615	792	1.67001e-05	+	GO:0060322	head development
325	350	1.25292	0.000783829	279.347	3459	1.67636e-05	+	GO:2001141	regulation of RNA biosynthetic process
326	17	3.8273	0.000788044	4.44177	55	1.69055e-05	+	GO:0010718	positive regulation of epithelial to mesenchymal transition
327	60	1.89045	0.000819927	31.7385	393	1.76432e-05	+	GO:0150063	visual system development
328	42	2.16693	0.000822485	19.3823	240	1.77523e-05	+	GO:0051098	regulation of binding
329	22	3.09561	0.000841173	7.10684	88	1.82108e-05	+	GO:0002062	chondrocyte differentiation
330	524	1.18531	0.000844239	442.078	5474	1.83325e-05	+	GO:0051171	regulation of nitrogen compound metabolic process
331	131	1.49365	0.000878185	87.7048	1086	1.91273e-05	+	GO:0007267	cell-cell signaling
332	111	1.55481	0.000878626	71.3914	884	1.91945e-05	+	GO:0043085	positive regulation of catalytic activity
333	23	2.96663	0.000968349	7.75291	96	2.12182e-05	+	GO:0007179	transforming growth factor beta receptor signaling pathway
334	172	1.40672	0.000972485	122.27	1514	2.13726e-05	+	GO:0035556	intracellular signal transduction
335	19	3.40966	0.000982842	5.57241	69	2.16647e-05	+	GO:0045669	positive regulation of osteoblast differentiation
336	44	2.10358	0.000982307	20.9167	259	2.17173e-05	+	GO:0060828	regulation of canonical Wnt signaling pathway
337	12	5.30676	0.00102107	2.26127	28	2.26414e-05	+	GO:0010463	mesenchymal cell proliferation
338	32	2.44591	0.0010409	13.083	162	2.31493e-05	+	GO:0021915	neural tube development
339	49	1.99585	0.00107195	24.5509	304	2.39102e-05	+	GO:0033674	positive regulation of kinase activity
340	272	1.2939	0.00107274	210.217	2603	2.39983e-05	+	GO:0006357	regulation of transcription by RNA polymerase II
341	137	1.47384	0.00109171	92.9542	1151	2.44942e-05	+	GO:0051174	regulation of phosphorus metabolic process
342	39	2.19507	0.00109833	17.7671	220	2.47147e-05	+	GO:0009952	anterior/posterior pattern specification
343	15	4.12748	0.00112463	3.63418	45	2.53803e-05	+	GO:0071526	semaphorin-plexin signaling pathway
344	38	2.23001	0.0011531	17.0403	211	2.60985e-05	+	GO:0070374	positive regulation of ERK1 and ERK2 cascade
345	28	2.60683	0.00115326	10.741	133	2.61777e-05	+	GO:0048565	digestive tract development
346	20	3.21622	0.00119227	6.21848	77	2.71414e-05	+	GO:1902893	regulation of miRNA transcription
347	57	1.87713	0.00121502	30.3656	376	2.77391e-05	+	GO:0051347	positive regulation of transferase activity
348	376	1.23169	0.001214	305.271	3780	2.77954e-05	+	GO:0042221	response to chemical
349	21	3.09561	0.00121903	6.7838	84	2.79906e-05	+	GO:0045446	endothelial cell differentiation
350	536	1.17761	0.00121582	455.161	5636	2.79967e-05	+	GO:0016043	cellular component organization
351	61	1.82888	0.0012521	33.3537	413	2.89143e-05	+	GO:0030900	forebrain development
352	17	3.62934	0.00128937	4.68405	58	2.98595e-05	+	GO:0032835	glomerulus development
353	27	2.65338	0.00132081	10.1757	126	3.06743e-05	+	GO:0001838	embryonic epithelial tube formation
354	136	1.46436	0.00134601	92.8734	1150	3.13477e-05	+	GO:0019220	regulation of phosphate metabolic process
355	21	3.05919	0.00139069	6.86456	85	3.24796e-05	+	GO:0006029	proteoglycan metabolic process
356	21	3.05919	0.0013868	6.86456	85	3.24796e-05	+	GO:0048661	positive regulation of smooth muscle cell proliferation
357	161	1.41589	0.00144224	113.709	1408	3.38728e-05	+	GO:0050790	regulation of catalytic activity
358	21	3.02362	0.00159658	6.94532	86	3.76023e-05	+	GO:0072080	nephron tubule development
359	26	2.68286	0.00169993	9.69114	120	4.0148e-05	+	GO:0098773	skin epidermis development
360	26	2.68286	0.00169522	9.69114	120	4.0148e-05	+	GO:0035051	cardiocyte differentiation
361	11	5.44827	0.00172673	2.01899	25	4.10074e-05	+	GO:0003272	endocardial cushion formation
362	53	1.91332	0.00173071	27.7005	343	4.12155e-05	+	GO:0050808	synapse organization
363	23	2.81976	0.00175958	8.15671	101	4.20185e-05	+	GO:0003158	endothelium development
364	17	3.50836	0.00178717	4.84557	60	4.27946e-05	+	GO:1904705	regulation of vascular associated smooth muscle cell proliferation
365	34	2.27569	0.00186101	14.9405	185	4.46848e-05	+	GO:0031589	cell-substrate adhesion
366	19	0.431681	0.0019017	44.0139	545	4.57866e-05	-	GO:0007606	sensory perception of chemical stimulus
367	28	2.4943	0.0019485	11.2256	139	4.70411e-05	+	GO:0048660	regulation of smooth muscle cell proliferation
368	99	1.56161	0.00199164	63.3962	785	4.82132e-05	+	GO:0009725	response to hormone
369	132	1.46197	0.00205415	90.2891	1118	4.98612e-05	+	GO:0051130	positive regulation of cellular component organization
370	39	2.12738	0.00207301	18.3324	227	5.0455e-05	+	GO:0050920	regulation of chemotaxis
371	48	1.96807	0.00208297	24.3894	302	5.08341e-05	+	GO:0048608	reproductive structure development
372	17	3.45084	0.00208225	4.92633	61	5.09533e-05	+	GO:0042733	embryonic digit morphogenesis
373	129	1.46544	0.00211676	88.0279	1090	5.19364e-05	+	GO:0051726	regulation of cell cycle
374	25	2.71545	0.00219271	9.20659	114	5.39438e-05	+	GO:0090130	tissue migration
375	16	3.60216	0.0022194	4.44177	55	5.47461e-05	+	GO:0001755	neural crest cell migration
376	13	4.35059	0.00226037	2.9881	37	5.59051e-05	+	GO:0003230	cardiac atrium development
377	551	1.16588	0.00225558	472.605	5852	5.59345e-05	+	GO:0071840	cellular component organization or biogenesis
378	29	2.47649	0.00227022	11.7101	145	5.64465e-05	+	GO:0055123	digestive system development
379	21	2.9217	0.00230971	7.1876	89	5.75799e-05	+	GO:2000628	regulation of miRNA metabolic process
380	48	1.94234	0.00233066	24.7124	306	5.8255e-05	+	GO:0061458	reproductive system development
381	36	2.18514	0.00233907	16.4749	204	5.86186e-05	+	GO:0050679	positive regulation of epithelial cell proliferation
382	119	1.4899	0.00250429	79.8712	989	6.29235e-05	+	GO:0042325	regulation of phosphorylation
383	45	1.99717	0.00255499	22.5319	279	6.4365e-05	+	GO:0009101	glycoprotein biosynthetic process
384	12	4.64342	0.00255782	2.5843	32	6.46042e-05	+	GO:0035909	aorta morphogenesis
385	20	2.98372	0.00263812	6.70304	83	6.68054e-05	+	GO:0072091	regulation of stem cell proliferation
386	38	2.11952	0.00271128	17.9286	222	6.88359e-05	+	GO:0009612	response to mechanical stimulus
387	59	1.80386	0.00289275	32.7076	405	7.3633e-05	+	GO:0001701	in utero embryonic development
388	137	1.43641	0.00299355	95.377	1181	7.63951e-05	+	GO:0010628	positive regulation of gene expression
389	20	2.9482	0.00300879	6.7838	84	7.69815e-05	+	GO:0001942	hair follicle development
390	16	3.47577	0.00304862	4.60329	57	7.82004e-05	+	GO:0090497	mesenchymal cell migration
391	26	2.51518	0.0030876	10.3372	128	7.94029e-05	+	GO:0030879	mammary gland development
392	8	7.61996	0.00311907	1.04987	13	8.04169e-05	+	GO:0051231	spindle elongation
393	7	9.63079	0.00311265	0.726836	9	8.04555e-05	+	GO:0062043	positive regulation of cardiac epithelial to mesenchymal transition
394	22	2.75165	0.00321925	7.99519	99	8.34223e-05	+	GO:0140747	regulation of ncRNA transcription
395	14	3.85232	0.00334856	3.63418	45	8.69928e-05	+	GO:0003044	regulation of systemic arterial blood pressure mediated by a chemical signal
396	139	1.42835	0.00341296	97.3152	1205	8.88896e-05	+	GO:0030030	cell projection organization
397	21	0.459419	0.00344054	45.7099	566	8.98337e-05	-	GO:0050906	detection of stimulus involved in sensory perception
398	22	2.72414	0.00361789	8.07595	100	9.47018e-05	+	GO:0007229	integrin-mediated signaling pathway
399	51	1.85192	0.00363947	27.539	341	9.55053e-05	+	GO:0043010	camera-type eye development
400	37	2.10161	0.0037584	17.6056	218	9.88729e-05	+	GO:0010001	glial cell differentiation
401	124	1.45538	0.00390386	85.2013	1055	0.000102956	+	GO:1901701	cellular response to oxygen-containing compound
402	31	2.28486	0.00391352	13.5676	168	0.000103467	+	GO:0010594	regulation of endothelial cell migration
403	12	4.37027	0.00391064	2.74582	34	0.000103648	+	GO:0010464	regulation of mesenchymal cell proliferation
404	71	1.66506	0.00393252	42.641	528	0.000104485	+	GO:0071396	cellular response to lipid
405	14	3.76857	0.00397011	3.71494	46	0.000105744	+	GO:0048483	autonomic nervous system development
406	34	2.17012	0.0041154	15.6673	194	0.000109884	+	GO:0045664	regulation of neuron differentiation
407	95	1.54172	0.00426699	61.6195	763	0.000114212	+	GO:0031401	positive regulation of protein modification process
408	110	1.49186	0.00438809	73.7334	913	0.000117741	+	GO:0001932	regulation of protein phosphorylation
409	18	3.0532	0.00440735	5.89544	73	0.000118547	+	GO:0061333	renal tubule morphogenesis
410	11	4.69679	0.00443238	2.34203	29	0.000119511	+	GO:0003209	cardiac atrium morphogenesis
411	50	1.84813	0.00448814	27.0544	335	0.000121309	+	GO:0070482	response to oxygen levels
412	368	1.21254	0.00453025	303.494	3758	0.000122744	+	GO:0051252	regulation of RNA metabolic process
413	14	3.68839	0.00470928	3.7957	47	0.000127904	+	GO:0055010	ventricular cardiac muscle tissue morphogenesis
414	14	3.68839	0.00469794	3.7957	47	0.000127904	+	GO:0061005	cell differentiation involved in kidney development
415	7	8.66771	0.00468855	0.807595	10	0.000127956	+	GO:0062042	regulation of cardiac epithelial to mesenchymal transition
416	30	2.30729	0.00480897	13.0023	161	0.000131558	+	GO:0006937	regulation of muscle contraction
417	13	3.92614	0.00480763	3.31114	41	0.000131837	+	GO:0060412	ventricular septum morphogenesis
418	20	2.81419	0.00483056	7.10684	88	0.000132783	+	GO:0022405	hair cycle process
419	20	2.81419	0.00481906	7.10684	88	0.000132783	+	GO:0022404	molting cycle process
420	9	5.86537	0.00481865	1.53443	19	0.000133087	+	GO:0003215	cardiac right ventricle morphogenesis
421	49	1.87265	0.00486507	26.1661	324	0.000134689	+	GO:0048638	regulation of developmental growth
422	47	1.89568	0.00488276	24.7932	307	0.000135499	+	GO:0036293	response to decreased oxygen levels
423	19	2.90452	0.00489494	6.54152	81	0.000136158	+	GO:0021536	diencephalon development
424	19	2.90452	0.00488342	6.54152	81	0.000136158	+	GO:2000736	regulation of stem cell differentiation
425	24	2.53999	0.00488993	9.44886	117	0.00013666	+	GO:0007219	Notch signaling pathway
426	88	1.55888	0.00492227	56.4509	699	0.000137887	+	GO:0030097	hemopoiesis
427	38	2.05473	0.0049663	18.4939	229	0.000139446	+	GO:0010632	regulation of epithelial cell migration
428	45	1.90174	0.00535766	23.6625	293	0.000150786	+	GO:0001666	response to hypoxia
429	11	4.54023	0.00540201	2.42279	30	0.000152389	+	GO:0001569	branching involved in blood vessel morphogenesis
430	16	3.24785	0.00539895	4.92633	61	0.000152657	+	GO:0061180	mammary gland epithelium development
431	92	1.53529	0.0056699	59.9236	742	0.00016069	+	GO:0007420	brain development
432	101	1.50497	0.00572927	67.1112	831	0.000162748	+	GO:0141124	intracellular signaling cassette
433	36	2.05423	0.00590123	17.5248	217	0.00016802	+	GO:1901654	response to ketone
434	44	1.92519	0.00602982	22.8549	283	0.000172077	+	GO:0007548	sex differentiation
435	20	2.75165	0.00602076	7.26836	90	0.000172213	+	GO:0071773	cellular response to BMP stimulus
436	20	2.75165	0.00600698	7.26836	90	0.000172213	+	GO:0071772	response to BMP
437	20	2.75165	0.00599326	7.26836	90	0.000172213	+	GO:0072164	mesonephric tubule development
438	20	2.75165	0.00597961	7.26836	90	0.000172213	+	GO:0072163	mesonephric epithelium development
439	22	2.69717	0.0061115	8.15671	101	0.000176413	+	GO:0070167	regulation of biomineral tissue development
440	17	3.05075	0.00632167	5.57241	69	0.000182894	+	GO:0072078	nephron tubule morphogenesis
441	50	1.83172	0.00631562	27.2967	338	0.000183134	+	GO:0040013	negative regulation of locomotion
442	22	2.67072	0.00637607	8.23747	102	0.000185305	+	GO:0035265	organ growth
443	80	1.58749	0.00642512	50.3939	624	0.000187152	+	GO:1901699	cellular response to nitrogen compound
444	7	7.87974	0.00671034	0.888355	11	0.0001959	+	GO:0051256	mitotic spindle midzone assembly
445	7	7.87974	0.00669529	0.888355	11	0.0001959	+	GO:0000022	mitotic spindle elongation
446	12	4.01593	0.00679829	2.9881	37	0.000199359	+	GO:0001990	regulation of systemic arterial blood pressure by hormone
447	12	4.01593	0.00678312	2.9881	37	0.000199359	+	GO:1904707	positive regulation of vascular associated smooth muscle cell proliferation
448	12	4.01593	0.00676801	2.9881	37	0.000199359	+	GO:0030513	positive regulation of BMP signaling pathway
449	12	4.01593	0.00675297	2.9881	37	0.000199359	+	GO:0003161	cardiac conduction system development
450	19	2.80079	0.00689224	6.7838	84	0.000203923	+	GO:0007492	endoderm development
451	22	2.61936	0.0070559	8.39899	104	0.000209228	+	GO:0010631	epithelial cell migration
452	89	1.53916	0.00712058	57.8238	716	0.000211613	+	GO:0051129	negative regulation of cellular component organization
453	35	2.05396	0.00720068	17.0403	211	0.000214466	+	GO:1901888	regulation of cell junction assembly
454	20	2.69184	0.00742359	7.42988	92	0.000221592	+	GO:0001843	neural tube closure
455	50	1.79456	0.00752357	27.862	345	0.00022507	+	GO:0006935	chemotaxis
456	81	1.56715	0.0075177	51.6861	640	0.000225388	+	GO:0051338	regulation of transferase activity
457	23	2.49821	0.00752255	9.20659	114	0.000226027	+	GO:0016049	cell growth
458	27	2.2899	0.00764754	11.7909	146	0.000230284	+	GO:0050921	positive regulation of chemotaxis
459	27	2.2899	0.00763092	11.7909	146	0.000230284	+	GO:0010977	negative regulation of neuron projection development
460	41	1.93771	0.00775515	21.159	262	0.000234542	+	GO:0098742	cell-cell adhesion via plasma-membrane adhesion molecules
461	9	5.30676	0.007936	1.69595	21	0.000240532	+	GO:0072112	podocyte differentiation
462	9	5.30676	0.00791886	1.69595	21	0.000240532	+	GO:0061318	renal filtration cell differentiation
463	79	1.57522	0.00795168	50.1517	621	0.000242051	+	GO:0040008	regulation of growth
464	16	3.09561	0.00797748	5.16861	64	0.000243359	+	GO:0001655	urogenital system development
465	59	1.69899	0.00796844	34.7266	430	0.000243606	+	GO:0009611	response to wounding
466	17	2.96481	0.00797713	5.73393	71	0.000244395	+	GO:0072088	nephron epithelium morphogenesis
467	22	2.54592	0.00855263	8.64127	107	0.000262588	+	GO:0090132	epithelium migration
468	106	1.46816	0.00871038	72.199	894	0.000268003	+	GO:0043066	negative regulation of apoptotic process
469	23	2.45514	0.00883434	9.3681	116	0.000272396	+	GO:0006022	aminoglycan metabolic process
470	15	3.20236	0.0089477	4.68405	58	0.000276479	+	GO:0072171	mesonephric tubule morphogenesis
471	7	0.305201	0.00911435	22.9357	284	0.000282226	-	GO:0048193	Golgi vesicle transport
472	10	4.58609	0.00913309	2.18051	27	0.000283406	+	GO:0002053	positive regulation of mesenchymal cell proliferation
473	10	4.58609	0.00911383	2.18051	27	0.000283406	+	GO:0003401	axis elongation
474	7	7.22309	0.00931348	0.969114	12	0.000290225	+	GO:0061308	cardiac neural crest cell development involved in heart development
475	7	7.22309	0.00929392	0.969114	12	0.000290225	+	GO:0061307	cardiac neural crest cell differentiation involved in heart development
476	7	7.22309	0.00927443	0.969114	12	0.000290225	+	GO:0003198	epithelial to mesenchymal transition involved in endocardial cushion formation
477	6	9.28683	0.00978021	0.646076	8	0.000306694	+	GO:0003433	chondrocyte development involved in endochondral bone morphogenesis
478	18	2.78605	0.00997335	6.46076	80	0.000313405	+	GO:0030500	regulation of bone mineralization
479	9	5.06554	0.0100546	1.77671	22	0.000316618	+	GO:0072311	glomerular epithelial cell differentiation
480	50	1.78421	0.0101443	28.0236	347	0.000320109	+	GO:0042330	taxis
481	17	2.88358	0.0102185	5.89544	73	0.00032312	+	GO:0072028	nephron morphogenesis
482	17	2.88358	0.0101974	5.89544	73	0.00032312	+	GO:0043542	endothelial cell migration
483	8	5.82703	0.0102772	1.37291	17	0.000326323	+	GO:0060973	cell migration involved in heart development
484	52	1.74969	0.0104435	29.7195	368	0.00033229	+	GO:0040011	locomotion
485	13	3.49939	0.0106401	3.71494	46	0.000339242	+	GO:0060443	mammary gland morphogenesis
486	13	3.49939	0.0106182	3.71494	46	0.000339242	+	GO:0035987	endodermal cell differentiation
487	21	2.57457	0.0106029	8.15671	101	0.000339448	+	GO:0042633	hair cycle
488	21	2.57457	0.0105812	8.15671	101	0.000339448	+	GO:0042303	molting cycle
489	26	2.26721	0.0106144	11.4679	142	0.000341209	+	GO:0030177	positive regulation of Wnt signaling pathway
490	25	2.32753	0.0107682	10.741	133	0.000346861	+	GO:0007498	mesoderm development
491	18	2.75165	0.0110519	6.54152	81	0.000356724	+	GO:0051101	regulation of DNA binding
492	12	3.71473	0.0111886	3.23038	40	0.000361869	+	GO:0048645	animal organ formation
493	12	3.71473	0.0111659	3.23038	40	0.000361869	+	GO:0014911	positive regulation of smooth muscle cell migration
494	112	1.43268	0.0111489	78.1752	968	0.000362048	+	GO:0010629	negative regulation of gene expression
495	11	4.00608	0.0114065	2.74582	34	0.000371162	+	GO:0060351	cartilage development involved in endochondral bone morphogenesis
496	37	1.97479	0.0117704	18.7362	232	0.000383775	+	GO:0045137	development of primary sexual characteristics
497	389	1.1861	0.0122621	327.964	4061	0.000400613	+	GO:0019219	regulation of nucleobase-containing compound metabolic process
498	20	2.66289	0.012265	7.51064	93	0.000401513	+	GO:2000027	regulation of animal organ morphogenesis
499	20	2.66289	0.0122405	7.51064	93	0.000401513	+	GO:0060606	tube closure
500	13	3.42493	0.0122865	3.7957	47	0.000403826	+	GO:0060711	labyrinthine layer development
501	30	2.1227	0.0124462	14.1329	175	0.000409892	+	GO:0030178	negative regulation of Wnt signaling pathway
502	22	2.43227	0.0124365	9.04507	112	0.00041039	+	GO:0048588	developmental cell growth
503	20	2.63456	0.0127784	7.59139	94	0.000422511	+	GO:0001823	mesonephros development
504	5	12.3824	0.012806	0.403798	5	0.000424262	+	GO:0003431	growth plate cartilage chondrocyte development
505	14	3.21026	0.0128911	4.36101	54	0.000427928	+	GO:0070169	positive regulation of biomineral tissue development
506	16	2.91352	0.0130601	5.49165	68	0.000434394	+	GO:0051149	positive regulation of muscle cell differentiation
507	15	3.04486	0.0131143	4.92633	61	0.000437058	+	GO:0030166	proteoglycan biosynthetic process
508	8	5.50331	0.013197	1.45367	18	0.00044068	+	GO:0035886	vascular associated smooth muscle cell differentiation
509	8	5.50331	0.0131712	1.45367	18	0.00044068	+	GO:0060977	coronary vasculature morphogenesis
510	70	1.58459	0.0134213	44.1755	547	0.000449931	+	GO:0071417	cellular response to organonitrogen compound
511	43	1.83602	0.0137514	23.4203	290	0.000461898	+	GO:0007162	negative regulation of cell adhesion
512	21	2.47649	0.0139887	8.47975	105	0.000470788	+	GO:0001841	neural tube formation
513	21	2.47649	0.0139615	8.47975	105	0.000470788	+	GO:0030203	glycosaminoglycan metabolic process
514	68	1.59773	0.0139538	42.5603	527	0.000471442	+	GO:0043549	regulation of kinase activity
515	13	3.35358	0.0141369	3.87646	48	0.000478555	+	GO:0042311	vasodilation
516	220	1.26999	0.0148457	173.229	2145	0.000503526	+	GO:0051246	regulation of protein metabolic process
517	15	2.99575	0.0148859	5.00709	62	0.000505864	+	GO:1903053	regulation of extracellular matrix organization
518	107	1.43857	0.0150841	74.3795	921	0.00051359	+	GO:0043069	negative regulation of programmed cell death
519	36	1.96374	0.0152598	18.3324	227	0.000520574	+	GO:0008406	gonad development
520	9	4.64342	0.0154675	1.93823	24	0.000528674	+	GO:0003071	renal system process involved in regulation of systemic arterial blood pressure
521	9	4.64342	0.0154379	1.93823	24	0.000528674	+	GO:0048745	smooth muscle tissue development
522	9	4.64342	0.0154084	1.93823	24	0.000528674	+	GO:0060740	prostate gland epithelium morphogenesis
523	32	2.02162	0.0155181	15.8289	196	0.000533456	+	GO:0008361	regulation of cell size
524	97	1.45764	0.0155613	66.5458	824	0.000535965	+	GO:0034097	response to cytokine
525	29	2.1248	0.0156415	13.6484	169	0.000539753	+	GO:0007565	female pregnancy
526	17	2.73379	0.0158562	6.21848	77	0.000548201	+	GO:0030509	BMP signaling pathway
527	20	2.52703	0.0159839	7.91443	98	0.000553664	+	GO:0014020	primary neural tube formation
528	11	3.78352	0.0159829	2.90734	36	0.000554677	+	GO:0060419	heart growth
529	11	3.78352	0.0159527	2.90734	36	0.000554677	+	GO:0035850	epithelial cell differentiation involved in kidney development
530	129	1.38178	0.0159803	93.358	1156	0.000556683	+	GO:0120036	plasma membrane bounded cell projection organization
531	50	1.72939	0.0161638	28.9119	358	0.000564136	+	GO:0031346	positive regulation of cell projection organization
532	13	3.28514	0.0161487	3.95722	49	0.000564669	+	GO:0048546	digestive tract morphogenesis
533	14	3.09561	0.0166473	4.52253	56	0.000583196	+	GO:0001706	endoderm formation
534	14	3.09561	0.0166162	4.52253	56	0.000583196	+	GO:1902895	positive regulation of miRNA transcription
535	8	5.21366	0.0166512	1.53443	19	0.000585517	+	GO:0060438	trachea development
536	7	6.19122	0.0166486	1.13063	14	0.00058652	+	GO:0051255	spindle midzone assembly
537	69	1.57057	0.0167122	43.9332	544	0.000589855	+	GO:0044057	regulation of system process
538	32	2.0012	0.0167046	15.9904	198	0.000590682	+	GO:0031345	negative regulation of cell projection organization
539	42	1.83121	0.0168484	22.9357	284	0.000596875	+	GO:0048545	response to steroid hormone
540	19	2.64344	0.0170773	7.1876	89	0.000606102	+	GO:0001657	ureteric bud development
541	12	3.45557	0.0175631	3.47266	43	0.000624498	+	GO:0021983	pituitary gland development
542	23	2.33439	0.01769	9.85266	122	0.00063017	+	GO:0003014	renal system process
543	19	2.61407	0.0178854	7.26836	90	0.000638305	+	GO:0060993	kidney morphogenesis
544	38	1.87463	0.0180498	20.2706	251	0.000645354	+	GO:1903522	regulation of blood circulation
545	27	2.12946	0.0180305	12.6792	157	0.000645848	+	GO:0031960	response to corticosteroid
546	29	2.07567	0.0181862	13.9714	173	0.000652617	+	GO:0051897	positive regulation of phosphatidylinositol 3-kinase/protein kinase B signal transduction
547	87	1.48181	0.0185463	58.7122	727	0.000666758	+	GO:0071345	cellular response to cytokine stimulus
548	42	1.80577	0.0185992	23.2587	288	0.000669878	+	GO:0030336	negative regulation of cell migration
549	9	4.45768	0.0186183	2.01899	25	0.000671787	+	GO:0072010	glomerular epithelium development
550	19	2.58534	0.0187313	7.34912	91	0.000677093	+	GO:0048145	regulation of fibroblast proliferation
551	14	3.0413	0.0187015	4.60329	57	0.000677245	+	GO:0060675	ureteric bud morphogenesis
552	24	2.23443	0.0190182	10.741	133	0.000689961	+	GO:0042471	ear morphogenesis
553	10	3.99434	0.0190754	2.50355	31	0.000693286	+	GO:0085029	extracellular matrix assembly
554	31	2.00972	0.0198642	15.4251	191	0.000723258	+	GO:0044703	multi-organism reproductive process
555	5	10.3187	0.0200126	0.484557	6	0.000729973	+	GO:0061156	pulmonary artery morphogenesis
556	61	1.62088	0.0201608	37.6339	466	0.000736702	+	GO:0071407	cellular response to organic cyclic compound
557	12	3.37703	0.0202562	3.55342	44	0.000741518	+	GO:0030501	positive regulation of bone mineralization
558	16	2.75165	0.0202374	5.81469	72	0.000742159	+	GO:0061035	regulation of cartilage development
559	49	1.71395	0.0204321	28.5889	354	0.000750639	+	GO:0050878	regulation of body fluid levels
560	31	1.99925	0.0206046	15.5058	192	0.000758327	+	GO:0002064	epithelial cell development
561	15	2.85749	0.020894	5.24937	65	0.000770349	+	GO:0071384	cellular response to corticosteroid stimulus
562	69	1.56195	0.0211887	44.1755	547	0.000782604	+	GO:1902532	negative regulation of intracellular signal transduction
563	35	1.91763	0.0211954	18.2517	226	0.000784241	+	GO:0090257	regulation of muscle system process
564	135	1.35905	0.0214073	99.3342	1230	0.000793488	+	GO:0031399	regulation of protein modification process
565	17	2.63127	0.0214204	6.46076	80	0.000795377	+	GO:0050772	positive regulation of axonogenesis
566	7	5.77847	0.0216443	1.21139	15	0.00080511	+	GO:0003188	heart valve formation
567	41	1.80669	0.0223124	22.6934	281	0.000831429	+	GO:0010721	negative regulation of cell development
568	19	2.50283	0.0224207	7.59139	94	0.000836934	+	GO:0071774	response to fibroblast growth factor
569	9	4.28623	0.0225972	2.09975	26	0.000845006	+	GO:1905207	regulation of cardiocyte differentiation
570	9	4.28623	0.0225577	2.09975	26	0.000845006	+	GO:0060512	prostate gland morphogenesis
571	28	2.0761	0.0225571	13.4868	167	0.000846465	+	GO:0048639	positive regulation of developmental growth
572	20	2.40436	0.0225831	8.31823	103	0.000848921	+	GO:0090288	negative regulation of cellular response to growth factor stimulus
573	10	3.86951	0.0225654	2.5843	32	0.000849739	+	GO:0061036	positive regulation of cartilage development
574	12	3.30198	0.0232306	3.63418	45	0.000876311	+	GO:0035924	cellular response to vascular endothelial growth factor stimulus
575	13	3.09561	0.0239572	4.19949	52	0.000905291	+	GO:0090102	cochlea development
576	18	2.62216	0.0241811	6.86456	85	0.000915337	+	GO:0042475	odontogenesis of dentin-containing tooth
577	48	1.7178	0.0241656	27.9428	346	0.000916338	+	GO:0008544	epidermis development
578	43	1.75724	0.0242398	24.4701	303	0.000920741	+	GO:2000146	negative regulation of cell motility
579	22	2.30859	0.0245002	9.52962	118	0.000932239	+	GO:0051099	positive regulation of binding
580	28	2.05153	0.0245945	13.6484	169	0.00093744	+	GO:1903034	regulation of response to wounding
581	16	2.67728	0.0250276	5.9762	74	0.000955591	+	GO:0048332	mesoderm morphogenesis
582	11	3.49248	0.02529	3.14962	39	0.000967269	+	GO:0060428	lung epithelium development
583	28	2.03946	0.0258497	13.7291	170	0.000990372	+	GO:0046661	male sex differentiation
584	23	2.20772	0.0265461	10.418	129	0.00101879	+	GO:0048706	embryonic skeletal system development
585	10	3.75225	0.0268975	2.66506	33	0.00103404	+	GO:0060421	positive regulation of heart growth
586	10	3.75225	0.0268516	2.66506	33	0.00103404	+	GO:0031069	hair follicle morphogenesis
587	10	3.75225	0.026806	2.66506	33	0.00103404	+	GO:0060563	neuroepithelial cell differentiation
588	6	6.75406	0.0269095	0.888355	11	0.0010398	+	GO:1901329	regulation of odontoblast differentiation
589	32	1.94234	0.0270375	16.4749	204	0.00104652	+	GO:0007163	establishment or maintenance of cell polarity
590	28	2.02753	0.0270442	13.8099	171	0.00104855	+	GO:0055001	muscle cell development
591	9	4.12748	0.0271087	2.18051	27	0.00105283	+	GO:2000737	negative regulation of stem cell differentiation
592	7	5.41732	0.0278457	1.29215	16	0.00108329	+	GO:0061101	neuroendocrine cell differentiation
593	18	2.53277	0.0280498	7.10684	88	0.00109306	+	GO:0001708	cell fate specification
594	21	2.36392	0.0291568	8.88355	110	0.00113811	+	GO:0032526	response to retinoic acid
595	15	2.73142	0.0292531	5.49165	68	0.00114379	+	GO:0019229	regulation of vasoconstriction
596	11	3.40517	0.0293933	3.23038	40	0.0011512	+	GO:0043516	regulation of DNA damage response, signal transduction by p53 class mediator
597	11	3.40517	0.0293441	3.23038	40	0.0011512	+	GO:0010453	regulation of cell fate commitment
598	24	2.20132	0.0293059	10.9025	135	0.00115163	+	GO:0051384	response to glucocorticoid
599	29	2.01736	0.0303138	14.3752	178	0.00119322	+	GO:0050673	epithelial cell proliferation
600	24	2.18514	0.030355	10.9833	136	0.00119684	+	GO:0050680	negative regulation of epithelial cell proliferation
601	25	2.10586	0.0303364	11.8716	147	0.00119809	+	GO:0008584	male gonad development
602	22	2.2329	0.030495	9.85266	122	0.00120635	+	GO:0001952	regulation of cell-matrix adhesion
603	13	2.98096	0.0307088	4.36101	54	0.00121683	+	GO:0045778	positive regulation of ossification
604	13	2.98096	0.0306581	4.36101	54	0.00121683	+	GO:0002011	morphogenesis of an epithelial sheet
605	21	2.32171	0.0311748	9.04507	112	0.00123938	+	GO:0046660	female sex differentiation
606	10	3.64189	0.0313847	2.74582	34	0.00124979	+	GO:0048841	regulation of axon extension involved in axon guidance
607	10	3.64189	0.031333	2.74582	34	0.00124979	+	GO:0055017	cardiac muscle tissue growth
608	8	4.50271	0.0315945	1.77671	22	0.00126229	+	GO:0002089	lens morphogenesis in camera-type eye
609	8	4.50271	0.0315427	1.77671	22	0.00126229	+	GO:0030903	notochord development
610	62	1.57641	0.0315593	39.3299	487	0.00126502	+	GO:0022407	regulation of cell-cell adhesion
611	25	2.09163	0.0318185	11.9524	148	0.0012775	+	GO:0046546	development of primary male sexual characteristics
612	15	2.69184	0.0322766	5.57241	69	0.00129801	+	GO:0006023	aminoglycan biosynthetic process
613	9	3.98007	0.0322772	2.26127	28	0.00130015	+	GO:0002063	chondrocyte development
614	9	3.98007	0.0322247	2.26127	28	0.00130015	+	GO:0035116	embryonic hindlimb morphogenesis
615	9	3.98007	0.0321724	2.26127	28	0.00130015	+	GO:0003416	endochondral bone growth
616	24	2.15347	0.0323584	11.1448	138	0.00130979	+	GO:0007160	cell-matrix adhesion
617	14	2.79604	0.0336062	5.00709	62	0.0013625	+	GO:2000630	positive regulation of miRNA metabolic process
618	11	3.32212	0.0335635	3.31114	41	0.00136298	+	GO:0033627	cell adhesion mediated by integrin
619	11	3.32212	0.0335094	3.31114	41	0.00136298	+	GO:1901532	regulation of hematopoietic progenitor cell differentiation
620	7	5.09865	0.03514	1.37291	17	0.00143161	+	GO:0021783	preganglionic parasympathetic fiber development
621	6	6.19122	0.0358223	0.969114	12	0.00146175	+	GO:0097084	vascular associated smooth muscle cell development
622	31	1.91928	0.0358179	16.1519	200	0.00146392	+	GO:0044706	multi-multicellular organism process
623	15	2.65338	0.0358922	5.65317	70	0.00146931	+	GO:0071300	cellular response to retinoic acid
624	2	0.168469	0.0360073	11.8716	147	0.00147639	-	GO:0002440	production of molecular mediator of immune response
625	24	2.10765	0.0375019	11.3871	141	0.00154013	+	GO:0090090	negative regulation of canonical Wnt signaling pathway
626	17	2.53616	0.0376378	6.70304	83	0.00154818	+	GO:0043491	phosphatidylinositol 3-kinase/protein kinase B signal transduction
627	84	1.45472	0.0378559	57.7431	715	0.00155963	+	GO:0098657	import into cell
628	8	4.30694	0.038561	1.85747	23	0.00159121	+	GO:0097242	amyloid-beta clearance
629	9	3.84283	0.0385237	2.34203	29	0.0015922	+	GO:0055023	positive regulation of cardiac muscle tissue growth
630	116	1.36407	0.039494	85.0398	1053	0.0016349	+	GO:1901698	response to nitrogen compound
631	15	2.61601	0.0400165	5.73393	71	0.00165915	+	GO:0043627	response to estrogen
632	37	1.78269	0.040095	20.7552	257	0.00166503	+	GO:0045860	positive regulation of protein kinase activity
633	85	1.44973	0.0404894	58.6314	726	0.00168407	+	GO:0010564	regulation of cell cycle process
634	228	1.23284	0.0404599	184.939	2290	0.0016855	+	GO:0009605	response to external stimulus
635	4	12.3824	0.0408054	0.323038	4	0.00170257	+	GO:0003273	cell migration involved in endocardial cushion formation
636	23	2.15755	0.0414858	10.6603	132	0.00173368	+	GO:0035270	endocrine system development
637	14	2.70866	0.0421661	5.16861	64	0.00176487	+	GO:2000179	positive regulation of neural precursor cell proliferation
638	14	2.70866	0.0421001	5.16861	64	0.00176487	+	GO:0030858	positive regulation of epithelial cell differentiation
639	17	2.47649	0.0422518	6.86456	85	0.00177401	+	GO:0035050	embryonic heart tube development
640	17	2.47649	0.0421859	6.86456	85	0.00177401	+	GO:1903510	mucopolysaccharide metabolic process
641	10	3.43957	0.0425299	2.90734	36	0.00179126	+	GO:0035137	hindlimb morphogenesis
642	5	7.73903	0.0424754	0.646076	8	0.00179175	+	GO:0060426	lung vasculature development
643	5	7.73903	0.0424094	0.646076	8	0.00179175	+	GO:0150094	amyloid-beta clearance by cellular catabolic process
644	23	2.14132	0.0428005	10.741	133	0.00181108	+	GO:0030010	establishment of cell polarity
645	20	2.29304	0.0431534	8.72203	108	0.00182885	+	GO:0031214	biomineral tissue development
646	13	2.82407	0.0435315	4.60329	57	0.00184773	+	GO:0001954	positive regulation of cell-matrix adhesion
647	7	4.81539	0.0437869	1.45367	18	0.00186144	+	GO:2000136	regulation of cell proliferation involved in heart morphogenesis
648	12	2.97179	0.0444682	4.03798	50	0.00189332	+	GO:0045668	negative regulation of osteoblast differentiation
649	33	0.593063	0.0445094	55.6433	689	0.001898	-	GO:0051606	detection of stimulus
650	44	1.67639	0.0446162	26.2468	325	0.00190547	+	GO:0022409	positive regulation of cell-cell adhesion
651	21	2.18514	0.0446622	9.61038	119	0.00191037	+	GO:0007416	synapse assembly
652	26	1.99965	0.044865	13.0023	161	0.00192199	+	GO:0031099	regeneration
653	9	3.71473	0.0450902	2.42279	30	0.00193459	+	GO:0071711	basement membrane organization
654	8	4.12748	0.0461814	1.93823	24	0.00198444	+	GO:0061440	kidney vasculature development
655	8	4.12748	0.046111	1.93823	24	0.00198444	+	GO:0061437	renal system vasculature development
656	14	2.66699	0.0464102	5.24937	65	0.00200036	+	GO:0021545	cranial nerve development
657	6	5.71497	0.0463882	1.04987	13	0.00200246	+	GO:0003084	positive regulation of systemic arterial blood pressure
658	6	5.71497	0.0463179	1.04987	13	0.00200246	+	GO:0071389	cellular response to mineralocorticoid stimulus
659	6	5.71497	0.0462477	1.04987	13	0.00200246	+	GO:0036302	atrioventricular canal development
660	21	2.16693	0.0473472	9.69114	120	0.00205317	+	GO:0043200	response to amino acid
661	18	2.32171	0.0483329	7.75291	96	0.00209909	+	GO:0006942	regulation of striated muscle contraction
662	23	2.09409	0.0484993	10.9833	136	0.0021095	+	GO:0001936	regulation of endothelial cell proliferation
663	2	0.174401	0.0486078	11.4679	142	0.0021174	-	GO:0002377	immunoglobulin production
664	10	3.34661	0.0487197	2.9881	37	0.00212547	+	GO:0048730	epidermis morphogenesis
665	63	1.5266	0.0491788	41.2681	511	0.00214873	+	GO:0080135	regulation of cellular response to stress

## Sheet: D5_DDX4_minus_D5control_down_1f
	number_in_list	fold_enrichment	fdr	expected	number_in_reference	pValue	plus_minus	id	label
0	84	2.89069	2.48103e-12	29.0588	649	1.62765e-16	+	GO:0048232	male gamete generation
1	80	2.8271	2.07554e-11	28.2976	632	2.72327e-15	+	GO:0007283	spermatogenesis
2	424	1.36372	2.78519e-10	310.915	6944	5.48157e-14	+	GO:0044238	primary metabolic process
3	398	1.38328	3.56424e-10	287.722	6426	9.35312e-14	+	GO:0006807	nitrogen compound metabolic process
4	238	1.61664	3.42761e-10	147.219	3288	1.12432e-13	+	GO:0034641	cellular nitrogen compound metabolic process
5	89	2.46311	3.97966e-10	36.1332	807	1.56649e-13	+	GO:0007276	gamete generation
6	393	1.36803	2.23858e-09	287.274	6416	1.02802e-12	+	GO:0044237	cellular metabolic process
7	103	2.1867	2.57039e-09	47.103	1052	1.34902e-12	+	GO:0019953	sexual reproduction
8	465	1.30158	3.65181e-09	357.257	7979	2.15615e-12	+	GO:0008152	metabolic process
9	55	3.09414	4.7684e-09	17.7755	397	3.12826e-12	+	GO:0006412	translation
10	187	1.67662	8.00458e-09	111.534	2491	5.77644e-12	+	GO:0010467	gene expression
11	42	3.66418	1.42181e-08	11.4623	256	1.11931e-11	+	GO:0051321	meiotic cell cycle
12	91	2.22607	1.53015e-08	40.8793	913	1.30499e-11	+	GO:0048609	multicellular organismal reproductive process
13	435	1.30635	2.26597e-08	332.989	7437	2.08119e-11	+	GO:0071704	organic substance metabolic process
14	96	2.14407	2.12472e-08	44.7747	1000	2.09084e-11	+	GO:0003006	developmental process involved in reproduction
15	348	1.37611	3.0909e-08	252.887	5648	3.2444e-11	+	GO:0043170	macromolecule metabolic process
16	55	2.8835	3.2429e-08	19.074	426	3.6167e-11	+	GO:0043043	peptide biosynthetic process
17	92	2.14258	5.72659e-08	42.9389	959	6.76235e-11	+	GO:0032504	multicellular organism reproduction
18	261	1.47053	7.68659e-08	177.487	3964	9.58113e-11	+	GO:1901576	organic substance biosynthetic process
19	127	1.84303	1.00178e-07	68.9082	1539	1.31442e-10	+	GO:0044271	cellular nitrogen compound biosynthetic process
20	207	1.56611	1.02723e-07	132.175	2952	1.41519e-10	+	GO:0009059	macromolecule biosynthetic process
21	255	1.47315	1.03702e-07	173.099	3866	1.49671e-10	+	GO:0044249	cellular biosynthetic process
22	63	2.53066	1.46369e-07	24.8947	556	2.20855e-10	+	GO:0006518	peptide metabolic process
23	261	1.45149	2.26271e-07	179.815	4016	3.56262e-10	+	GO:0009058	biosynthetic process
24	25	5.12249	2.895e-07	4.88044	109	4.74807e-10	+	GO:0032543	mitochondrial translation
25	79	2.13091	1.35329e-06	37.0734	828	2.3083e-09	+	GO:0043603	amide metabolic process
26	118	1.7928	1.8688e-06	65.8188	1470	3.31022e-09	+	GO:0022414	reproductive process
27	27	4.21692	2.1646e-06	6.40278	143	3.97617e-09	+	GO:0140053	mitochondrial gene expression
28	59	2.40458	2.58336e-06	24.5365	548	4.91488e-09	+	GO:0043604	amide biosynthetic process
29	118	1.77829	2.80095e-06	66.3561	1482	5.51259e-09	+	GO:0000003	reproduction
30	25	4.39647	3.53146e-06	5.68638	127	7.18201e-09	+	GO:0007127	meiosis I
31	188	1.53073	3.70061e-06	122.817	2743	7.76878e-09	+	GO:0006139	nucleobase-containing compound metabolic process
32	31	3.56884	4.49347e-06	8.68629	194	9.72803e-09	+	GO:1903046	meiotic cell cycle process
33	25	4.29501	4.84717e-06	5.82071	130	1.08118e-08	+	GO:0061982	meiosis I cell cycle process
34	197	1.50113	4.91883e-06	131.235	2931	1.12943e-08	+	GO:0046483	heterocycle metabolic process
35	29	3.74386	4.82225e-06	7.74602	173	1.13889e-08	+	GO:0140013	meiotic nuclear division
36	163	0.691838	1.12256e-05	235.604	5262	2.72484e-08	-	GO:0007154	cell communication
37	284	1.35793	1.24464e-05	209.142	4671	3.10281e-08	+	GO:1901564	organonitrogen compound metabolic process
38	16	6.6175	1.25286e-05	2.41783	54	3.2055e-08	+	GO:0007129	homologous chromosome pairing at meiosis
39	51	2.42865	1.43899e-05	20.9993	469	3.77613e-08	+	GO:0022412	cellular process involved in reproduction in multicellular organism
40	226	1.42263	1.74758e-05	158.861	3548	4.70058e-08	+	GO:0019538	protein metabolic process
41	158	0.690699	1.74638e-05	228.754	5109	4.81192e-08	-	GO:0023052	signaling
42	196	1.4734	1.87833e-05	133.026	2971	5.2987e-08	+	GO:0006725	cellular aromatic compound metabolic process
43	17	5.66685	2.83621e-05	2.9999	67	8.18693e-08	+	GO:0045143	homologous chromosome segregation
44	19	4.82213	4.40738e-05	3.94017	88	1.30114e-07	+	GO:0019646	aerobic electron transport chain
45	10	11.167	9.06386e-05	0.895493	20	2.73527e-07	+	GO:0034587	piRNA processing
46	19	4.56287	8.89918e-05	4.16404	93	2.74396e-07	+	GO:0042775	mitochondrial ATP synthesis coupled electron transport
47	19	4.56287	8.71378e-05	4.16404	93	2.74396e-07	+	GO:0042773	ATP synthesis coupled electron transport
48	150	1.53675	9.56839e-05	97.6088	2180	3.07585e-07	+	GO:0090304	nucleic acid metabolic process
49	205	1.41924	9.3956e-05	144.443	3226	3.08194e-07	+	GO:1901360	organic cyclic compound metabolic process
50	104	1.7079	9.2389e-05	60.8936	1360	3.09115e-07	+	GO:1901566	organonitrogen compound biosynthetic process
51	16	5.41432	9.76425e-05	2.95513	66	3.33098e-07	+	GO:0070192	chromosome organization involved in meiotic cell cycle
52	9	13.4004	9.86095e-05	0.67162	15	3.42866e-07	+	GO:0141005	retrotransposon silencing by heterochromatin formation
53	50	0.529745	0.00011213	94.385	2108	3.97233e-07	-	GO:0003008	system process
54	4	0.157838	0.000137254	25.3425	566	4.95242e-07	-	GO:0050906	detection of stimulus involved in sensory perception
55	7	0.226906	0.00014294	30.8497	689	5.25137e-07	-	GO:0051606	detection of stimulus
56	151	0.704206	0.000143166	214.426	4789	5.35357e-07	-	GO:0007165	signal transduction
57	16	5.17891	0.000146308	3.08945	69	5.56706e-07	+	GO:0051445	regulation of meiotic cell cycle
58	21	3.90846	0.000163125	5.37296	120	6.31397e-07	+	GO:0006119	oxidative phosphorylation
59	4	0.16392	0.000250292	24.4022	545	9.85209e-07	-	GO:0007606	sensory perception of chemical stimulus
60	27	3.09241	0.000273145	8.73106	195	1.09308e-06	+	GO:0045333	cellular respiration
61	14	5.68503	0.000269368	2.46261	55	1.09564e-06	+	GO:0007140	male meiotic nuclear division
62	40	2.46785	0.000266337	16.2084	362	1.10078e-06	+	GO:0007281	germ cell development
63	20	3.88418	0.000301307	5.14909	115	1.26508e-06	+	GO:0022904	respiratory electron transport chain
64	36	2.50475	0.000481448	14.3727	321	2.05302e-06	+	GO:0000280	nuclear division
65	51	2.13303	0.000476132	23.9097	534	2.06158e-06	+	GO:0034660	ncRNA metabolic process
66	19	3.89309	0.000511936	4.88044	109	2.25019e-06	+	GO:0009142	nucleoside triphosphate biosynthetic process
67	17	4.21866	0.000660997	4.02972	90	2.94875e-06	+	GO:0045132	meiotic chromosome segregation
68	297	0.810708	0.000983845	366.346	8182	4.45354e-06	-	GO:0050896	response to stimulus
69	7	14.2126	0.00118744	0.492521	11	5.45305e-06	+	GO:0141007	siRNA-mediated retrotransposon silencing by heterochromatin formation
70	23	3.13222	0.00119311	7.34305	164	5.55734e-06	+	GO:0009060	aerobic respiration
71	17	3.99662	0.00118257	4.25359	95	5.58585e-06	+	GO:0009206	purine ribonucleoside triphosphate biosynthetic process
72	17	3.95499	0.00131892	4.29837	96	6.31641e-06	+	GO:0009145	purine nucleoside triphosphate biosynthetic process
73	31	2.61266	0.00136777	11.8653	265	6.64011e-06	+	GO:0015980	energy derivation by oxidation of organic compounds
74	4	0.181948	0.00166223	21.9844	491	8.17865e-06	-	GO:0050907	detection of chemical stimulus involved in sensory perception
75	36	2.31708	0.00205335	15.5368	347	1.02378e-05	+	GO:0048285	organelle fission
76	22	3.09025	0.00211454	7.11917	159	1.06816e-05	+	GO:0007292	female gamete generation
77	17	3.7592	0.00223116	4.52224	101	1.14171e-05	+	GO:0009201	ribonucleoside triphosphate biosynthetic process
78	10	6.56884	0.00252546	1.52234	34	1.30887e-05	+	GO:0010526	retrotransposon silencing
79	18	0.40855	0.00263189	44.0583	984	1.3813e-05	-	GO:0007600	sensory perception
80	133	1.46543	0.00287958	90.7583	2027	1.53018e-05	+	GO:0043933	protein-containing complex organization
81	4	0.190482	0.0029678	20.9993	469	1.59653e-05	-	GO:0007608	sensory perception of smell
82	17	3.65076	0.00294016	4.65657	104	1.60095e-05	+	GO:0048477	oogenesis
83	43	2.07422	0.00350291	20.7307	463	1.93036e-05	+	GO:0022613	ribonucleoprotein complex biogenesis
84	15	3.98822	0.00359657	3.76107	84	2.00557e-05	+	GO:0006754	ATP biosynthetic process
85	40	2.13723	0.00359266	18.7158	418	2.02695e-05	+	GO:0034470	ncRNA processing
86	91	1.60664	0.00371345	56.64	1265	2.11947e-05	+	GO:0007049	cell cycle
87	22	2.94221	0.00367586	7.47737	167	2.12213e-05	+	GO:0022900	electron transport chain
88	34	0.516922	0.00365191	65.774	1469	2.13226e-05	-	GO:0050877	nervous system process
89	9	6.48408	0.00654735	1.38801	31	3.86578e-05	+	GO:0070979	protein K11-linked ubiquitination
90	90	1.58273	0.00676905	56.8638	1270	4.04109e-05	+	GO:0065003	protein-containing complex assembly
91	16	3.50338	0.00728915	4.56702	102	4.39941e-05	+	GO:0033108	mitochondrial respiratory chain complex assembly
92	4	0.201662	0.00739662	19.8352	443	4.5128e-05	-	GO:0050911	detection of chemical stimulus involved in sensory perception of smell
93	28	0.501085	0.00733912	55.8788	1248	4.52586e-05	-	GO:0007186	G protein-coupled receptor signaling pathway
94	8	7.44469	0.00743958	1.07459	24	4.63662e-05	+	GO:0006123	mitochondrial electron transport, cytochrome c to oxygen
95	6	0.254761	0.00743494	23.5515	526	4.6825e-05	-	GO:0009593	detection of chemical stimulus
96	166	1.36907	0.0074449	121.25	2708	4.73762e-05	+	GO:0044085	cellular component biogenesis
97	67	1.70625	0.00781045	39.2674	877	5.02148e-05	+	GO:0006396	RNA processing
98	8	7.1469	0.00907164	1.11937	25	5.89183e-05	+	GO:0007130	synaptonemal complex assembly
99	16	3.40328	0.00914011	4.70134	105	5.99627e-05	+	GO:0031047	regulatory ncRNA-mediated gene silencing
100	25	2.59698	0.00994905	9.62655	215	6.59223e-05	+	GO:2000241	regulation of reproductive process
101	18	0.433204	0.0106496	41.5509	928	7.12625e-05	-	GO:0072359	circulatory system development
102	13	3.9773	0.010717	3.26855	73	7.2417e-05	+	GO:0015986	proton motive force-driven ATP synthesis
103	103	1.50353	0.0110455	68.5052	1530	7.5361e-05	+	GO:0016070	RNA metabolic process
104	70	1.66672	0.0121927	41.9986	938	8.3988e-05	+	GO:0034654	nucleobase-containing compound biosynthetic process
105	8	6.6175	0.0133107	1.20892	27	9.2563e-05	+	GO:0007141	male meiosis I
106	8	6.38116	0.0163219	1.25369	28	0.000114573	+	GO:0070193	synaptonemal complex organization
107	11	4.31008	0.0194744	2.55216	57	0.00013798	+	GO:0070918	regulatory ncRNA processing
108	9	0.33557	0.0203934	26.82	599	0.00014583	-	GO:0007423	sensory organ development
109	23	2.54299	0.0218095	9.04448	202	0.000157387	+	GO:0022618	protein-RNA complex assembly
110	17	2.96624	0.0223592	5.73116	128	0.00016282	+	GO:0002181	cytoplasmic translation
111	20	0.46724	0.0243564	42.8046	956	0.000178962	-	GO:0007155	cell adhesion
112	4	22.3341	0.0275553	0.179099	4	0.000204274	+	GO:0140966	piRNA-mediated heterochromatin formation
113	4	22.3341	0.0273136	0.179099	4	0.000204274	+	GO:0141006	piRNA-mediated retrotransposon silencing by heterochromatin formation
114	22	2.54585	0.0299423	8.64151	193	0.000225898	+	GO:0009152	purine ribonucleotide biosynthetic process
115	23	2.42303	0.0312241	9.49223	212	0.000237617	+	GO:0071826	protein-RNA complex organization
116	22	0.493323	0.0324833	44.5956	996	0.00024933	-	GO:0009887	animal organ morphogenesis
117	8	0.328442	0.0329919	24.3574	544	0.000255399	-	GO:0098609	cell-cell adhesion
118	11	3.96249	0.0337708	2.77603	62	0.000263644	+	GO:0006626	protein targeting to mitochondrion
119	43	1.85041	0.0357265	23.2381	519	0.000281256	+	GO:0010608	post-transcriptional regulation of gene expression
120	72	1.57036	0.0379592	45.8493	1024	0.000301323	+	GO:0019438	aromatic compound biosynthetic process
121	12	3.57345	0.0410444	3.3581	75	0.000328506	+	GO:0072655	establishment of protein localization to mitochondrion
122	36	1.95152	0.0412923	18.4472	412	0.000333199	+	GO:0006091	generation of precursor metabolites and energy
123	4	0.229656	0.0425858	17.4173	389	0.000346431	-	GO:0001654	eye development
124	9	0.355135	0.0426432	25.3425	566	0.000349695	-	GO:0007507	heart development
125	238	0.824365	0.0437449	288.707	6448	0.000361599	-	GO:0051716	cellular response to stimulus
126	71	1.56382	0.0454267	45.4015	1014	0.000378481	+	GO:0018130	heterocycle biosynthetic process

[truncated: 10 more sheets: D5_naive_D5control_up_1fold_GOs, D5_naive_D5control_down_1fold_G, Tang_soma_wk7f_vs_D5_up_1fold_G, Tang_soma_wk7f_vs_D5_down_1fold, Tang_hPGC_wk7f_vs_D5_up_1fold_G, Tang_hPGC_wk7f_vs_D5_down_1fold, Tang_hPGC_wk9f_vs_D5_up_1fold_G, Tang_hPGC_wk9f_vs_D5_down_1fold, Yamashiro_AG120AG__VT_vs_D5_up, Yamashiro_AG120AG__VT_vs_D5_dow]
