# Supplementary material for: Rapid human oogonia-like cell specification via transcription factor-directed differentiation
Source: EMBO Rep. 2025 Jan 23;26(4):1114–43. doi: 10.1038/s44319-025-00371-2 (PMC11850904; doi:10.1038/s44319-025-00371-2)
Supplement: Supplementary file 8 — Source data Fig. 2 [file 44319_2025_371_MOESM8_ESM.zip]

Archive with 80 entries (80 files):
- Figure 2 Source Data/Figure 2B Raw Data/Figure 2B MetaData.xlsx
- Figure 2 Source Data/Figure 2B Raw Data/Figure 2B FCS Files/31.fcs
- Figure 2 Source Data/Figure 2B Raw Data/Figure 2B FCS Files/ExpSummaryForAPI 2.xml
- Figure 2 Source Data/Figure 2B Raw Data/Figure 2B FCS Files/ExpSummaryForAPI.xml
- Figure 2 Source Data/Figure 2B Raw Data/Figure 2B FCS Files/32.fcs
- Figure 2 Source Data/Figure 2B Raw Data/Figure 2B FCS Files/Control1.fcs
- Figure 2 Source Data/Figure 2B Raw Data/Figure 2B FCS Files/33.fcs
- Figure 2 Source Data/Figure 2B Raw Data/Figure 2B FCS Files/34.fcs
- Figure 2 Source Data/Figure 2B Raw Data/Figure 2B FCS Files/Control2.fcs
- Figure 2 Source Data/Figure 2B Raw Data/Figure 2B FCS Files/01-Well-G11.fcs
- Figure 2 Source Data/Figure 2B Raw Data/Figure 2B FCS Files/01-Well-G12.fcs
- Figure 2 Source Data/Figure 2B Raw Data/Figure 2B FCS Files/01-Well-A10.fcs
- Figure 2 Source Data/Figure 2B Raw Data/Figure 2B FCS Files/01-Well-D8.fcs
- Figure 2 Source Data/Figure 2B Raw Data/Figure 2B FCS Files/01-Well-A3.fcs
- Figure 2 Source Data/Figure 2B Raw Data/Figure 2B FCS Files/01-Well-A11.fcs
- Figure 2 Source Data/Figure 2B Raw Data/Figure 2B FCS Files/01-Well-G10.fcs
- Figure 2 Source Data/Figure 2B Raw Data/Figure 2B FCS Files/01-Well-C11.fcs
- Figure 2 Source Data/Figure 2B Raw Data/Figure 2B FCS Files/01-Well-C12.fcs
- Figure 2 Source Data/Figure 2B Raw Data/Figure 2B FCS Files/01-Well-A2.fcs
- Figure 2 Source Data/Figure 2B Raw Data/Figure 2B FCS Files/01-Well-A12.fcs
- Figure 2 Source Data/Figure 2B Raw Data/Figure 2B FCS Files/01-Well-B10.fcs
- Figure 2 Source Data/Figure 2B Raw Data/Figure 2B FCS Files/01-Well-C9.fcs
- Figure 2 Source Data/Figure 2B Raw Data/Figure 2B FCS Files/01-Well-C8.fcs
- Figure 2 Source Data/Figure 2B Raw Data/Figure 2B FCS Files/01-Well-C10.fcs
- Figure 2 Source Data/Figure 2B Raw Data/Figure 2B FCS Files/01-Well-B11.fcs
- Figure 2 Source Data/Figure 2B Raw Data/Figure 2B FCS Files/01-Well-D9.fcs
- Figure 2 Source Data/Figure 2B Raw Data/Figure 2B FCS Files/01-Well-A1.fcs
- Figure 2 Source Data/Figure 2B Raw Data/Figure 2B FCS Files/01-Well-D11.fcs
- Figure 2 Source Data/Figure 2B Raw Data/Figure 2B FCS Files/01-Well-B12.fcs
- Figure 2 Source Data/Figure 2B Raw Data/Figure 2B FCS Files/01-Well-A5.fcs
- Figure 2 Source Data/Figure 2B Raw Data/Figure 2B FCS Files/01-Well-A4.fcs
- Figure 2 Source Data/Figure 2B Raw Data/Figure 2B FCS Files/01-Well-F12.fcs
- Figure 2 Source Data/Figure 2B Raw Data/Figure 2B FCS Files/01-Well-D10.fcs
- Figure 2 Source Data/Figure 2B Raw Data/Figure 2B FCS Files/01-Well-B8.fcs
- Figure 2 Source Data/Figure 2B Raw Data/Figure 2B FCS Files/01-Well-H10.fcs
- Figure 2 Source Data/Figure 2B Raw Data/Figure 2B FCS Files/01-Well-B9.fcs
- Figure 2 Source Data/Figure 2B Raw Data/Figure 2B FCS Files/01-Well-F10.fcs
- Figure 2 Source Data/Figure 2B Raw Data/Figure 2B FCS Files/01-Well-D12.fcs
- Figure 2 Source Data/Figure 2B Raw Data/Figure 2B FCS Files/01-Well-F11.fcs
- Figure 2 Source Data/Figure 2B Raw Data/Figure 2B FCS Files/01-Well-C1.fcs
- Figure 2 Source Data/Figure 2B Raw Data/Figure 2B FCS Files/01-Well-B5.fcs
- Figure 2 Source Data/Figure 2B Raw Data/Figure 2B FCS Files/01-Well-A7.fcs
- Figure 2 Source Data/Figure 2B Raw Data/Figure 2B FCS Files/01-Well-B6.fcs
- Figure 2 Source Data/Figure 2B Raw Data/Figure 2B FCS Files/01-Well-A6.fcs
- Figure 2 Source Data/Figure 2B Raw Data/Figure 2B FCS Files/01-Well-H12.fcs
- Figure 2 Source Data/Figure 2B Raw Data/Figure 2B FCS Files/01-Well-B7.fcs
- Figure 2 Source Data/Figure 2B Raw Data/Figure 2B FCS Files/01-Well-A8.fcs
- Figure 2 Source Data/Figure 2B Raw Data/Figure 2B FCS Files/01-Well-B4.fcs
- Figure 2 Source Data/Figure 2B Raw Data/Figure 2B FCS Files/01-Well-C3.fcs
- Figure 2 Source Data/Figure 2B Raw Data/Figure 2B FCS Files/01-Well-A9.fcs
- Figure 2 Source Data/Figure 2B Raw Data/Figure 2B FCS Files/01-Well-C5.fcs
- Figure 2 Source Data/Figure 2B Raw Data/Figure 2B FCS Files/01-Well-C2.fcs
- Figure 2 Source Data/Figure 2B Raw Data/Figure 2B FCS Files/01-Well-B1.fcs
- Figure 2 Source Data/Figure 2B Raw Data/Figure 2B FCS Files/01-Well-D6.fcs
- Figure 2 Source Data/Figure 2B Raw Data/Figure 2B FCS Files/01-Well-H11.fcs
- Figure 2 Source Data/Figure 2B Raw Data/Figure 2B FCS Files/01-Well-D5.fcs
- Figure 2 Source Data/Figure 2C Raw Data/Figure 2C Lower Panel MetaData.xlsx
- Figure 2 Source Data/Figure 2C Raw Data/Figure 2C Upper Panel Metadata.xlsx
- Figure 2 Source Data/Figure 2B Raw Data/Figure 2B FCS Files/01-Well-C4.fcs
- Figure 2 Source Data/Figure 2B Raw Data/Figure 2B FCS Files/01-Well-D7.fcs
- Figure 2 Source Data/Figure 2B Raw Data/Figure 2B FCS Files/01-Well-D3.fcs
- Figure 2 Source Data/Figure 2B Raw Data/Figure 2B FCS Files/01-Well-B3.fcs
- Figure 2 Source Data/Figure 2B Raw Data/Figure 2B FCS Files/01-Well-D2.fcs
- Figure 2 Source Data/Figure 2B Raw Data/Figure 2B FCS Files/01-Well-D4.fcs
- Figure 2 Source Data/Figure 2C Raw Data/Figure 2C Upper Panel FCS Files/Specimen_001_E7_E07_052.fcs
- Figure 2 Source Data/Figure 2C Raw Data/Figure 2C Upper Panel FCS Files/Specimen_001_E12_E12_057.fcs
- Figure 2 Source Data/Figure 2B Raw Data/Figure 2B FCS Files/01-Well-C6.fcs
- Figure 2 Source Data/Figure 2B Raw Data/Figure 2B FCS Files/01-Well-H1.fcs
- Figure 2 Source Data/Figure 2B Raw Data/Figure 2B FCS Files/01-Well-B2.fcs
- Figure 2 Source Data/Figure 2B Raw Data/Figure 2B FCS Files/01-Well-D1.fcs
- Figure 2 Source Data/Figure 2C Raw Data/Figure 2C Upper Panel FCS Files/Specimen_001_E8_E08_053.fcs
- Figure 2 Source Data/Figure 2B Raw Data/Figure 2B FCS Files/01-Well-C7.fcs
- Figure 2 Source Data/Figure 2C Raw Data/Figure 2C Upper Panel FCS Files/Specimen_001_C8_C08_029.fcs
- Figure 2 Source Data/Figure 2C Raw Data/Figure 2C Upper Panel FCS Files/Specimen_001_A8_A08_008.fcs
- Figure 2 Source Data/Figure 2C Raw Data/Figure 2C Upper Panel FCS Files/Specimen_001_C7_C07_028.fcs
- Figure 2 Source Data/Figure 2C Raw Data/Figure 2C Upper Panel FCS Files/Specimen_001_A9_A09_009.fcs
- Figure 2 Source Data/Figure 2C Raw Data/Figure 2C Upper Panel FCS Files/Specimen_001_C12_C12_033.fcs
- Figure 2 Source Data/Figure 2C Raw Data/Figure 2C Lower Panel FCS Files/D4T-P2G_iPSC_pool_Data Source - 1.fcs
- Figure 2 Source Data/Figure 2C Raw Data/Figure 2C Upper Panel FCS Files/Specimen_001_A3_A03_003.fcs
- Figure 2 Source Data/Figure 2C Raw Data/Figure 2C Lower Panel FCS Files/D3_[2 Way] Data Source - 1.fcs
