# Supplementary material for: Rapid human oogonia-like cell specification via transcription factor-directed differentiation
Source: EMBO Rep. 2025 Jan 23;26(4):1114–43. doi: 10.1038/s44319-025-00371-2 (PMC11850904; doi:10.1038/s44319-025-00371-2)
Supplement: Supplementary file 8 — Source data Fig. 2 [file 44319_2025_371_MOESM8_ESM.zip › Figure 2 Source Data/Figure 2B Raw Data/Figure 2B MetaData.xlsx]

## Sheet: Sheet1
TF Condition	FCS Reference
CARHSP1	01-Well-A4.fcs
CCDC88A	01-Well-C2.fcs
CENPA	01-Well-A5.fcs
CLOCK	01-Well-D5.fcs
CRX	01-Well-A6.fcs
DLX5	01-Well-A7.fcs
DMTF1	01-Well-C12.fcs
DYNLL1	32.fcs
ETV5	01-Well-B4.fcs
FIGLA	33.fcs
HHEX	01-Well-B11.fcs
HSF2	01-Well-C10.fcs
KLF2	01-Well-C4.fcs
KMT2C	34.fcs
LHX8	01-Well-A11.fcs
LYAR	01-Well-C11.fcs
MTF1	01-Well-B12.fcs
NANOS3	01-Well-B9.fcs
NFATC2	01-Well-C3.fcs
NFYC	01-Well-A10.fcs
NOBOX	31.fcs
NR1D2	01-Well-D1.fcs
NR1H2	01-Well-B1.fcs
NR2C1	01-Well-A12.fcs
OTX2	01-Well-A9.fcs
PLAGL2	01-Well-D2.fcs
PRDM1	01-Well-A1.fcs
SATB1	01-Well-B6.fcs
SOHLH1	01-Well-C7.fcs
SOHLH2	01-Well-B10.fcs
SOX13	01-Well-C5.fcs
SOX17	01-Well-A2.fcs
SP1	01-Well-B7.fcs
STAT3	01-Well-C8.fcs
SUB1	01-Well-C9.fcs
TBPL2	01-Well-C6.fcs
TCF3	01-Well-D3.fcs
TCF4	01-Well-A8.fcs
TFAP2C	01-Well-C1.fcs
TOX	01-Well-B8.fcs
ZBTB39	01-Well-B5.fcs
ZGLP1	01-Well-A3.fcs
ZNF155	01-Well-B3.fcs
ZNF281	01-Well-D6.fcs
ZNF419	01-Well-B2.fcs
ZNF574	01-Well-D4.fcs
Control	01-Well-D7.fcs
Control	01-Well-D8.fcs
Control	01-Well-D9.fcs
Control	01-Well-D10.fcs
Control	01-Well-D11.fcs
Control	01-Well-D12.fcs
Control	Control1.fcs
Control	Control2.fcs
