# Supplementary material for: Rapid human oogonia-like cell specification via transcription factor-directed differentiation
Source: EMBO Rep. 2025 Jan 23;26(4):1114–43. doi: 10.1038/s44319-025-00371-2 (PMC11850904; doi:10.1038/s44319-025-00371-2)
Supplement: Supplementary file 8 — Source data Fig. 2 [file 44319_2025_371_MOESM8_ESM.zip › Figure 2 Source Data/Figure 2B Raw Data/Figure 2B FCS Files/ExpSummaryForAPI 2.xml]

<?xml version="1.0"?>
<Experiment xmlns:xsd="http://www.w3.org/2001/XMLSchema" xmlns:xsi="http://www.w3.org/2001/XMLSchema-instance">
  <Plates>
    <Plate Name="01">
      <Tubes>
        <Tube Name="01-Well-A1" SignalStatisticsSettingId="0" />
        <Tube Name="01-Well-H1" SignalStatisticsSettingId="0" />
        <Tube Name="01-Well-F10" SignalStatisticsSettingId="0" />
        <Tube Name="01-Well-F11" SignalStatisticsSettingId="0" />
        <Tube Name="01-Well-F12" SignalStatisticsSettingId="0" />
        <Tube Name="01-Well-G10" SignalStatisticsSettingId="0" />
        <Tube Name="01-Well-G11" SignalStatisticsSettingId="0" />
        <Tube Name="01-Well-G12" SignalStatisticsSettingId="0" />
        <Tube Name="01-Well-H10" SignalStatisticsSettingId="0" />
        <Tube Name="01-Well-H11" SignalStatisticsSettingId="0" />
        <Tube Name="01-Well-H12" SignalStatisticsSettingId="0" />
        <Tube Name="01-Well-A2" SignalStatisticsSettingId="0" />
        <Tube Name="01-Well-A3" SignalStatisticsSettingId="0" />
        <Tube Name="01-Well-A4" SignalStatisticsSettingId="0" />
        <Tube Name="01-Well-A5" SignalStatisticsSettingId="0" />
        <Tube Name="01-Well-A6" SignalStatisticsSettingId="0" />
        <Tube Name="01-Well-A7" SignalStatisticsSettingId="0" />
        <Tube Name="01-Well-A8" SignalStatisticsSettingId="0" />
        <Tube Name="01-Well-A9" SignalStatisticsSettingId="0" />
        <Tube Name="01-Well-A10" SignalStatisticsSettingId="0" />
        <Tube Name="01-Well-A11" SignalStatisticsSettingId="0" />
        <Tube Name="01-Well-A12" SignalStatisticsSettingId="0" />
        <Tube Name="01-Well-B1" SignalStatisticsSettingId="0" />
        <Tube Name="01-Well-B2" SignalStatisticsSettingId="0" />
        <Tube Name="01-Well-B3" SignalStatisticsSettingId="0" />
        <Tube Name="01-Well-B4" SignalStatisticsSettingId="0" />
        <Tube Name="01-Well-B5" SignalStatisticsSettingId="0" />
        <Tube Name="01-Well-B6" SignalStatisticsSettingId="0" />
        <Tube Name="01-Well-B7" SignalStatisticsSettingId="0" />
        <Tube Name="01-Well-B8" SignalStatisticsSettingId="0" />
        <Tube Name="01-Well-B9" SignalStatisticsSettingId="0" />
        <Tube Name="01-Well-B10" SignalStatisticsSettingId="0" />
        <Tube Name="01-Well-B11" SignalStatisticsSettingId="0" />
        <Tube Name="01-Well-B12" SignalStatisticsSettingId="0" />
        <Tube Name="01-Well-C1" SignalStatisticsSettingId="0" />
        <Tube Name="01-Well-C2" SignalStatisticsSettingId="0" />
        <Tube Name="01-Well-C3" SignalStatisticsSettingId="0" />
        <Tube Name="01-Well-C4" SignalStatisticsSettingId="0" />
        <Tube Name="01-Well-C5" SignalStatisticsSettingId="0" />
        <Tube Name="01-Well-C6" SignalStatisticsSettingId="0" />
        <Tube Name="01-Well-C7" SignalStatisticsSettingId="0" />
        <Tube Name="01-Well-C8" SignalStatisticsSettingId="0" />
        <Tube Name="01-Well-C9" SignalStatisticsSettingId="0" />
        <Tube Name="01-Well-C10" SignalStatisticsSettingId="0" />
        <Tube Name="01-Well-C11" SignalStatisticsSettingId="0" />
        <Tube Name="01-Well-C12" SignalStatisticsSettingId="0" />
        <Tube Name="01-Well-D1" SignalStatisticsSettingId="0" />
        <Tube Name="01-Well-D2" SignalStatisticsSettingId="0" />
        <Tube Name="01-Well-D3" SignalStatisticsSettingId="0" />
        <Tube Name="01-Well-D4" SignalStatisticsSettingId="0" />
        <Tube Name="01-Well-D5" SignalStatisticsSettingId="0" />
        <Tube Name="01-Well-D6" SignalStatisticsSettingId="0" />
        <Tube Name="01-Well-D7" SignalStatisticsSettingId="0" />
        <Tube Name="01-Well-D8" SignalStatisticsSettingId="0" />
        <Tube Name="01-Well-D9" SignalStatisticsSettingId="0" />
        <Tube Name="01-Well-D10" SignalStatisticsSettingId="0" />
        <Tube Name="01-Well-D11" SignalStatisticsSettingId="0" />
        <Tube Name="01-Well-D12" SignalStatisticsSettingId="0" />
      </Tubes>
    </Plate>
  </Plates>
  <Populations>
    <Population Name="P1" />
    <Population Name="P2" />
    <Population Name="P3" />
    <Population Name="P4" />
  </Populations>
  <StatisticsSettings>
    <TubeHeaderItems>
      <TubeHeaderItem>EventsCount</TubeHeaderItem>
      <TubeHeaderItem>RecordTime</TubeHeaderItem>
      <TubeHeaderItem>Volume</TubeHeaderItem>
      <TubeHeaderItem>AbortRate</TubeHeaderItem>
    </TubeHeaderItems>
    <PopulationStatisticsItems>
      <PopulationStatisticsItem>Count</PopulationStatisticsItem>
      <PopulationStatisticsItem>PercentOfParent</PopulationStatisticsItem>
      <PopulationStatisticsItem>PercentOfAll</PopulationStatisticsItem>
      <PopulationStatisticsItem>Concentration</PopulationStatisticsItem>
    </PopulationStatisticsItems>
    <SignalStatisticsSettings>
      <SignalStatisticsSetting Id="0">
        <SignalStatisticsSettingInfos>
          <SignalStatisticsSettingInfo SignalName="mVenus-NANOS3 B525-FITC-A" StatisticsType="Mean" />
          <SignalStatisticsSettingInfo SignalName="mVenus-NANOS3 B525-FITC-A" StatisticsType="CV" />
          <SignalStatisticsSettingInfo SignalName="mVenus-NANOS3 B525-FITC-A" StatisticsType="SD" />
        </SignalStatisticsSettingInfos>
      </SignalStatisticsSetting>
    </SignalStatisticsSettings>
  </StatisticsSettings>
</Experiment>
