# Supplementary material for: Rapid human oogonia-like cell specification via transcription factor-directed differentiation
Source: EMBO Rep. 2025 Jan 23;26(4):1114–43. doi: 10.1038/s44319-025-00371-2 (PMC11850904; doi:10.1038/s44319-025-00371-2)
Supplement: Supplementary file 8 — Source data Fig. 2 [file 44319_2025_371_MOESM8_ESM.zip › Figure 2 Source Data/Figure 2C Raw Data/Figure 2C Lower Panel MetaData.xlsx]

## Sheet: Sheet1
TF Combination	Cell Line	FCS Ref
D3	D4TP2G	D3_[2 Way] Data Source - 1.fcs
No TF hiPSCs	D4TP2G	D4T-P2G_iPSC_pool_Data Source - 1.fcs
