# Supplementary material for: Rapid human oogonia-like cell specification via transcription factor-directed differentiation
Source: EMBO Rep. 2025 Jan 23;26(4):1114–43. doi: 10.1038/s44319-025-00371-2 (PMC11850904; doi:10.1038/s44319-025-00371-2)
Supplement: Supplementary file 8 — Source data Fig. 2 [file 44319_2025_371_MOESM8_ESM.zip › Figure 2 Source Data/Figure 2C Raw Data/Figure 2C Upper Panel Metadata.xlsx]

## Sheet: Sheet1
TF Combination	Cell Line	Replicate	FCS Reference
D3	D4TN3V	1	Specimen_001_C8_C08_029.fcs
D3	D4TN3V	2	Specimen_001_E8_E08_053.fcs
D3	D4tP2G	1	Specimen_001_C12_C12_033.fcs
D3	D4TP2G	2	Specimen_001_E12_E12_057.fcs
D3	D4TR8G	1	Specimen_001_C7_C07_028.fcs
D3	D4TR8G	2	Specimen_001_E7_E07_052.fcs
HIPSC	D4TN3V	1	Specimen_001_A3_A03_003.fcs
Control no TF	D4TN3V	1	Specimen_001_A8_A08_008.fcs
Control no TF	D4TN3V	2	Specimen_001_A9_A09_009.fcs
