# Supplementary material for: Rapid human oogonia-like cell specification via transcription factor-directed differentiation
Source: EMBO Rep. 2025 Jan 23;26(4):1114–43. doi: 10.1038/s44319-025-00371-2 (PMC11850904; doi:10.1038/s44319-025-00371-2)
Supplement: Supplementary file 9 — Source data Fig. 4 [file 44319_2025_371_MOESM9_ESM.zip]

Archive with 10 entries (9 files):
- Figure 4A Raw Data/
- __MACOSX/._Figure 4A Raw Data
- Figure 4A Raw Data/D3_DDX4_0000_texred-Day 10.jpg
- __MACOSX/Figure 4A Raw Data/._D3_DDX4_0000_texred-Day 10.jpg
- Figure 4A Raw Data/D3_DDX4_0002_texred-Day 28.jpg
- __MACOSX/Figure 4A Raw Data/._D3_DDX4_0002_texred-Day 28.jpg
- Figure 4A Raw Data/D3_DDX4_0000_trans-Day 10.jpg
- __MACOSX/Figure 4A Raw Data/._D3_DDX4_0000_trans-Day 10.jpg
- Figure 4A Raw Data/D3_DDX4_0002_trans-Day 28.jpg
- __MACOSX/Figure 4A Raw Data/._D3_DDX4_0002_trans-Day 28.jpg
